# Supplementary material for: Transcriptome analysis reveals Vernalization is independent of cold acclimation in Arabidopsis
Source: BMC Genomics. 2021 Jun 21;22:462. doi: 10.1186/s12864-021-07763-3 (PMC8218483; doi:10.1186/s12864-021-07763-3)
Supplement: Supplementary file 1 — Additional file 1: Table S1. DEGs in cluster 1, 2, 3, 4, 5, 6, 7, 8, 9. [file 12864_2021_7763_MOESM1_ESM.xlsx]

## Sheet: Cluster 1
Gene ID	Gene Symbol	Type
840158	MYC2	mRNA
821794	AT3G22240	mRNA
837178	PSBP-1	mRNA
838066	AT1G15010	mRNA
838182	WAKL2	mRNA
835148	AT5G50760	mRNA
841751	ERF8	mRNA
838514	AT1G19320	mRNA
838380	AT1G18000	mRNA
839552	AT1G04290	mRNA
819353	CP12-1	mRNA
841732	AT1G52990	mRNA
835037	FRO7	mRNA
838674	AT1G20823	mRNA
818627	DREB2C	mRNA
826983	AMT1;1	mRNA
836570	AT5G64490	mRNA
814879	AT2G03505	mRNA
828377	ACR7	mRNA
836647	AT5G65220	mRNA
834894	AtSPO22	mRNA
28717343	AT1G50745	mRNA
827396	AT4G16880	mRNA
841992	AT1G55450	mRNA
837832	AT1G12760	mRNA
830012	AT4G38550	mRNA
834374	AT5G43540	mRNA
824195	HEC2	mRNA
10723044	AT2G24681	mRNA
28720749	AT5G05735	mRNA
835538	FQR1	mRNA
28717268	AT1G26225	mRNA
844289	AT1G79510	mRNA
834939	CB5-D	mRNA
823813	AT3G46600	mRNA
824011	CYP94B3	mRNA
3771458	LCR6	mRNA
830934	AT5G10695	mRNA
5008162	AT4G25225	mRNA
837475	AT1G09500	mRNA
837759	AT1G12070	mRNA
28717813	AT2G07627	mRNA
822758	AT3G30460	mRNA
831682	AT5G01760	mRNA
844089	AT1G77530	mRNA
825415	BZIP53	mRNA
10723019	ATHB54	mRNA
819258	AT2G46490	mRNA
843598	AT1G72660	mRNA
830942	AT5G10750	mRNA
832254	AT5G21940	mRNA
824156	LBD38	mRNA
823994	BT2	mRNA
829144	ATR2	mRNA
829082	AT4G29610	mRNA
827991	PPOX	mRNA
827446	TIP2;2	mRNA
817194	AR781	mRNA
2746203	AT5G49015	mRNA
834834	AT5G47830	mRNA
821182	TMAC2	mRNA
830064	RD19	mRNA
816754	AT2G22200	mRNA
828683	AT4G25780	mRNA
824205	OBP1	mRNA
831247	EXO70C2	mRNA
829160	AT4G30370	mRNA
821175	SRG3	mRNA
5007700	RTFL11	mRNA
844254	AT1G79130	mRNA
819970	AT3G07790	mRNA
843769	AT1G74290	mRNA
832243	AKINBETA1	mRNA
832532	AT5G24610	mRNA
28717838	AT2G07672	mRNA
825117	AT3G59480	mRNA
827541	KCO6	mRNA
835089	PIMT2	mRNA
835553	RAT5	mRNA
818924	AT2G43230	mRNA
830029	ROC1	mRNA
834110	GDPD2	mRNA
28721130	IDL3	mRNA
818709	TCH3	mRNA
844099	AT1G77640	mRNA
828540	AT4G24380	mRNA
824141	AT3G49790	mRNA
843340	AT1G70030	mRNA
817376	LOG1	mRNA
840253	AT1G33590	mRNA
832030	AT5G19100	mRNA
826738	RHA1B	mRNA
831162	JAZ10	mRNA
817267	CLV3	mRNA
836469	AT5G63500	mRNA
842705	AT1G64020	mRNA
823706	MPK3	mRNA
823707	NAXT1	mRNA
826812	SAP7	mRNA
835709	AT5G56100	mRNA
841512	GDC1	mRNA
821780	AT3G22160	mRNA
833828	RBCS3B	mRNA
843998	CML38	mRNA
829508	AT4G33666	mRNA
840435	AT1G35430	mRNA
828560	REN1	mRNA
843613	AT1G72820	mRNA
3770707	AT5G18407	mRNA
829539	AT4G33940	mRNA
832148	AT5G20260	mRNA
826867	AT4G12545	mRNA
832031	AT5G19110	mRNA
826761	AT4G11570	mRNA
832480	SQP1	mRNA
844180	ATGA2OX1	mRNA
832690	AL4	mRNA
839917	DLAH	mRNA
814982	AT2G04420	mRNA
838695	AT1G21010	mRNA
832801	CNI1	mRNA
843834	TIFY10B	mRNA
831325	AT5G14730	mRNA
822462	GATL10	mRNA
829805	AT4G36530	mRNA
815556	AT2G10920	mRNA
814860	AT2G03310	mRNA
843903	LQY1	mRNA
821940	AT3G23605	mRNA
830882	SULTR2;1	mRNA
835055	AT5G49920	mRNA
824115	NAC062	mRNA
819838	AT3G06590	mRNA
832107	AT5G19860	mRNA
835456	AT5G53750	mRNA
844378	AT1G80380	mRNA
838895	AT1G22885	mRNA
827081	AT4G14370	mRNA
835828	CYP81F2	mRNA
831298	AT5G14470	mRNA
817486	AT2G29370	mRNA
831052	AT5G02550	mRNA
837529	RAS1	mRNA
843491	AT1G71500	mRNA
820355	SYP121	mRNA
817762	AT2G32020	mRNA
835301	RUP1	mRNA
833014	AT5G28910	mRNA
841265	AT1G48440	mRNA
820547	DIN4	mRNA
832139	AT5G20165	mRNA
825230	AT3G60590	mRNA
826765	GPX6	mRNA
816710	CAD2	mRNA
818428	AT2G38465	mRNA
821104	AT3G03100	mRNA
817164	AT2G26240	mRNA
818251	UGT73C6	mRNA
829100	AT4G29780	mRNA
3769831	AT4G03505	mRNA
835266	AT5G51910	mRNA
819419	RPH1	mRNA
817556	AT2G30050	mRNA
843872	AT1G75360	mRNA
829589	XLG2	mRNA
824840	AT3G56730	mRNA
814690	AT2G01610	mRNA
825653	ATHM2	mRNA
838821	AT1G22160	mRNA
824785	ALPHA-SNAP2	mRNA
817063	AT2G25250	mRNA
832256	AT5G21960	mRNA
818156	AT2G35830	mRNA
817239	COPT6	mRNA
828539	AT4G24370	mRNA
28721248	AT5G44566	mRNA
829494	AT4G33550	mRNA
830326	SIM	mRNA
830809	AT5G09500	mRNA
28717346	AT1G52342	mRNA
817753	AT2G31945	mRNA
825470	AT3G62950	mRNA
6240444	AT2G35658	mRNA
7922407	AT2G40815	mRNA
826987	SAM-2	mRNA
829509	AT4G33670	mRNA
841346	AT1G49230	mRNA
817087	EBF1	mRNA
816820	AT2G22890	mRNA
837061	AT1G05575	mRNA
838057	GAI	mRNA
830165	AT4G40040	mRNA
837195	AT1G06830	mRNA
823735	AT3G45920	mRNA
817479	AT2G29300	mRNA
814645	BAT1	mRNA
841453	STP9	mRNA
818298	LOG3	mRNA
828855	CBSX5	mRNA
843993	AT1G76600	mRNA
814838	EXPA15	mRNA
836119	AT5G59970	mRNA
837971	AT1G14120	mRNA
824214	SNRK2.2	mRNA
842679	AT1G63750	mRNA
829869	MES9	mRNA
6240363	AT1G62886	mRNA
822259	TIP2	mRNA
819910	FHA2	mRNA
837555	NFXL1	mRNA
829884	AT4G37295	mRNA
835856	ZFP2	mRNA
824855	AT3G56880	mRNA
839970	AT1G30860	mRNA
830420	PRA1.B3	mRNA
843422	MLP34	mRNA
843453	CRF8	mRNA
817876	PKT3	mRNA
817032	MAPR2	mRNA
843688	NUDT21	mRNA
837493	AT1G09650	mRNA
818701	CAMBP25	mRNA
817295	AT2G27500	mRNA
826420	ORTHL	mRNA
819241	AGP16	mRNA
842249	ZCF37	mRNA
827736	AT4G19920	mRNA
28719400	AT3G52526	mRNA
820019	S6K2	mRNA
820185	LYC	mRNA
822307	AT3G26910	mRNA
839394	IQD18	mRNA
842917	VIM4	mRNA
2746185	AT5G44005	mRNA
830966	AT5G10990	mRNA
843914	AT1G75810	mRNA
821988	AT3G24030	mRNA
819340	UPB1	mRNA
840894	AT1G42960	mRNA
819169	AT2G45610	mRNA
835213	AT5G51390	mRNA
843685	MKK9	mRNA
840072	PUT1	mRNA
835644	AT5G55507	mRNA
828559	DIC2	mRNA
816913	TET8	mRNA
832960	AT5G28610	mRNA
816622	ERF53	mRNA
817415	AT2G28660	mRNA
832786	AT5G27280	mRNA
820622	CAX9	mRNA
817330	AT2G27830	mRNA
815283	AT2G07140	mRNA
843532	AT1G72010	mRNA
28718346	AT2G42065	mRNA
828012	AT4G01740	mRNA
822056	AT3G24600	mRNA
836322	HSFB2A	mRNA
3770562	AT4G30662	mRNA
828059	AT4G03150	mRNA
826940	EDA21	mRNA
815103	AT2G05540	mRNA
821436	AT3G19030	mRNA
823817	PCL1	mRNA
10723049	AT1G45163	mRNA
844196	LZF1	mRNA
817119	AT2G25770	mRNA
842776	AT1G64680	mRNA
832134	AT5G20120	mRNA
842581	AT1G62820	mRNA
835100	AT5G50335	mRNA
834098	AT5G40960	mRNA
825040	WRKY69	mRNA
830520	NHL3	mRNA
825654	RMA1	mRNA
820827	PIFI	mRNA
838149	AT1G15800	mRNA
843622	AT1G72910	mRNA
835496	AT5G54095	mRNA
820155	MDHAR	mRNA
820163	AT3G10020	mRNA
829151	XTH18	mRNA
827118	APS3	mRNA
836544	AT5G64230	mRNA
835901	SKIP1	mRNA
817461	RTFL2	mRNA
830334	AT5G04550	mRNA
820899	AT3G16510	mRNA
818596	ELF4	mRNA
844137	AT1G78020	mRNA
816839	AT2G23090	mRNA
816620	AT2G20870	mRNA
828124	AT4G01575	mRNA
6240799	AT1G24405	mRNA
819783	NIP7;1	mRNA
821598	SVL3	mRNA
835274	CBF4	mRNA
824562	AT3G53950	mRNA
817466	AT2G29170	mRNA
817315	CYP94C1	mRNA
5007810	AT1G57765	mRNA
825399	AT3G62260	mRNA
825467	AT3G62920	mRNA
843320	AT1G69840	mRNA
831684	AT5G01750	mRNA
829278	AT4G31510	mRNA
817975	AT2G34140	mRNA
817115	AT2G25735	mRNA
831501	TRXF2	mRNA
839126	AT1G25400	mRNA
5007907	AT2G24692	mRNA
834382	AT5G43620	mRNA
818891	AT2G42900	mRNA
827068	AT4G14270	mRNA
831221	AT5G13760	mRNA
838565	PUP14	mRNA
834313	TRX3	mRNA
28721197	AT5G25995	mRNA
835352	AT5G52750	mRNA
841842	ESP	mRNA
838870	MYB3	mRNA
831412	SP1L4	mRNA
828774	AT4G26670	mRNA
829490	PAA1	mRNA
817058	AT2G25200	mRNA
825077	AT3G59080	mRNA
830666	AT5G07730	mRNA
824883	AT3G57160	mRNA
843442	AT1G71020	mRNA
842154	AT1G57790	mRNA
820483	AT3G12970	mRNA
843129	HPR	mRNA
840241	AT1G33475	mRNA
5007975	AT3G01329	mRNA
829954	ELI3-1	mRNA
814853	AT2G03240	mRNA
827020	AT4G13860	mRNA
818931	MSS3	mRNA
838517	AT1G03220	mRNA
843803	AT1G74640	mRNA
821435	AT3G19020	mRNA
835288	PP2-A14	mRNA
821454	AT3G19200	mRNA
834016	AT5G40180	mRNA
838731	AT1G21326	mRNA
830082	CCR1	mRNA
825164	AT3G59940	mRNA
829880	MYB73	mRNA
821505	AT3G19680	mRNA
819915	AT3G07270	mRNA
820174	AT3G10116	mRNA
831560	AER	mRNA
838631	AT1G20430	mRNA
819320	PTI1-4	mRNA
837359	AT1G08390	mRNA
818572	AT2G39850	mRNA
828950	AT4G28350	mRNA
819295	PSI-P	mRNA
831385	SPX4	mRNA
821361	AT3G18320	mRNA
839582	AT1G26920	mRNA
844239	AT1G78990	mRNA
821330	AT3G18050	mRNA
830153	AKN2	mRNA
828878	AT4G27654	mRNA
836525	PSAN	mRNA
821472	PUB25	mRNA
837107	AT1G05970	mRNA
28718359	AT2G46995	mRNA
828722	ACHT1	mRNA
816657	AT2G21200	mRNA
839289	GAE2	mRNA
815916	AT2G14290	mRNA
821358	AT3G18295	mRNA
5008166	AT4G26288	mRNA
826672	OPT7	mRNA
6241361	AT2G20921	mRNA
834851	CYP708A2	mRNA
838706	IGMT1	mRNA
814673	MPK17	mRNA
816085	MEE14	mRNA
822540	AT3G29000	mRNA
7922317	AT1G25422	mRNA
829878	AT4G37240	mRNA
829113	AT4G29905	mRNA
835180	ERD1	mRNA
818364	AT2G37880	mRNA
820022	AT3G08750	mRNA
844001	OPR1	mRNA
825104	AT3G59350	mRNA
816996	AT2G24600	mRNA
815160	OPR3	mRNA
816765	CYP79B3	mRNA
839893	JAZ8	mRNA
829979	AT4G38225	mRNA
841962	PRA7	mRNA
821344	AT3G18170	mRNA
825821	MSRB6	mRNA
843325	AT1G69890	mRNA
823551	CAF1a	mRNA
821575	ERF7	mRNA
830323	AT5G04440	mRNA
831527	AT5G16650	mRNA
826530	MYB6	mRNA
834623	DOG1	mRNA
10723115	AT1G50732	mRNA
844274	44106	mRNA
827435	SCL13	mRNA
831156	SAG29	mRNA
844432	J8	mRNA
817555	MAPKKK14	mRNA
843492	AT1G71520	mRNA
838998	TPS9	mRNA
818096	AT2G35290	mRNA
817774	AT2G32150	mRNA
820012	AT3G08650	mRNA
816382	AT2G18670	mRNA
28717264	AT1G23995	mRNA
836182	AT5G60610	mRNA
820443	SAP5	mRNA
842441	AT1G61470	mRNA
2745725	TPD1	mRNA
835537	PBP1	mRNA
823703	DOF6	mRNA
839483	AT1G02710	mRNA
838921	AT1G23130	mRNA
826884	NUDT7	mRNA
28718697	SAUR29	mRNA
821239	PFA-DSP3	mRNA
838844	UGT85A5	mRNA
818311	RS2Z33	mRNA
820527	AT3G13275	mRNA
6240728	AT1G29465	mRNA
835515	LHCB3	mRNA
816236	AT2G17300	mRNA
816652	TIM	mRNA
830427	PYL5	mRNA
837224	AT1G07135	mRNA
830111	AT4G39570	mRNA
823715	AT3G45730	mRNA
829591	RRTF1	mRNA
7922488	AT2G43865	mRNA
833732	AT5G37540	mRNA
820924	ATL2	mRNA
841632	MBP2	mRNA
829809	RL3	mRNA
820471	AT3G12880	mRNA
834362	AT5G43420	mRNA
2745963	RTFL1	mRNA
842182	AT1G58150	mRNA
835924	AT5G58120	mRNA
838824	AT1G22190	mRNA
839786	AT1G29110	mRNA
818249	AT2G36770	mRNA
816663	BPC4	mRNA
821901	TDR1	mRNA
842166	PUP18	mRNA
817889	AT2G33260	mRNA
832481	AT5G24155	mRNA
840267	AT1G33760	mRNA
838554	CLH1	mRNA
835462	AT5G53810	mRNA
827457	HAT1	mRNA
827143	OFP11	mRNA
841143	AT1G47395	mRNA
836090	AT5G59690	mRNA
843197	AT1G68670	mRNA
829413	VTE1	mRNA
828836	AT4G27280	mRNA
837484	AT1G09575	mRNA
830779	ATAF2	mRNA
827346	INT4	mRNA
832987	AT5G28750	mRNA
835126	SPL13A	mRNA
836141	AT5G60190	mRNA
836753	CPK28	mRNA
5008138	RTFL12	mRNA
832063	AT5G19430	mRNA
834768	ERF2	mRNA
824505	AT3G53370	mRNA
829678	HCF244	mRNA
819078	AT2G44700	mRNA
836730	AT5G66000	mRNA
821384	AT3G18530	mRNA
842851	PP2-A5	mRNA
843686	AT1G73510	mRNA
838456	AT1G18740	mRNA
824563	AT3G53960	mRNA
820733	AT3G15040	mRNA
835277	AT5G52020	mRNA
819640	TIM23-3	mRNA
814873	NRP1	mRNA
843007	AT1G66890	mRNA
833957	NAC6	mRNA
838438	MYB51	mRNA
831812	AT5G01050	mRNA
832715	AT5G26731	mRNA
833699	AT5G37250	mRNA
831232	ELC-Like	mRNA
818025	JAZ7	mRNA
824019	NF-YC1	mRNA
829092	AT4G29710	mRNA
832137	SPX1	mRNA
2745854	AT1G76955	mRNA
5007832	AT1G62422	mRNA
825896	AT4G05460	mRNA
818279	AT2G37035	mRNA
823846	AT3G46930	mRNA
839501	SAM1	mRNA
842129	AT1G57540	mRNA
842606	ddf2	mRNA
825854	AT4G05095	mRNA
842203	ZF14	mRNA
841560	DABB1	mRNA
843727	AT1G73890	mRNA
829925	AT4G37700	mRNA
834178	AT5G41750	mRNA
817084	AT2G25460	mRNA
825220	AT3G60490	mRNA
820309	AT3G11370	mRNA
838101	AT1G15320	mRNA
835719	AT5G56200	mRNA
828984	PSB28	mRNA
28717425	AT1G74675	mRNA
843450	RSW10	mRNA
816619	LIP1	mRNA
816298	AT2G17880	mRNA
830720	AT5G08240	mRNA
830283	SDP1	mRNA
837228	AT1G07170	mRNA
819622	AT3G04640	mRNA
834996	BXL1	mRNA
839142	AT1G25550	mRNA
829647	AT4G34950	mRNA
830355	CAT6	mRNA
824920	CPK32	mRNA
820775	TRX-M4	mRNA
820420	AT3G12410	mRNA
834624	AT5G45840	mRNA
821148	CSLD3	mRNA
832576	AT5G25050	mRNA
842683	UBC5	mRNA
820144	AT3G09860	mRNA
819828	A/N-InvC	mRNA
838553	AT1G19660	mRNA
28716121	AT1G04445	mRNA
840017	AGO3	mRNA
836713	AT5G65840	mRNA
830424	DREB2A	mRNA
832377	AT5G23130	mRNA
830350	ADR1-L2	mRNA
843489	AT1G71480	mRNA
828181	AT4G01150	mRNA
817260	AT2G27180	mRNA
838981	AT1G23710	mRNA
837802	AT1G12450	mRNA
831799	OHP	mRNA
817159	AT2G26190	mRNA
831749	HSFA3	mRNA
6240623	AT3G27415	mRNA
836433	AT5G63130	mRNA
5008022	AT3G22275	mRNA
822321	AT3G27030	mRNA
842793	AT1G64850	mRNA
828996	PSAE-1	mRNA
823752	ZAT7	mRNA
832282	AT5G22210	mRNA
829359	PDE334	mRNA
836550	DIT2.1	mRNA
835956	EXO70B1	mRNA
824370	AT3G52070	mRNA
840410	AT1G35210	mRNA
843153	AT1G68240	mRNA
843885	AT1G75490	mRNA
832703	MSS1	mRNA
28719396	AT3G51642	mRNA
820337	NHL2	mRNA
817250	AT2G27080	mRNA
832285	CAF1b	mRNA
839291	AT1G01840	mRNA
838151	LHCB6	mRNA
817432	PUB12	mRNA
818148	AT2G35760	mRNA
821349	AT3G18215	mRNA
825292	AT3G61200	mRNA
821227	GSTF11	mRNA
816031	FUT4	mRNA
818278	AT2G37030	mRNA
836265	ACHT5	mRNA
837478	AT1G09520	mRNA
838532	AT1G03230	mRNA
841337	AT1G49140	mRNA
838853	AT1G22470	mRNA
825481	EDL3	mRNA
5007665	AT1G05835	mRNA
10723097	AT1G11125	mRNA
819369	AT2G47560	mRNA
829063	AT4G29420	mRNA
843643	AT1G73120	mRNA
827042	AT4G14060	mRNA
834570	CYP707A3	mRNA
823986	CYP71A25	mRNA
834603	AT5G45630	mRNA
839060	AT1G24440	mRNA
841496	AT1G50740	mRNA
843004	AT1G66860	mRNA
814658	AT2G01300	mRNA
817689	LBD14	mRNA
28717421	AT1G73780	mRNA
843734	CLE13	mRNA
843419	AT1G70820	mRNA
831037	AT5G11650	mRNA
835869	AT5G57640	mRNA
844358	AT1G80180	mRNA
838694	AT1G21000	mRNA
835823	AT5G57170	mRNA
832835	AT5G27730	mRNA
821198	AT3G02880	mRNA
838110	AT1G15400	mRNA
31370863	AT1G48355	mRNA
826608	AT4G10170	mRNA
836103	RHL41	mRNA
818179	MMZ3	mRNA
830578	PGIP2	mRNA
828266	AT4G21780	mRNA
820792	AT3G15530	mRNA
828365	CYP706A1	mRNA
828583	AT4G24805	mRNA
819057	AT2G44500	mRNA
837848	GAPA-2	mRNA
824272	GATA6	mRNA
818081	EXL7	mRNA
826934	CLE44	mRNA
829368	AT4G32340	mRNA
3770106	AT4G14819	mRNA
828580	AT4G24780	mRNA
814805	UBC2	mRNA
816806	AT2G22760	mRNA
826892	PSAL	mRNA
818426	AT2G38450	mRNA
844279	44109	mRNA
827503	AT4G17810	mRNA
831626	AT5G17600	mRNA
816991	AT2G24550	mRNA
835860	TCH4	mRNA
839561	MC1	mRNA
840069	ACBP6	mRNA
829028	AT4G29070	mRNA
836372	SRO5	mRNA
837187	AT1G06760	mRNA
828924	AT4G28085	mRNA
817606	PSBW	mRNA
836739	AT5G66070	mRNA
824846	AT3G56790	mRNA
28720170	AT4G22495	mRNA
815147	RIPK	mRNA
835193	AT5G51190	mRNA
838770	AT1G21680	mRNA
5008180	AT4G33467	mRNA
827140	HSP1	mRNA
835113	AT5G50450	mRNA
815071	AT2G05230	mRNA
837841	AT1G12845	mRNA
828382	AT4G22830	mRNA
826648	MEE53	mRNA
831406	BCCP2	mRNA
839826	AT1G29490	mRNA
817478	AT2G29290	mRNA
834571	AT5G45350	mRNA
824275	AT3G51110	mRNA
816616	AT2G20835	mRNA
28717835	AT2G07661	mRNA
824360	ASAT1	mRNA
831515	PIN5	mRNA
843365	TPS8	mRNA
820805	AT3G15630	mRNA
828516	AT4G24160	mRNA
821902	ERF1	mRNA
839338	AT1G05040	mRNA
28719316	AT3G25011	mRNA
818548	AT2G39650	mRNA
837847	AT1G12890	mRNA
28717292	AT1G32920	mRNA
839846	CAD1	mRNA
828008	EID1	mRNA
828746	AT4G26400	mRNA
834385	BHLH92	mRNA
830660	AT5G07670	mRNA
834225	AT5G42200	mRNA
820691	CYP72A9	mRNA
818746	AT2G41480	mRNA
821123	SAUR28	mRNA
844423	WRKY40	mRNA
823498	AT3G43850	mRNA
831283	AT5G14330	mRNA
831046	AGP15	mRNA
840140	AT1G32460	mRNA
836070	RTFL5	mRNA
837260	AT1G07473	mRNA
826628	AT4G10360	mRNA
839670	ACA1	mRNA
824336	AT3G51730	mRNA
831967	AT5G18490	mRNA
843425	AT1G70880	mRNA
837849	ATAN11	mRNA
838382	AT1G18020	mRNA
831831	FRB1	mRNA
834727	NIG1	mRNA
3766886	AT1G32928	mRNA
817521	AT2G29710	mRNA
841033	NPQ4	mRNA
827239	AT4G15620	mRNA
814862	AT2G03330	mRNA
831508	AT5G16470	mRNA
842152	AT1G57770	mRNA
7922543	AT1G24159	mRNA
817498	GSTU1	mRNA
830279	AT5G04000	mRNA
838906	CRF7	mRNA
820244	AT3G10750	mRNA
821490	AT3G19540	mRNA
834168	AT5G41660	mRNA
835494	HGO	mRNA
28720169	AT4G22475	mRNA
832547	VSP1	mRNA
842177	TCP8	mRNA
839700	AT1G28070	mRNA
841826	AT1G53885	mRNA
829091	AT4G29700	mRNA
818359	AT2G37820	mRNA
816725	CAD3	mRNA
828759	FBA5	mRNA
843838	AT1G75000	mRNA
825414	CP12-2	mRNA
843128	PIS1	mRNA
825380	AT3G62070	mRNA
829167	GAE1	mRNA
839845	AT1G29680	mRNA
828453	AT4G23530	mRNA
820967	AT3G17100	mRNA
28719404	AT3G54065	mRNA
817763	AT2G32030	mRNA
821437	HAF2	mRNA
820891	JAL31	mRNA
839102	LpxC5	mRNA
827936	CRK41	mRNA
834822	AT5G47710	mRNA
28717289	AT1G32575	mRNA
842933	AT1G66180	mRNA
822035	AT3G24450	mRNA
833891	AT5G38990	mRNA
829563	AT4G34150	mRNA
843000	AT1G66820	mRNA
832530	TIP	mRNA
834273	AOS	mRNA
839239	AT1G01180	mRNA
822506	CYP81D11	mRNA
816084	AT2G15880	mRNA
6241321	AT5G40382	mRNA
817646	VAR2	mRNA
814831	AT2G03020	mRNA
835673	AT5G55790	mRNA
828057	AT4G02370	mRNA
837216	AT1G07050	mRNA
816965	AT2G24290	mRNA
816336	AT2G18210	mRNA
836280	AT5G61590	mRNA
3767668	AT1G68905	mRNA
831148	AT5G13090	mRNA
829673	AT4G35200	mRNA
839265	ATAF1	mRNA
822168	AOC2	mRNA
817970	MEE18	mRNA
841401	PUB26	mRNA
5008019	AT3G21460	mRNA
826625	AT4G10330	mRNA
827002	AT4G13680	mRNA
830731	ATSTE14B	mRNA
843610	AT1G72790	mRNA
5007961	AT2G44578	mRNA
834012	AT5G40150	mRNA
844076	AT1G77400	mRNA
6240987	AT1G17147	mRNA
839599	AT1G27100	mRNA
830963	AT5G10960	mRNA
821144	AT3G01430	mRNA
842931	CMPG1	mRNA
828929	AT4G28140	mRNA
836878	LBD37	mRNA
6241488	AT3G54363	mRNA
842966	AT1G66480	mRNA
817120	AT2G25780	mRNA
835488	AT5G54050	mRNA
828358	AT4G22620	mRNA
831896	AT5G02170	mRNA
28719326	AT3G27355	mRNA
843749	SOT18	mRNA
827767	AT4G02360	mRNA
829334	AT4G32030	mRNA
843851	AT1G75140	mRNA
820874	AT3G16280	mRNA
842281	PEN3	mRNA
826438	ATPUP13	mRNA
821249	CHAT	mRNA
834771	NUDT8	mRNA
818876	AT2G42760	mRNA
838314	LOX3	mRNA
831128	AT5G12880	mRNA
839106	AT1G03730	mRNA
840297	OHP2	mRNA
843894	AT1G75590	mRNA
841067	AT1G45015	mRNA
837062	AT1G05577	mRNA
816448	AT2G19310	mRNA
815822	AGT	mRNA
820543	AT3G13430	mRNA
2746209	AT5G52547	mRNA
824547	Fes1B	mRNA
28720712	AT5G05300	mRNA
820377	AT3G12030	mRNA
822147	AT3G25600	mRNA
830859	PROPEP4	mRNA
820145	AT3G09870	mRNA
838863	AT1G22570	mRNA
823815	RDUF1	mRNA
824246	PSBO2	mRNA
822421	AT3G27970	mRNA
831654	CAX7	mRNA
818048	WRKY35	mRNA
844177	AT1G78410	mRNA
827017	J20	mRNA
835095	AZG2	mRNA
827351	ATG8F	mRNA
829465	AT4G33290	mRNA
827120	AT4G14695	mRNA
843997	AT1G76640	mRNA
842853	NPQ7	mRNA
831106	AT5G12310	mRNA
819405	AGP26	mRNA
839957	AT1G30757	mRNA
822119	AGC2-1	mRNA
838521	AT1G19380	mRNA
839143	TEM1	mRNA
839808	PUB17	mRNA
840254	AT1G33600	mRNA
838947	AT1G23390	mRNA
836796	DAR3	mRNA
5008183	RTFL6	mRNA
28717828	AT2G07648	mRNA
830730	TCP11	mRNA
816177	AT2G16760	mRNA
840021	PSAF	mRNA
824232	AT3G50685	mRNA
822226	AT3G26240	mRNA
28716738	AT1G07902	mRNA
818739	AT2G41410	mRNA
817612	AT2G30620	mRNA
832147	DIN10	mRNA
835242	AT5G51680	mRNA
6241475	AT1G24148	mRNA
836450	AT5G63300	mRNA
821400	MKS1	mRNA
828371	MBD1	mRNA
834869	SLY2	mRNA
836511	AT5G63905	mRNA
839449	PSB27	mRNA
824878	AT3G57110	mRNA
828611	CHLM	mRNA
838709	IGMT4	mRNA
818120	BPC7	mRNA
819223	AT2G46160	mRNA
842968	AT1G66500	mRNA
821893	AT3G23170	mRNA
28717843	AT2G07779	mRNA
830732	AT5G08340	mRNA
819564	SIP1A	mRNA
816384	AT2G18690	mRNA
841144	AT1G47400	mRNA
817398	LBD11	mRNA
824588	AT3G54210	mRNA
830974	AT5G11070	mRNA
815031	AT2G04850	mRNA
814681	MLP328	mRNA
817770	OFP16	mRNA
824709	AT3G55430	mRNA
832966	AT5G28630	mRNA
820115	AT3G09580	mRNA
838652	CAT1	mRNA
829644	AT4G34920	mRNA
830052	FBA2	mRNA
818464	AT2G38820	mRNA
831326	CA2	mRNA
824155	AT3G49930	mRNA
816385	TPS11	mRNA
826398	AT4G08400	mRNA
817358	AT2G28120	mRNA
826756	RALFL28	mRNA
827787	AT4G20390	mRNA
828524	ACBP3	mRNA
837778	AT1G12250	mRNA
831913	AT5G02540	mRNA
838483	AT1G19020	mRNA
839317	TOM22-I	mRNA
837959	AT1G13990	mRNA
820824	AT3G15810	mRNA
828988	AMT1;4	mRNA
820584	BGAL1	mRNA
818354	ChlAKR	mRNA
837884	RTFL17	mRNA
818588	HSPRO2	mRNA
824945	AT3G57760	mRNA
817850	RALFL17	mRNA
829431	GAMMA-VPE	mRNA
826881	AT4G12690	mRNA
829383	AT4G32480	mRNA
842802	CYP89A6	mRNA
832607	EBF2	mRNA
824315	DGAT2	mRNA
818263	AT2G36895	mRNA
818247	UGT73C1	mRNA
824305	SSL4	mRNA
828995	AT4G28740	mRNA
816352	AT2G18370	mRNA
839554	AT1G02160	mRNA
828439	PIP1;5	mRNA
829489	DHS2	mRNA
829883	AT4G37290	mRNA
817545	ELF4-L1	mRNA
834649	AT5G46080	mRNA
839571	RAB28	mRNA
28720208	AT4G35655	mRNA
844371	MOT2	mRNA
818400	PDX1L4	mRNA
824946	AT3G57770	mRNA
832546	VSP2	mRNA
843786	AT1G74450	mRNA
830325	LHCB4.1	mRNA
831376	AT5G15240	mRNA
837667	STP1	mRNA
841454	THX	mRNA
831563	AT5G17000	mRNA
837881	ACA.l	mRNA
837171	AT1G06620	mRNA
818330	AT2G37540	mRNA
840150	AtLEA4-1	mRNA
836398	AT5G62770	mRNA
817422	AT2G28725	mRNA
829538	AT4G33930	mRNA
838386	AT1G18060	mRNA
839544	AT1G02660	mRNA
838756	AT1G21550	mRNA
832535	AT5G24640	mRNA
829542	AT4G33960	mRNA
6241387	AT3G22961	mRNA
2745871	AT3G05937	mRNA
827622	HSF A4A	mRNA
814662	At17.1	mRNA
830354	AT5G04760	mRNA
820875	DJ1D	mRNA
820378	AT3G12040	mRNA
825291	BAP1	mRNA
816816	bZIP6	mRNA
3770588	MAPKKK21	mRNA
821854	HSFA6B	mRNA
6240608	AT3G05936	mRNA
843990	AT1G76570	mRNA
826739	RHA1A	mRNA
832672	FC1	mRNA
822051	PERK1	mRNA
837986	AT1G14250	mRNA
820819	AT3G15760	mRNA
816432	AT2G19150	mRNA
831261	AT5G14110	mRNA
828877	AT4G27652	mRNA
836559	AT5G64380	mRNA
830470	PIRL1	mRNA
837293	HTB1	mRNA
818087	AT2G35200	mRNA
838639	OPCL1	mRNA
843639	PEPR1	mRNA
836064	AT5G59450	mRNA
816626	AT2G20920	mRNA
825278	PP2-A13	mRNA
820043	LHCB4.2	mRNA
840163	AT1G32690	mRNA
843216	RAV2	mRNA
840228	AT1G33340	mRNA
836486	PDF2.5	mRNA
838248	AT1G16770	mRNA
832003	AT5G18850	mRNA
840303	AT1G34060	mRNA
836645	AT5G65207	mRNA
5007698	AT1G15885	mRNA
839223	AT1G26800	mRNA
837117	ADS1	mRNA
820264	AT3G10930	mRNA
28718592	AT3G02677	mRNA
824259	ZAR1	mRNA
818140	PGSIP7	mRNA
825866	PSBQ-2	mRNA
844298	AT1G79600	mRNA
817923	LYK5	mRNA
826764	AT4G11590	mRNA
830983	AT5G01300	mRNA
838913	AT1G23050	mRNA
821720	AT3G21660	mRNA
819281	AT2G46690	mRNA
10723139	AT1G05675	mRNA
841564	AT1G51400	mRNA
842446	LHCA3	mRNA
831268	MPL1	mRNA
827308	ATOEP16-2	mRNA
818928	AT2G43260	mRNA
826416	AT4G08555	mRNA
826317	ACS11	mRNA
829449	AT4G33120	mRNA
28717519	AT2G02635	mRNA
843621	AT1G72900	mRNA
838513	AT1G19310	mRNA
834112	AT5G41100	mRNA
843625	AT1G72940	mRNA
828879	AT4G27657	mRNA
820735	RABA1g	mRNA
28718313	AT2G28815	mRNA
819791	AT3G06170	mRNA
820156	AT3G09950	mRNA
828831	HTA2	mRNA
835609	SUMO2	mRNA
831403	AT5G15500	mRNA
816256	AT2G17500	mRNA
819889	RPM1	mRNA
837266	AT1G07520	mRNA
28719508	AT4G03645	mRNA
821240	RPK2	mRNA
821413	AT3G18800	mRNA
818329	AT2G37530	mRNA
834535	CYTC6A	mRNA
837157	AT1G06450	mRNA
832790	GID1C	mRNA
820482	SMP1	mRNA
836540	AT5G64190	mRNA
830049	AT4G38940	mRNA
816809	AT2G22790	mRNA
819684	ATL6	mRNA
827510	PYR1	mRNA
830328	VTE5	mRNA
844220	AT1G78830	mRNA
843726	AT1G73885	mRNA
839663	AT1G27700	mRNA
839906	AT1G30260	mRNA
827835	FAH2	mRNA
827256	AT4G15765	mRNA
836377	AT5G62570	mRNA
817702	AT2G31440	mRNA
824196	AT3G50340	mRNA
832857	NF-YC8	mRNA
843116	AT1G67880	mRNA
840004	SRX	mRNA
828642	AT4G25390	mRNA
832590	ESE3	mRNA
819403	CRR6	mRNA
823776	AT3G46310	mRNA
832043	AT5G19230	mRNA
841407	AT1G49840	mRNA
6240237	AT3G57062	mRNA
819149	LBD19	mRNA
819789	AT3G06150	mRNA
839735	NSL1	mRNA
834607	FKBP13	mRNA
816331	AT2G18180	mRNA
28718362	AT2G47870	mRNA
818429	WRKY33	mRNA
837358	PSAO	mRNA
835029	AT5G49665	mRNA
818014	AT2G34510	mRNA
843898	AVA-P4	mRNA
839027	AT1G24145	mRNA
836074	RDUF2	mRNA
28720373	AT5G01305	mRNA
841942	AT1G55000	mRNA
832624	AT5G25490	mRNA
820859	PSAH-1	mRNA
839883	GA2OX2	mRNA
824944	AT3G57750	mRNA
827284	AT4G16000	mRNA
820665	GOX1	mRNA
838563	AT1G19740	mRNA
827052	DMT2	mRNA
828117	AT4G01330	mRNA
28720174	AT4G23015	mRNA
832212	AT5G20885	mRNA
818549	BIK1	mRNA
820646	AT3G14260	mRNA
6241144	AT1G68238	mRNA
829308	WRKY18	mRNA
818461	AT2G38790	mRNA
838622	DRT112	mRNA
838244	UP6	mRNA
28719408	AT3G57450	mRNA
838134	AT1G15640	mRNA
820056	AT3G09035	mRNA
818058	AT2G34930	mRNA
817100	AT2G25605	mRNA
843577	JAZ6	mRNA
824405	SYP122	mRNA
827377	TPS03	mRNA
832287	AT5G22270	mRNA
840399	PHI-1	mRNA
818648	AT2G40530	mRNA
838566	CNGC8	mRNA
842983	AT1G66650	mRNA
841595	DOF1	mRNA
827996	PETC	mRNA
823681	AT3G45430	mRNA
832011	BUD2	mRNA
817553	AT2G30020	mRNA
828417	CRK10	mRNA
821225	AT3G02840	mRNA
835817	AT5G57123	mRNA
841217	GA2OX4	mRNA
836843	MAPKKK19	mRNA
824655	CXIP1	mRNA
842069	MYB72	mRNA
835585	AT5G54940	mRNA
820326	AT3G11530	mRNA
28720539	AT5G03204	mRNA
827896	WRKY22	mRNA
838749	AT1G21500	mRNA
843882	AT1G75460	mRNA
821806	AOX1A	mRNA
6241127	AT1G33102	mRNA
837223	STN1	mRNA
815376	AT2G07701	mRNA
28721276	AT5G57785	mRNA
835005	bZIP1	mRNA
3771453	AT5G46871	mRNA
842285	AT1G59910	mRNA
5008146	AT4G17085	mRNA
826171	VFB3	mRNA
835937	EMB3143	mRNA
834310	AT5G42960	mRNA
838498	Lhca6	mRNA
3770303	PUP7	mRNA
7922527	AT4G11521	mRNA
818114	AT2G35490	mRNA
837418	AMI1	mRNA
834846	AT5G47950	mRNA
829891	CYP81D8	mRNA
836281	ERF104	mRNA
831158	GILP	mRNA
831439	AT5G15820	mRNA
824190	AT3G50280	mRNA
841592	AT1G51670	mRNA
827015	RLP47	mRNA
841915	AT1G54740	mRNA
818187	AT2G36145	mRNA
836587	CMPG2	mRNA
836530	AT5G64090	mRNA
2745848	AT1G64065	mRNA
816091	AT2G15960	mRNA
838501	JAZ1	mRNA
2745744	AT1G06475	mRNA
843832	ORA47	mRNA
829590	AT4G34400	mRNA
828918	AT4G28030	mRNA
836470	GAMMA CAL1	mRNA
843705	AT1G73700	mRNA
834337	AT5G43190	mRNA
835567	THI1	mRNA
842923	AT1G66090	mRNA
828867	AT4G27580	mRNA
840024	KUF1	mRNA
823751	AT3G46080	mRNA
822547	NAC3	mRNA
2745730	AT4G28405	mRNA
843623	AT1G72920	mRNA
817848	AT2G32870	mRNA
818194	AT2G36220	mRNA
842368	AT1G60740	mRNA
825480	AT3G63050	mRNA
830663	MYB76	mRNA
816795	BRK1	mRNA
817268	AT2G27260	mRNA
835023	AT5G49610	mRNA
838306	AT1G17345	mRNA
822957	AT3G32040	mRNA
829978	AQI	mRNA
829189	AT4G30660	mRNA
818064	ATL9	mRNA
822167	AOC1	mRNA
831784	AT5G02230	mRNA
831215	PAO1	mRNA
832231	AT5G21070	mRNA
819272	AT2G46600	mRNA
841705	AT1G52720	mRNA
828575	AT4G24730	mRNA
827380	AT4G02090	mRNA
826909	STOMAGEN	mRNA
826794	AT4G11870	mRNA
818628	AT2G40350	mRNA
830398	RUL1	mRNA
843196	AT1G68660	mRNA
830025	AT4G38690	mRNA
830982	AT5G11140	mRNA
830593	AT5G07020	mRNA
836660	HTR11	mRNA
823587	AT3G44610	mRNA
822169	AOC3	mRNA
2745699	AT4G11211	mRNA
836094	EXO70H7	mRNA
836842	RALFL34	mRNA
842958	CML23	mRNA
819863	AT3G06780	mRNA
831561	AT5G16980	mRNA
841791	AT1G53560	mRNA
831134	AT5G12940	mRNA
28717279	AT1G29535	mRNA
818133	AT2G35640	mRNA
3768574	DOT1	mRNA
829793	UBC17	mRNA
835293	HDG7	mRNA
28721162	AT5G15581	mRNA
836437	BT1	mRNA
818741	ERD15	mRNA
825753	RbcX1	mRNA
820317	MYB65	mRNA
819578	AT3G04230	mRNA
828791	SUMO1	mRNA
821064	AT3G03170	mRNA
830003	STY46	mRNA
844436	AT1G80960	mRNA
842784	AT1G64760	mRNA
28717584	AT2G04621	mRNA
820538	BRL3	mRNA
829811	AT4G36590	mRNA
821112	LBD41	mRNA
826734	AT4G11320	mRNA
843068	AT1G67470	mRNA
843626	AT1G72950	mRNA
841402	AT1G49790	mRNA
822596	P1R3	mRNA
836789	PSBO1	mRNA
827221	UGT84A3	mRNA
818772	AT2G41730	mRNA
815557	AT2G10930	mRNA
814640	APG2	mRNA
827037	RALFL32	mRNA
835539	DFL1	mRNA
836610	AT5G64870	mRNA
837474	AT1G09490	mRNA
827923	PYL7	mRNA
820926	AT3G16740	mRNA
829118	AT4G29950	mRNA
2745746	AT1G07730	mRNA
834770	ERF5	mRNA
841292	AT1G48700	mRNA
836797	AT5G66650	mRNA
843986	AT1G76530	mRNA
818031	ABCC2	mRNA
836552	AGP1	mRNA
841099	Lhca5	mRNA
831782	SIS	mRNA
5008307	AT5G53742	mRNA
837897	AT1G13370	mRNA
837075	UGT74E2	mRNA
821111	SAUR26	mRNA
839462	LIP2	mRNA
831057	AT5G11840	mRNA
838710	AT1G21140	mRNA
841821	PME1	mRNA
843943	AT1G76110	mRNA
830388	AT5G05060	mRNA
842612	PP2-A11	mRNA
817780	AT2G32210	mRNA
838486	AT1G19040	mRNA
821323	C2	mRNA
831792	AT5G02220	mRNA
824984	AT3G58150	mRNA
838819	AT1G22140	mRNA
844081	NAC032	mRNA
817340	CKS1	mRNA
837134	AT1G06240	mRNA
837301	AT1G07860	mRNA
816273	AT2G17660	mRNA
6240963	AT4G33145	mRNA
838504	AT1G19210	mRNA
817610	AT2G30600	mRNA
843411	AT1G70740	mRNA
824803	AT3G56360	mRNA
818982	MPK6	mRNA
843929	AT1G75960	mRNA
828958	AT4G28410	mRNA
843107	SUFE2	mRNA
831910	AT5G02160	mRNA
824567	AT3G54000	mRNA
831755	AT5G02330	mRNA
830825	PMDH2	mRNA
838940	GGT1	mRNA
824413	AT3G52480	mRNA
816181	AT2G16800	mRNA
824442	AT3G52760	mRNA
835025	AAP6	mRNA
844143	RAP2.4	mRNA
816611	GAUT10	mRNA
828032	AT4G02410	mRNA
844002	OPR2	mRNA
834311	AT5G42965	mRNA
819245	AT2G46375	mRNA
829982	AT4G38250	mRNA
823869	AT3G47160	mRNA
835560	AT5G54710	mRNA
838707	IGMT3	mRNA
841591	MKK4	mRNA
814945	AT2G04090	mRNA
824369	AT3G52060	mRNA
827458	AT4G17470	mRNA
836556	FKBP12	mRNA
821161	AT3G03000	mRNA
844013	IGMT5	mRNA
832032	AT5G19120	mRNA
842126	AT1G56700	mRNA
818657	AT2G40620	mRNA
820798	APG8H	mRNA
844226	AT1G78890	mRNA
834429	AT5G44060	mRNA
821614	HTA13	mRNA
825240	AT3G60690	mRNA
828119	AT4G02170	mRNA
838410	NUDT4	mRNA
818166	PUB23	mRNA
836149	AT5G60270	mRNA
838076	AT1G15125	mRNA
836498	SHA1	mRNA
843125	HSFA8	mRNA
836836	AT5G67010	mRNA
828481	WRKY53	mRNA
837125	ORA59	mRNA
843634	VPS46.2	mRNA
824899	AT3G57320	mRNA
839733	ERF11	mRNA
819400	AT2G47880	mRNA
821975	BAM1	mRNA
822684	RALFL27	mRNA
821971	AT3G23880	mRNA
815210	PSBX	mRNA
820336	AT3G11640	mRNA
839748	GRX480	mRNA
839918	PSAK	mRNA
843710	AT1G73750	mRNA
828236	FBS2	mRNA
817875	RALFL18	mRNA
838997	RSZ21	mRNA
817517	AT2G29670	mRNA
838070	IAA34	mRNA
819575	AT3G04200	mRNA
820387	FAD2	mRNA
817215	SEH	mRNA
838860	AT1G22540	mRNA
825431	AT3G62570	mRNA
829545	AT4G33985	mRNA
821121	SAUR27	mRNA
6241125	AT4G38825	mRNA
841847	EXO70D2	mRNA
831282	EMB3137	mRNA
842428	FBS1	mRNA
816364	AT2G18490	mRNA
816833	SNRK2.9	mRNA
816819	AT2G22880	mRNA
830039	AT4G38840	mRNA
834545	NPR3	mRNA
2745579	AT2G33796	mRNA
824074	AT3G49130	mRNA
831679	AT5G03880	mRNA
836162	AT5G60400	mRNA
831839	AT5G03440	mRNA
820893	JAL33	mRNA
839540	AT1G04360	mRNA
839343	AT1G05020	mRNA
842955	MYB113	mRNA
827439	AT4G17250	mRNA
6240771	AT2G19146	mRNA
829337	AT4G32060	mRNA
816891	MES8	mRNA
815079	AT2G05310	mRNA
2745877	AT3G09162	mRNA
839436	THM1	mRNA
834911	AT5G48550	mRNA
838310	JAZ5	mRNA
843584	LOX4	mRNA
820406	AT3G12260	mRNA
819297	DUF4	mRNA
829807	AT4G36550	mRNA
842107	AT1G56540	mRNA
823901	LHCA4	mRNA
835376	AT5G52975	mRNA
827464	ERF-1	mRNA
821302	AT3G03280	mRNA
830391	AT5G05090	mRNA
831741	STN8	mRNA
816383	AT2G18680	mRNA
835891	AT5G57815	mRNA
837023	RA-5	mRNA
830112	AT4G39580	mRNA
838961	AT1G03610	mRNA
827090	AT4G14450	mRNA
823423	AT3G43430	mRNA
841175	AT1G47655	mRNA
821409	AT3G18773	mRNA
837646	AT1G11050	mRNA
823834	AT3G46810	mRNA
830154	CYP79B2	mRNA
834672	AT5G46295	mRNA
830287	AT5G04080	mRNA
825190	AT3G60200	mRNA
816451	AT2G19340	mRNA
819749	AIF1	mRNA
836020	COPT1	mRNA
836721	AT5G65920	mRNA
838078	AT1G02810	mRNA
842241	CF9	mRNA
842120	PAP1	mRNA
841447	FTSH1	mRNA
837528	HEMA2	mRNA
819923	AT3G07350	mRNA
828942	RMA2	mRNA
828319	AT4G22240	mRNA
825158	AT3G59880	mRNA
837414	ERD6	mRNA
837669	AT1G11270	mRNA
831593	AT5G17280	mRNA
820621	AT3G14067	mRNA
2745879	SAG20	mRNA
821495	ZF2	mRNA
829730	SEN1	mRNA
838623	TIM17-1	mRNA
824314	AT3G51510	mRNA
825224	GATA4	mRNA
822275	AT3G26630	mRNA
830313	ZAT6	mRNA
830023	AT4G38670	mRNA
836189	AT5G60680	mRNA
835280	AT5G52050	mRNA
28717837	AT2G07665	mRNA
825742	AT4G04260	mRNA
831903	DIP2	mRNA
841266	AT1G48450	mRNA
835062	AFB5	mRNA
839666	STZ	mRNA
819019	AT2G44130	mRNA
831208	PDAT	mRNA
837345	ADT6	mRNA
843629	LBD7	mRNA
829877	AT4G37230	mRNA
829252	AT4G31250	mRNA
839504	AT1G03440	mRNA
843187	AT1G68580	mRNA
817943	PHO2	mRNA
844245	PSBR	mRNA
822170	AT3G25790	mRNA
836043	AT5G59250	mRNA
838159	AT1G15890	mRNA
843942	PETE1	mRNA
843271	MINE1	mRNA
833626	AT5G36280	mRNA
840454	CINV1	mRNA
829438	GLDP1	mRNA
817480	AT2G29310	mRNA
818274	AT2G37000	mRNA
6240451	AT1G11362	mRNA
826868	AIR1	mRNA
3768036	LCR73	mRNA
836499	NAC102	mRNA
820071	AT3G09160	mRNA
2745721	AT4G23515	mRNA
836031	AT5G59130	mRNA
840255	AT1G33610	mRNA
820499	SERAT2;2	mRNA
825244	AT3G60730	mRNA
824764	SZF1	mRNA
820062	AT3G09085	mRNA
826409	MEKK1	mRNA
28719399	AT3G52520	mRNA
843806	GASA6	mRNA
828579	RBP31	mRNA
3768829	AT3G11773	mRNA
839026	AT1G24140	mRNA
817665	AT2G31090	mRNA
820419	ELC	mRNA
830739	FTRA2	mRNA
839729	DYL1	mRNA
831100	TUB6	mRNA
817967	AT2G34060	mRNA
838537	RL5	mRNA
817573	AT2G30230	mRNA
818762	AT2G41640	mRNA
842526	AT1G62290	mRNA
815345	AT2G07673	mRNA
838446	PDCB3	mRNA
819201	AT2G45930	mRNA
843327	AT1G69910	mRNA
818392	PSRP4	mRNA
3770579	SCRL22	mRNA
820041	AT3G08920	mRNA
834177	AT5G41740	mRNA
834365	AT5G43450	mRNA
828145	GAE3	mRNA
837219	AT1G07080	mRNA
10723084	AT1G78476	mRNA
823777	AT3G46320	mRNA
836655	AT5G65300	mRNA
841408	AT1G49850	mRNA
6241399	AT5G44065	mRNA
820752	ERF4	mRNA
826626	LHCB5	mRNA
817208	TED4	mRNA
838751	AT1G03400	mRNA
835921	AT5G58090	mRNA
817586	SIP4	mRNA
2745883	AT3G13857	mRNA
829567	44075	mRNA
833840	AT5G38520	mRNA
818252	DOGT1	mRNA
836363	AT5G62420	mRNA
823936	PUB39	mRNA
840114	AT1G32220	mRNA
818486	AT2G39000	mRNA
833860	AT5G38700	mRNA
823739	EXLA3	mRNA
816595	AT2G20670	mRNA
837316	GATA11	mRNA
841967	AT1G55240	mRNA
817816	AT2G32550	mRNA
841497	AT1G50750	mRNA
28720591	AT5G03885	mRNA
831630	ASG1	mRNA
825446	XT1	mRNA
2745588	AT2G40085	mRNA
835982	AT5G58680	mRNA
822388	OLEO4	mRNA
842135	AT1G57590	mRNA
28719309	EDA6	mRNA
819919	AT3G07310	mRNA
843407	TIFY7	mRNA
815712	AT2G12400	mRNA
837504	AT1G09750	mRNA
831916	BSK10	mRNA
829885	MEE59	mRNA
832356	AT5G22920	mRNA
837817	DDF1	mRNA
844370	NTT1	mRNA
820857	AT3G16120	mRNA
6241094	AT1G53903	mRNA
832932	AT5G28450	mRNA
816516	AT2G19970	mRNA
841686	AT1G52550	mRNA
844402	AT1G80630	mRNA
838266	AT1G16950	mRNA
28717358	AT1G55335	mRNA
28721274	AT5G56985	mRNA
836286	PMSR1	mRNA
7922554	AT5G09876	mRNA
827971	BPS3	mRNA
840185	AT1G32910	mRNA
820789	NAC3	mRNA
833593	AT5G36000	mRNA
825516	APG1	mRNA
28721214	AT5G35110	mRNA
817542	AT2G29920	mRNA
844215	AT1G78790	mRNA
843977	AT1G76440	mRNA
837428	SRC2	mRNA
817421	AT2G28720	mRNA
815880	AT2G13960	mRNA
828568	HB22	mRNA
828274	MSRB2	mRNA
822286	CCL	mRNA
824015	CSR1	mRNA
819861	AT3G06760	mRNA
820280	LBD21	mRNA
823758	AT3G46150	mRNA
826458	ARGAH2	mRNA
834407	ARD4	mRNA
824654	LHCA1	mRNA
837829	AT1G12730	mRNA
827146	FdC1	mRNA
843840	LPAT4	mRNA
829915	BT5	mRNA
835722	PRA1.G2	mRNA
839548	AT1G04330	mRNA
843286	AT1G69523	mRNA
842077	PP2-B13	mRNA
820023	ATSIK	mRNA
826730	ACS6	mRNA
823712	AT3G45700	mRNA
821067	AT3G01950	mRNA
818605	CZF1	mRNA
841026	ILL6	mRNA
827255	MO1	mRNA
835036	FRO6	mRNA
839214	AT1G26730	mRNA
839620	NTF2A	mRNA
841253	AT1G48330	mRNA
839602	GSTU13	mRNA
7922436	AT1G07885	mRNA
823833	AT3G46800	mRNA
820625	EXO70D3	mRNA
814646	PAP1	mRNA
829895	CYP81F4	mRNA
829536	AT4G33920	mRNA
827274	SWEET17	mRNA
837606	ARFA1F	mRNA
835789	BGAL4	mRNA
838793	DREB26	mRNA
827014	AT4G13800	mRNA
825069	AT3G59000	mRNA
837492	AT1G09645	mRNA
821912	AT3G23320	mRNA
831498	AAE5	mRNA
2745703	AT4G12735	mRNA
816938	AT2G24040	mRNA
818012	CYP710A2	mRNA
822123	AT3G25290	mRNA
814939	AT2G04050	mRNA
819790	AT3G06160	mRNA
824168	MYB77	mRNA
828908	CRF4	mRNA
831933	AT5G18150	mRNA
837644	AT1G11020	mRNA
827655	NCED4	mRNA
816251	RHA3A	mRNA
839111	AT1G25275	mRNA
821578	AT3G20340	mRNA
827311	AT4G16190	mRNA
827463	ERF6	mRNA
835991	cPT4	mRNA
824917	AT3G57500	mRNA
818248	UGT73C2	mRNA
835174	AT5G51010	mRNA
828037	ADF8	mRNA
814682	MLP329	mRNA
838114	AT1G15430	mRNA
829467	AT4G33310	mRNA
832116	AT5G19940	mRNA
844383	AT1G80440	mRNA
817779	AT2G32200	mRNA
843538	AT1G72070	mRNA
825847	UBQ11	mRNA
838011	AT1G14490	mRNA
840353	AT1G34510	mRNA
816849	GH3.3	mRNA
828367	CYP706A2	mRNA
841840	AT1G54020	mRNA
840100	LrgB	mRNA
843113	AT1G67860	mRNA
817849	AT2G32880	mRNA
824401	AT3G52360	mRNA
817577	AT2G30270	mRNA
831746	AT5G02910	mRNA
819093	ERF13	mRNA
820821	AT3G15780	mRNA
833550	AT5G35735	mRNA
831816	MT2B	mRNA
839998	AT1G31130	mRNA
831601	AT5G17350	mRNA
824858	PSRP5	mRNA
831109	AT5G12340	mRNA
841122	RD21A	mRNA
820941	COBL8	mRNA
836865	MYBR1	mRNA
814903	SOT12	mRNA
842016	PSAG	mRNA
838512	PARVUS	mRNA
821270	WRKY45	mRNA
842078	PP2-B14	mRNA
818324	AT2G37470	mRNA
841373	AT1G49490	mRNA
838592	AT1G20030	mRNA
837552	AT1G10150	mRNA
816639	AT2G21045	mRNA
823808	SOS5	mRNA
824244	AT3G50800	mRNA
824446	AT3G52800	mRNA
833755	TCH2	mRNA
838619	AT1G20310	mRNA
843443	MYBL2	mRNA
835756	OXS3	mRNA
843928	SKP1	mRNA
840237	AT1G33440	mRNA
839258	AT1G05220	mRNA
828758	FBA7	mRNA

## Sheet: Cluster 2
Gene ID	Gene Symbol	Type
822246	ATRZ-1A	mRNA
838865	AGL87	mRNA
815348	AT2G07675	mRNA
835595	AT5G55040	mRNA
823438	AT3G43520	mRNA
3766694	AT1G10850	mRNA
834849	AT5G47980	mRNA
839304	LEA3	mRNA
840087	STRS1	mRNA
824002	REF6	mRNA
827773	PCAP1	mRNA
824062	BBC1	mRNA
6240956	AT2G07825	mRNA
834436	FLA13	mRNA
820324	AT3G11510	mRNA
827433	AT4G17215	mRNA
834786	AT5G47390	mRNA
6240467	AT2G31141	mRNA
838685	AT1G20920	mRNA
836668	GRF8	mRNA
833780	AT5G38010	mRNA
831709	ABCI20	mRNA
837953	AT1G13930	mRNA
839333	AT1G01310	mRNA
818170	AT2G35970	mRNA
820006	iPGAM2	mRNA
6240406	AT1G61415	mRNA
835651	AT5G55570	mRNA
6240292	AT2G07815	mRNA
829986	AT4G38290	mRNA
820825	ROD1	mRNA
821411	ACT2	mRNA
839819	AT1G29430	mRNA
836890	AT5G67540	mRNA
823638	AT3G45030	mRNA
828788	AT4G26810	mRNA
839410	AT1G01100	mRNA
832290	NIT4	mRNA
843745	AT1G74055	mRNA
817365	CSD2	mRNA
821391	AT3G18600	mRNA
840219	AT1G33250	mRNA
844287	EMB2217	mRNA
821963	RALFL24	mRNA
835122	AT5G50540	mRNA
822197	AT3G26000	mRNA
843956	AT1G76230	mRNA
837708	RBP45B	mRNA
829932	SQE3	mRNA
828675	BETA-OHASE 1	mRNA
818090	IKU1	mRNA
837863	PBE1	mRNA
842653	AT1G63470	mRNA
825271	AT3G60990	mRNA
817299	PGY1	mRNA
821390	ENODL5	mRNA
817318	AT2G27720	mRNA
28719386	AT3G46845	mRNA
830114	AT4G39600	mRNA
836664	AGP7	mRNA
827419	CT-BMY	mRNA
830498	AT5G06110	mRNA
839308	AT1G02816	mRNA
843045	AT1G67250	mRNA
824004	AT3G48450	mRNA
814652	AT2G01250	mRNA
831122	AT5G12470	mRNA
828933	AT4G28180	mRNA
820354	AT3G11810	mRNA
818872	AT2G42720	mRNA
837761	ELP	mRNA
831041	TIM17-3	mRNA
819877	AT3G06920	mRNA
820005	AAC1	mRNA
818796	AT2G41960	mRNA
835354	AT5G52770	mRNA
3769417	DAYSLEEPER	mRNA
825342	AT3G61690	mRNA
831652	AT5G17840	mRNA
835246	NEET	mRNA
843415	AT1G70780	mRNA
838769	AT1G21670	mRNA
815394	AT2G07721	mRNA
823570	AT3G44450	mRNA
827726	AT4G19820	mRNA
6241015	AT4G32208	mRNA
835370	AT5G52930	mRNA
817440	CXIP4	mRNA
823805	ACT12	mRNA
837857	AT1G12990	mRNA
827391	AT4G16840	mRNA
830903	AT5G10390	mRNA
828907	MTM1	mRNA
819425	AT2G48130	mRNA
2745467	AT2G07785	mRNA
832078	AT5G19580	mRNA
830508	AT5G06210	mRNA
815417	AT2G07776	mRNA
838938	RPL27AB	mRNA
815368	AT2G07692	mRNA
820853	AT3G16080	mRNA
821965	GAE6	mRNA
823982	AT3G48240	mRNA
836736	AT5G66052	mRNA
819661	AT3G05000	mRNA
821190	AT3G03680	mRNA
819857	IMPA-1	mRNA
819897	AT3G07110	mRNA
832106	RbcX2	mRNA
830639	AT5G07475	mRNA
28717825	AT2G07644	mRNA
818935	AT2G43340	mRNA
843229	AT1G68945	mRNA
829758	CSDP1	mRNA
839064	AT1G24480	mRNA
839332	GTF2H2	mRNA
815977	AT2G14880	mRNA
818200	AT2G36290	mRNA
840608	AT1G36980	mRNA
830677	PIA1	mRNA
818993	AT2G43890	mRNA
826595	CYTC-2	mRNA
832990	BZO2H3	mRNA
825528	BB	mRNA
842068	AT1G56150	mRNA
816018	TIC21	mRNA
832529	AT5G24580	mRNA
828882	AT4G27680	mRNA
839662	AT1G27695	mRNA
818269	AT2G36950	mRNA
817137	AT2G25970	mRNA
830711	SOB5	mRNA
840916	RP1	mRNA
831586	GSTF12	mRNA
838763	2A6	mRNA
3768859	MUG7	mRNA
815851	AT2G13660	mRNA
831985	BMY3	mRNA
815357	ABCI5	mRNA
830446	RMV1	mRNA
824768	AT3G56020	mRNA
828822	SESA1	mRNA
837165	AT1G06540	mRNA
817089	AT2G25510	mRNA
820392	AT3G12150	mRNA
838899	CSN5A	mRNA
836548	AT5G64270	mRNA
818589	AT2G40010	mRNA
834212	AT5G42070	mRNA
814931	ZIP7	mRNA
818940	AT2G43390	mRNA
818488	AT2G39020	mRNA
831583	AT5G17190	mRNA
830418	AT5G05360	mRNA
818455	AT2G38730	mRNA
839314	PRP39	mRNA
834135	AT5G41330	mRNA
842088	AT1G56345	mRNA
834790	AT5G47430	mRNA
820203	U11/U12-31K	mRNA
832172	AT5G20500	mRNA
842030	AT1G55805	mRNA
824796	AT3G56290	mRNA
828790	AT4G26830	mRNA
820601	AT3G13880	mRNA
821742	CYCP2;1	mRNA
817905	AT2G33410	mRNA
836017	AT5G59000	mRNA
825153	AT3G59840	mRNA
839511	AT1G04480	mRNA
825383	IAA30	mRNA
824935	NRPA1	mRNA
816656	AT2G21195	mRNA
28717818	AT2G07633	mRNA
819129	SAUR36	mRNA
839460	EMB1687	mRNA
817353	AT2G28085	mRNA
834269	AT5G42620	mRNA
842857	GLC	mRNA
815374	AT2G07698	mRNA
837128	RHON1	mRNA
834344	AT5G43260	mRNA
821520	NTMC2T5.2	mRNA
819303	AT2G46900	mRNA
836411	AT5G62910	mRNA
839087	AT1G24851	mRNA
28717831	AT2G07655	mRNA
823584	AT3G44590	mRNA
839440	AT1G01490	mRNA
818710	CAM2	mRNA
823958	AT3G48030	mRNA
818530	MTP11	mRNA
837990	SBH2	mRNA
834170	AT5G41680	mRNA
837242	AT1G07310	mRNA
6240360	AT4G24026	mRNA
826885	FLA2	mRNA
835645	AT5G55510	mRNA
837993	SAC52	mRNA
817131	ATCTH	mRNA
841542	PLT2	mRNA
824425	UBQ1	mRNA
817108	AT2G25670	mRNA
2745469	AT2G07787	mRNA
838466	AT1G18850	mRNA
820350	AT3G02190	mRNA
6241414	AT2G32645	mRNA
820278	AT3G11070	mRNA
843133	FKF1	mRNA
815359	AT2G07772	mRNA
819330	ARF1A1C	mRNA
839828	SAUR68	mRNA
841783	MRD1	mRNA
829412	AT4G32760	mRNA
835664	BAM4	mRNA
831930	APRL7	mRNA
832438	RUP2	mRNA
820806	AT3G15640	mRNA
833961	DAU2	mRNA
819402	TLP3	mRNA
7922541	AT2G07798	mRNA
821191	ICME-LIKE2	mRNA
829145	RUXF	mRNA
835701	HSP81-2	mRNA
842070	NF-YC2	mRNA
819815	AT3G06410	mRNA
831604	AT5G17380	mRNA
6240370	AT3G43574	mRNA
28717397	AT1G64795	mRNA
834213	DL1	mRNA
827975	AT4G00530	mRNA
837218	AT1G07070	mRNA
830628	IPK2a	mRNA
821446	AT3G19120	mRNA
814938	DTX1	mRNA
6240392	AT3G22436	mRNA
819992	ATAB2	mRNA
824279	AT3G51150	mRNA
28717830	AT2G07654	mRNA
822276	LWD2	mRNA
28717820	AT2G07636	mRNA
844165	GRF2	mRNA
836385	ELF5	mRNA
834366	AT5G43460	mRNA
834216	AT5G42110	mRNA
817609	WRKY21	mRNA
838529	AT1G19450	mRNA
817551	AT2G30000	mRNA
821169	SDG20	mRNA
844098	LYM3	mRNA
835607	AT5G55140	mRNA
2745762	AT1G24580	mRNA
28717824	AT2G07643	mRNA
826746	EIF3A	mRNA
818109	AT2G35430	mRNA
828269	DER2.1	mRNA
818832	AT2G42310	mRNA
835889	CER3	mRNA
825287	HDG1	mRNA
3768403	AT2G12646	mRNA
832568	AT5G24980	mRNA
3768875	AT3G13403	mRNA
828939	AT4G28240	mRNA
818763	AT2G41650	mRNA
839881	AT1G30020	mRNA
818463	HTA8	mRNA
818535	AT2G39500	mRNA
824621	HTA11	mRNA
832477	SIGE	mRNA
843766	PUR4	mRNA
837257	AT1G07450	mRNA
828475	CRF2	mRNA
831633	AT5G17670	mRNA
815371	AT2G07695	mRNA
837513	POLD4	mRNA
824511	AT3G53430	mRNA
840008	PP2-A9	mRNA
820282	AT3G11110	mRNA
832271	AT5G22100	mRNA
817246	AGO4	mRNA
820385	ACT11	mRNA
2745874	AT3G07425	mRNA
843812	AT1G74730	mRNA
838176	ADAP	mRNA
840860	PMI1	mRNA
837315	GATA10	mRNA
6240849	AT3G12587	mRNA
817955	AT2G33855	mRNA
2745698	AT4G10895	mRNA
841660	AT1G52300	mRNA
834304	THO5	mRNA
815270	AT2G07000	mRNA
818205	AT2G36320	mRNA
28720180	AT4G24615	mRNA
816628	AT2G20940	mRNA
841102	AT1G45688	mRNA
827298	COBL7	mRNA
842724	AT1G64190	mRNA
819161	AT2G45530	mRNA
838343	AT1G17665	mRNA
837456	AT1G01990	mRNA
816668	AT2G21290	mRNA
835699	HSP81-3	mRNA
837620	AT1G10770	mRNA
823889	HSD2	mRNA
816641	GRP2B	mRNA
824777	PRA1.B1	mRNA
842160	AT1G57850	mRNA
819167	AT2G45590	mRNA
3768764	AT3G08943	mRNA
825350	AT3G61770	mRNA
837312	AT1G07970	mRNA
824847	CAM3	mRNA
826622	AT4G10300	mRNA
828787	AT4G26800	mRNA
819396	Tic20-II	mRNA
825234	HAM2	mRNA
828926	AT4G28100	mRNA
831084	AT5G12110	mRNA
825195	AT3G60245	mRNA
834184	CIP1	mRNA
824566	AT3G53990	mRNA
829760	J11	mRNA
829329	AT4G31985	mRNA
840897	BZIP60	mRNA
827816	AT4G20690	mRNA
835805	NMT1	mRNA
817634	AT2G30830	mRNA
815398	AT2G07725	mRNA
824377	AT3G52130	mRNA
839375	AT1G01300	mRNA
823744	ADF1	mRNA
839903	eEF-1Bb1	mRNA
817385	AT2G28370	mRNA
824514	CP29	mRNA
834694	AT5G46510	mRNA
840063	AT1G31760	mRNA
825328	AT3G61550	mRNA
835214	AT5G51400	mRNA
838230	SR45	mRNA
815111	PGR5	mRNA
839173	ERF10	mRNA
839547	AT1G04340	mRNA
831854	AT5G03380	mRNA
843919	AT1G75860	mRNA
827934	TOC159	mRNA
840113	ATDAD1	mRNA
28718364	AT2G47935	mRNA
6241028	AT3G49796	mRNA
842026	AT1G55770	mRNA
825440	GATL7	mRNA
829263	AT4G31360	mRNA
836421	AT5G63010	mRNA
842144	Cand1	mRNA
2745735	AT4G35430	mRNA
825880	UBQ10	mRNA
837307	AT1G07920	mRNA
830552	EXT10	mRNA
823835	TOPP5	mRNA
817149	GLDP2	mRNA
830047	VHA-C3	mRNA
6241499	AT1G78922	mRNA
836256	AT5G61350	mRNA
818984	AT2G43800	mRNA
817023	AT2G24860	mRNA
814686	RGA1	mRNA
836746	PAD2	mRNA
830002	GGR	mRNA
817844	PHT1;5	mRNA
840300	AT1G34030	mRNA
831305	AT5G14540	mRNA
815342	AT2G07749	mRNA
820937	AT3G16840	mRNA
839068	AT1G24530	mRNA
822186	HMT-1	mRNA
817766	AT2G32060	mRNA
825283	RS27A	mRNA
832497	SS1	mRNA
826479	GRF1	mRNA
830690	AT5G07960	mRNA
832839	AT5G27770	mRNA
838377	AT1G17970	mRNA
838705	AT1G21090	mRNA
837036	RPL10B	mRNA
818740	WIH2	mRNA
837360	AT1G08400	mRNA
28717834	AT2G07659	mRNA
836687	AT5G65610	mRNA
830463	RPN8A	mRNA
836608	AT5G64850	mRNA
10723120	AT2G07599	mRNA
830977	AT5G11090	mRNA
831213	ABO1	mRNA
831724	AT5G02960	mRNA
835471	AT5G53895	mRNA
839073	DRNL	mRNA
834806	TDT	mRNA
825261	FLA10	mRNA
841423	AT1G49990	mRNA
820076	AT3G09200	mRNA
829947	mtHsc70-1	mRNA
842786	AMT1;2	mRNA
816104	PDV2	mRNA
819350	AT2G47370	mRNA
824070	AT3G49080	mRNA
830879	AT5G10150	mRNA
830693	TT7	mRNA
828935	AT4G28200	mRNA
830985	APT5	mRNA
832448	AT5G23830	mRNA
815558	AT2G10940	mRNA
822387	LBD25	mRNA
6240556	AT3G11591	mRNA
815841	AT2G13550	mRNA
817719	AT2G31610	mRNA
815372	AT2G07696	mRNA
837839	AT1G12830	mRNA
824895	AT3G57280	mRNA
839384	FLA9	mRNA
841236	AT1G48170	mRNA
818438	TFIIS	mRNA
818508	LOJ	mRNA
819891	AT3G01630	mRNA
831956	AT5G18380	mRNA
820170	AT3G10090	mRNA
6241004	AT1G51402	mRNA
831243	AT5G13950	mRNA
832368	CDF1	mRNA
828705	CIL	mRNA
830022	AT4G38660	mRNA
28717815	AT2G07629	mRNA
829697	AKR2	mRNA
835446	AT5G53650	mRNA
842074	AT1G56210	mRNA
828594	AT4G24920	mRNA
823519	AT3G44020	mRNA
842207	XW6	mRNA
826848	PME1	mRNA
831149	AT5G13100	mRNA
837777	ATBETAFRUCT4	mRNA
28718325	AT2G34325	mRNA
817666	AT2G31100	mRNA
829423	AT4G32870	mRNA
818884	PDF1	mRNA
815400	AT2G07727	mRNA
839471	AT1G03520	mRNA
837477	AT1G02020	mRNA
3770598	PLS	mRNA
830810	AT5G09510	mRNA
816124	KCS9	mRNA
834763	AT5G47170	mRNA
829817	PBRP	mRNA
6240429	AT4G21213	mRNA
818897	AT2G42955	mRNA
824960	AT3G57910	mRNA
827028	HOG1	mRNA
819358	CAO	mRNA
821106	AT3G01570	mRNA
838918	AT1G23100	mRNA
815055	LHCB2.2	mRNA
819073	CHL-CPN10	mRNA
837291	RPS15A	mRNA
837497	AT1G09690	mRNA
832208	RAD51	mRNA
829495	AT4G33560	mRNA
28719427	AT3G63255	mRNA
835666	AT5G55720	mRNA
841707	HTA9	mRNA
834887	AT5G48340	mRNA
831408	AT5G15550	mRNA
839339	AT1G04000	mRNA
820828	FAD5	mRNA
834171	AT5G41685	mRNA
817305	AT2G27590	mRNA
840971	AT1G43770	mRNA
824806	AT3G56390	mRNA
818860	PPC2	mRNA
842861	AT1G65490	mRNA
843953	AT1G76200	mRNA
816939	eIFiso4G2	mRNA
837254	SMO2-1	mRNA
814978	AT2G04390	mRNA
818333	SLT1	mRNA
830999	SAUR22	mRNA
826213	ATOZI1	mRNA
825452	AtATG18a	mRNA
838507	AT1G19240	mRNA
835979	PSY1	mRNA
836618	ATH13	mRNA
828464	TRH1	mRNA
816292	AT2G17830	mRNA
825518	TRM5	mRNA
836244	ANK6	mRNA
831262	AT5G14120	mRNA
818703	AT2G41040	mRNA
830699	AT5G08050	mRNA
843778	AT1G74370	mRNA
835251	AT5G51770	mRNA
836351	AT5G62300	mRNA
841299	AT1G48770	mRNA
821071	AT3G01820	mRNA
826691	AT4G10925	mRNA
832738	AT5G26800	mRNA
817297	FD3	mRNA
820341	AT3G11690	mRNA
818947	AT2G43460	mRNA
28717297	AT1G34317	mRNA
830589	AT5G06980	mRNA
827925	EMB2770	mRNA
821426	AT3G18940	mRNA
843173	AT1G68440	mRNA
822110	CYP82G1	mRNA
838162	AT1G15920	mRNA
839868	CARB	mRNA
831226	AT5G13810	mRNA
10723103	AT1G25150	mRNA
844021	LSM3B	mRNA
839235	PIP1C	mRNA
838889	CYTC-1	mRNA
818226	LOS2	mRNA
816580	RPN1A	mRNA
836053	WOX2	mRNA
820370	AT3G11964	mRNA
835812	AT5G57080	mRNA
827335	AT4G16410	mRNA
831180	NEF1	mRNA
840184	GBSS1	mRNA
818631	PRA1.B2	mRNA
831615	RGL3	mRNA
828357	AT4G22610	mRNA
818981	AT2G43780	mRNA
826984	SMAP1	mRNA
823843	COPT2	mRNA
824017	AT3G48570	mRNA
829624	AVA-P1	mRNA
820283	AT3G11120	mRNA
824129	BAM2	mRNA
815347	AT2G07751	mRNA
832643	AT5G25754	mRNA
815892	AT2G14070	mRNA
823836	RABA2c	mRNA
816842	AT2G23100	mRNA
814716	EXGT-A3	mRNA
815412	AT2G07739	mRNA
841822	PAE1	mRNA
834154	RPS10B	mRNA
825371	AT3G61980	mRNA
831539	ITPK1	mRNA
6241479	AT1G16916	mRNA
818886	AT2G42860	mRNA
831020	HSC70-1	mRNA
820559	SCL30A	mRNA
816450	PIRL6	mRNA
814676	AT2G01480	mRNA
844390	AT1G80510	mRNA
828608	ACP4	mRNA
841428	AT1G50040	mRNA
829020	AT4G28990	mRNA
819855	AT3G06700	mRNA
837340	VPS41	mRNA
844314	NADP-ME4	mRNA
819018	AT2G44120	mRNA
835698	Hsp81.4	mRNA
827371	MES16	mRNA
5007720	AT1G24577	mRNA
6240216	AT1G24800	mRNA
3768663	AT2G07732	mRNA
825476	GID1B	mRNA
839429	PDH-E1 ALPHA	mRNA
6240894	AT3G63052	mRNA
834260	AT5G42530	mRNA
3768831	LCR44	mRNA
814908	NMD3	mRNA
836896	WIH1	mRNA
819936	AT3G07480	mRNA
837304	APX1	mRNA
844324	RPS17	mRNA
820098	MT2A	mRNA
839869	CAB3	mRNA
820351	AT3G11770	mRNA
837653	AT1G11120	mRNA
825838	GSL1	mRNA
833517	AT5G35525	mRNA
28721244	AT5G43068	mRNA
837491	AT1G09640	mRNA
837229	NDA1	mRNA
830594	AT5G07030	mRNA
836381	MOS14	mRNA
836594	AT5G64730	mRNA
825239	AT3G60680	mRNA
827652	AT4G19140	mRNA
839045	AT1G24290	mRNA
839347	CYP86A4	mRNA
841892	AT1G54500	mRNA
815978	AGP9	mRNA
828351	LPPbeta	mRNA
828844	AT4G27360	mRNA
843951	AT1G76185	mRNA
6240906	AT3G17626	mRNA
836535	RPS28	mRNA
836202	RGF1	mRNA
842773	AT1G64650	mRNA
838063	CPN10	mRNA
837247	TBL25	mRNA
830024	GRP2	mRNA
819862	AT3G06770	mRNA
819577	AT3G04220	mRNA
837940	BXL2	mRNA
836678	AT5G65520	mRNA
824026	AT3G48660	mRNA
815413	AT2G07741	mRNA
832848	AT5G27850	mRNA
832145	BCB	mRNA
842984	AT1G66660	mRNA
2745722	AT4G23882	mRNA
6241460	AT1G08165	mRNA
828572	AT4G24700	mRNA
838859	PATL2	mRNA
815456	AT2G09990	mRNA
832773	NHX1	mRNA
818006	LHB1B1	mRNA
828811	FADA	mRNA
824459	FBA8	mRNA
827257	AT4G15770	mRNA
837996	AT1G14345	mRNA
815350	AT2G07676	mRNA
828040	AT4G01210	mRNA
842082	AT1G56290	mRNA
826799	CCS52A2	mRNA
817918	scpl46	mRNA
821870	PKP-ALPHA	mRNA
834951	HCT	mRNA
841576	Y14	mRNA
817605	AT2G30560	mRNA
841757	mMDH1	mRNA
843363	AT1G70270	mRNA
824773	ROC2	mRNA
835663	AT5G55690	mRNA
3768007	LCR75	mRNA
823809	TIM9	mRNA
828912	YLMG1-2	mRNA
831668	SAUR19	mRNA
840424	AT1G35350	mRNA
2745832	AT1G55675	mRNA
819179	AT2G45710	mRNA
819853	AT3G06680	mRNA
827159	AT4G15000	mRNA
841862	AT1G54215	mRNA
818402	PDX1.1	mRNA
820916	TCTP	mRNA
827333	SVR7	mRNA
816609	NDB4	mRNA
837904	GAPC2	mRNA
826400	AT4G08410	mRNA
817900	AT2G33370	mRNA
826533	AT4G09490	mRNA
817408	AT2G28600	mRNA
828333	AT4G22380	mRNA
824526	AT3G53580	mRNA
814656	MEE65	mRNA
816774	AT2G22425	mRNA
821280	AT3G02670	mRNA
817094	AT2G25560	mRNA
6240864	AT1G62981	mRNA
831164	AT5G13240	mRNA
819188	PLIM2a	mRNA
6240535	AT2G40711	mRNA
834958	AT5G48990	mRNA
817998	AT2G34355	mRNA
5007805	AT1G55205	mRNA
837690	NRPB10	mRNA
817101	AT2G25610	mRNA
815406	AT2G07734	mRNA
818178	OFP15	mRNA
836860	SKIP2	mRNA
829944	AT4G37880	mRNA
834107	AT5G41050	mRNA
842137	AT1G57610	mRNA
837587	ARR4	mRNA
843263	CLE10	mRNA
827858	AT4G21105	mRNA
836673	AT5G65480	mRNA
819101	AT2G44920	mRNA
823456	AT3G43590	mRNA
827097	AT4G14500	mRNA
830784	KIWI	mRNA
832828	DEG14	mRNA
6241325	AT2G41082	mRNA
831125	AT5G12850	mRNA
825515	AT3G63400	mRNA
837405	CSD1	mRNA
817428	AT2G28790	mRNA
820412	AT3G12340	mRNA
823568	AT3G44430	mRNA
824556	AT3G53890	mRNA
819224	AT2G46170	mRNA
816506	AT2G19870	mRNA
819982	AT3G07910	mRNA
842514	44288	mRNA
835696	AT5G55980	mRNA
817520	PH1	mRNA
821062	AT3G03920	mRNA
842702	SPO11-2	mRNA
827535	AT4G18100	mRNA
839474	YUC3	mRNA
829060	AT4G29390	mRNA
836653	GCL1	mRNA
6240645	AT2G07835	mRNA
832832	AT5G27700	mRNA
6241217	AT3G25716	mRNA
819725	RPL18	mRNA
815395	AT2G07722	mRNA
829639	ROC5	mRNA
829024	AT4G29030	mRNA
837272	AT1G07590	mRNA
825314	SK21	mRNA
7922305	AT1G65346	mRNA
821775	CWLP	mRNA
838599	AT1G20100	mRNA
836107	AT5G59850	mRNA
28719301	AT3G22125	mRNA
7922413	AT3G63540	mRNA
838989	AT1G23780	mRNA
819715	AT3G05500	mRNA
823961	AT3G48060	mRNA
821855	ELIP1	mRNA
824054	EMB1080	mRNA
837163	GPAT1	mRNA
838279	AT1G17090	mRNA
839299	AT1G01970	mRNA
830307	AtRZ-1c	mRNA
827607	RPL16B	mRNA
825121	RBL13	mRNA
818147	AT2G35750	mRNA
841717	IAA6	mRNA
820465	AT3G12830	mRNA
816062	AT2G15690	mRNA
843952	AT1G76190	mRNA
839468	NAF1	mRNA
818581	COI1	mRNA
819615	AT3G04590	mRNA
828793	AT4G26860	mRNA
821721	AT3G21670	mRNA
843385	ARFA1D	mRNA
823736	AT3G45930	mRNA
822509	AT3G28770	mRNA
837080	AT1G05730	mRNA
821010	AT3G17460	mRNA
819126	AT2G45180	mRNA
835960	TAF15b	mRNA
838690	emb1507	mRNA
826962	AT4G13320	mRNA
817831	AT2G32710	mRNA
840861	MLO9	mRNA
839781	AT1G29070	mRNA
829606	AT4G34550	mRNA
826264	AT4G07825	mRNA
830704	ASPGA1	mRNA
842898	AT1G65870	mRNA
815410	AT2G07775	mRNA
827591	AT4G18590	mRNA
815393	AT2G07719	mRNA
819206	ATI1	mRNA
834724	BOU	mRNA
820323	AT3G11500	mRNA
836631	MAF4	mRNA
28719304	AT3G22565	mRNA
820740	HCF243	mRNA
819357	AT2G47440	mRNA
843593	GER1	mRNA
821110	AT3G01560	mRNA
819939	AT3G07510	mRNA
823939	AT3G47836	mRNA
828633	AT4G25300	mRNA
826499	FBH2	mRNA
815058	LHCB2.1	mRNA
841000	AT1G44000	mRNA
837391	PS1	mRNA
817380	AT2G28330	mRNA
828668	FIB2	mRNA
7922444	AT2G07806	mRNA
829149	AT4G30260	mRNA
825497	AT3G63220	mRNA
825453	AT3G62780	mRNA
820379	AT3G12050	mRNA
830698	TOM5	mRNA
824325	AT3G51620	mRNA
817187	SMU2	mRNA
827792	smB	mRNA
837274	MT1C	mRNA
2745590	AT2G41905	mRNA
831217	AT5G13720	mRNA
839690	NTF2B	mRNA
10723117	AT5G62865	mRNA
837680	AT1G11380	mRNA
28717512	AT2G01310	mRNA
831185	AT5G13440	mRNA
842513	AT1G62170	mRNA
834807	AT5G47570	mRNA
844326	AT1G79870	mRNA
837576	ERD9	mRNA
817259	TTN7	mRNA
818422	AT2G38410	mRNA
839565	MPI7	mRNA
839972	AT1G30880	mRNA
831178	AT5G13370	mRNA
834481	AT5G44540	mRNA
839949	AT1G30690	mRNA
843487	AT1G71460	mRNA
821278	AT3G01060	mRNA
832186	AGG3	mRNA
10723046	AT4G39925	mRNA
816494	AT2G19750	mRNA
819386	GSTF8	mRNA
817808	AT2G32470	mRNA
835367	MAKR6	mRNA
824407	OEP7	mRNA
828679	AT4G25740	mRNA
28717822	AT2G07638	mRNA
818533	ABCB6	mRNA
838201	AT1G16320	mRNA
835342	AT5G52650	mRNA
825157	AT3G59870	mRNA
827869	RP1	mRNA
835843	AT5G57370	mRNA
842465	TPS14	mRNA
832138	AT5G20160	mRNA
818967	EMB2777	mRNA
816147	NERD	mRNA
820654	AT3G14340	mRNA
815364	AT2G07687	mRNA
821807	TIC	mRNA
838412	AT1G18320	mRNA
827473	AT4G17565	mRNA
828851	CIP7	mRNA
818231	AT2G36580	mRNA
829353	ASY2	mRNA
819826	PDK	mRNA
831478	AT5G16200	mRNA
821214	SAMDC	mRNA
827071	AT4G14300	mRNA
843546	PATL1	mRNA
835204	AT5G51300	mRNA
821153	AT3G03030	mRNA
842098	PBG1	mRNA
844024	GT2	mRNA
842696	ROH1	mRNA
820479	AT3G12940	mRNA
831387	ENODL17	mRNA
821994	AT3G24080	mRNA
829868	MEE69	mRNA
837931	PGL1	mRNA
834408	CLH2	mRNA
833733	AT5G37550	mRNA
825650	GSL05	mRNA
842741	SEH1H	mRNA
841284	RACK1B_AT	mRNA
830075	AT4G39200	mRNA
819075	AT2G44670	mRNA
832806	AT5G27470	mRNA
818646	AT2G40510	mRNA
817640	TBL43	mRNA
829365	SD2-5	mRNA
839709	AT1G28150	mRNA
822177	TPS-CIN	mRNA
818917	AT2G43150	mRNA
28721173	AT5G18661	mRNA
825502	AT3G63270	mRNA
831680	AT5G02280	mRNA
819413	RKF3	mRNA
831254	AT5G14050	mRNA
830602	PRA1.B6	mRNA
841365	TOM6	mRNA
841828	AT1G53900	mRNA
832483	AT5G24165	mRNA
843746	AT1G74060	mRNA
826741	AT4G11380	mRNA
830359	AT5G04800	mRNA
836741	AT5G66090	mRNA
816492	AT2G19730	mRNA
820503	AT3G13150	mRNA
837781	Hop1	mRNA
841267	AT1G48460	mRNA
819867	AT3G06830	mRNA
823727	AT3G45840	mRNA
820784	AT3G15450	mRNA
818629	AT2G40360	mRNA
829257	PBA1	mRNA
826569	RPS18C	mRNA
825076	AT3G59070	mRNA
831202	ABCG6	mRNA
838092	AT1G15250	mRNA
824715	EXPA16	mRNA
844080	PBC2	mRNA
838378	PAPS1	mRNA
829124	AT4G30010	mRNA
837535	AT1G10000	mRNA
830652	AT5G07590	mRNA
7922329	AT4G00651	mRNA
831372	AT5G15200	mRNA
829298	RPS6	mRNA
821787	AT3G22230	mRNA
842992	SGA2	mRNA
820985	AT3G02790	mRNA
826995	AT4G13615	mRNA
829245	AT4G31170	mRNA
837331	AT1G08120	mRNA
7922538	AT2G07667	mRNA
816149	ADC1	mRNA
830907	AGP4	mRNA
28717829	AT2G07652	mRNA
843175	IPT1	mRNA
818288	AT2G37120	mRNA
836659	AT5G65340	mRNA
834844	AT5G47930	mRNA
828167	RPS13A	mRNA
825889	YAO	mRNA
842723	AT1G64185	mRNA
820172	MEE67	mRNA
6240722	AT4G05071	mRNA
815382	AT2G07707	mRNA
823960	SUO	mRNA
6241320	AT1G77525	mRNA
831237	AT5G13900	mRNA
815343	AT2G07671	mRNA
819772	ATCHR12	mRNA
840418	AT1G35290	mRNA
841654	ROPGEF11	mRNA
814913	EMB2816	mRNA
819509	AT2G07773	mRNA
842161	AT1G57860	mRNA
835589	AT5G54980	mRNA
815397	AT2G07724	mRNA
835153	TIM8	mRNA
825514	AT3G63390	mRNA
834852	THAS1	mRNA
821791	AT3G22235	mRNA
831049	AT5G11770	mRNA
814819	AT2G02880	mRNA
821120	AT3G02080	mRNA
832696	AT5G26270	mRNA
815377	AT2G07702	mRNA
841449	AT1G50270	mRNA
832420	AT5G23540	mRNA
844060	AAE2	mRNA
829529	AT4G33865	mRNA
836892	ARLA1D	mRNA
818612	AT2G40205	mRNA
817156	AT2G26160	mRNA
823848	AT3G46950	mRNA
820756	AT3G15250	mRNA
815381	AT2G07706	mRNA
832097	TUA3	mRNA
817145	PYL2	mRNA
840471	CDPK2	mRNA
829209	HHP2	mRNA
831807	AT5G03120	mRNA
834215	BG_PPAP	mRNA
844139	AT1G78040	mRNA
837154	FTSH8	mRNA
820017	UBC12	mRNA
827343	AT4G16450	mRNA
837399	PRA1.E	mRNA
843063	AT1G67430	mRNA
825123	AT3G59540	mRNA
819670	AT3G05080	mRNA
819142	AT2G45340	mRNA
839939	AT1G30590	mRNA
822081	AT3G24830	mRNA
831937	AT5G18190	mRNA
842924	AT1G66100	mRNA
843767	AT1G74270	mRNA
6241151	AT2G01008	mRNA
837438	SARA1A	mRNA
826890	AT4G12780	mRNA
832141	AT5G20180	mRNA
818487	PIP2E	mRNA
2745645	AT4G04925	mRNA
831120	AT5G12450	mRNA
838250	AT1G16790	mRNA
838007	AT1G14450	mRNA
28720141	AT4G16983	mRNA
6240257	AT3G61571	mRNA
835127	SAE1B	mRNA
831024	ASP3	mRNA
838928	AT1G23200	mRNA
3771478	AT5G50175	mRNA
818353	AKR4C8	mRNA
817317	AT2G27710	mRNA
823860	AT3G47070	mRNA
28717233	AT1G11591	mRNA
825413	AT3G62400	mRNA
825320	LHCA2	mRNA
820367	RPS5A	mRNA
842142	AT1G57660	mRNA
824552	AT3G53850	mRNA
836790	AT5G66580	mRNA
2745545	AT2G17055	mRNA
835455	AT5G53740	mRNA
835734	ATCRT1	mRNA
7922355	AT4G18422	mRNA
821637	WIP4	mRNA
829106	MTO2	mRNA
825319	BRH1	mRNA
28718555	AT3G02245	mRNA
835834	AT5G57290	mRNA
826540	AT4G09560	mRNA
834812	AT5G47620	mRNA
835185	AT5G51110	mRNA
834889	AT5G48360	mRNA
831035	NOXY2	mRNA
817611	AT2G30615	mRNA
6241253	AT2G07820	mRNA
825171	SK13	mRNA
821597	AT3G20510	mRNA
831738	RSR4	mRNA
838551	JMT	mRNA
823891	AT3G47370	mRNA
831731	AT5G01015	mRNA
821066	AT3G03160	mRNA
820573	AT3G13672	mRNA
819114	SEC61 BETA	mRNA
829699	PIRL4	mRNA
834420	TOM22-V	mRNA
826964	LRX3	mRNA
832827	AT5G27650	mRNA
820531	AT3G13310	mRNA
830619	EMS1	mRNA
838942	AT1G23330	mRNA
840156	AT1G32610	mRNA
830873	TPR13	mRNA
817373	AT2G28270	mRNA
834959	AT5G49000	mRNA
3768391	GRP23	mRNA
818005	LHB1B2	mRNA
839737	AT1G28395	mRNA
830895	AT5G10310	mRNA
837785	AT1G12310	mRNA
815989	AT2G15000	mRNA
831756	AT5G02870	mRNA
829626	ASE2	mRNA
28717802	AT2G07565	mRNA
843397	AT1G70600	mRNA
819044	AT2G44370	mRNA
820107	AT3G09500	mRNA
843941	SMT3	mRNA
836764	GATA5	mRNA
2745833	AT1G56045	mRNA
816279	AT2G17705	mRNA
828546	AT4G24440	mRNA
815023	AT2G04795	mRNA
28717809	AT2G07621	mRNA
830027	AT4G38710	mRNA
839200	CLE9	mRNA
28720178	AT4G24413	mRNA
838186	AT1G16170	mRNA
831152	AT5G13130	mRNA
816853	AT2G23210	mRNA
825714	FIB	mRNA
839428	AT1G03700	mRNA
827731	AT4G03500	mRNA
834103	NRPB12	mRNA
830086	AT4G39300	mRNA
819160	AT2G45520	mRNA
829226	NKS1	mRNA
831922	AT5G03130	mRNA
6241114	AT3G49645	mRNA
6241182	AT2G18938	mRNA
836561	AT5G64400	mRNA
833512	AT5G35480	mRNA
824801	AT3G56340	mRNA
830526	AT5G06380	mRNA
836885	AT5G67490	mRNA
839490	AT1G02350	mRNA
825651	AT4G03540	mRNA
824493	PAL2	mRNA
819171	AT2G45630	mRNA
820352	AT3G11780	mRNA
815361	AT2G07774	mRNA
819155	FLA8	mRNA
824704	UBC14	mRNA
843371	AT1G70350	mRNA
843261	PDCB4	mRNA
843198	AT1G68680	mRNA
3768221	AT2G07669	mRNA
820445	AT3G12650	mRNA
818287	AT2G37110	mRNA
816613	AT2G20820	mRNA
834747	LBA1	mRNA
819836	AT3G06570	mRNA
816672	FBA1	mRNA
824047	AT3G48860	mRNA
829426	AT4G32900	mRNA
28719414	AT3G58875	mRNA
2745461	AT2G07777	mRNA
828637	FKBP53	mRNA
830090	CESA2	mRNA
827220	UGT84A1	mRNA
816990	AFR	mRNA
835371	AT5G52940	mRNA
6240537	AT5G18404	mRNA
2745995	AGP41	mRNA
827902	TBL26	mRNA
829377	AT4G32420	mRNA
839822	AT1G29460	mRNA
28720213	AT4G38005	mRNA
833589	AT5G35970	mRNA
2745771	AT1G31835	mRNA
839594	AT1G27050	mRNA
818686	CYP98A3	mRNA
816569	NOP10	mRNA
829472	AT4G33355	mRNA
842086	SAR1B	mRNA
823563	AT3G44380	mRNA
843569	P40	mRNA
825248	AT3G60770	mRNA
820200	ROXY1	mRNA
844129	AT1G77940	mRNA
831669	SAUR20	mRNA
824750	AT3G55840	mRNA
843545	AT1G72140	mRNA
838724	AT1G21280	mRNA
819194	AT2G45860	mRNA
826604	AT4G10130	mRNA
834821	AT5G47700	mRNA
837239	AT1G07280	mRNA
823804	PUB13	mRNA
824506	AT3G53380	mRNA
831692	AT5G03850	mRNA
3768752	AT2G48075	mRNA
815366	AT2G07689	mRNA
836729	AT5G65990	mRNA
838002	UBC1	mRNA
836765	AT5G66330	mRNA
819323	UBQ6	mRNA
828004	AT4G00810	mRNA
817332	AXS1	mRNA
820315	AT3G11420	mRNA
844256	AT1G79150	mRNA
28717823	AT2G07641	mRNA
841979	AGP21	mRNA
816049	AT2G15560	mRNA
824143	AT3G49810	mRNA
816329	bZIP2	mRNA
831912	AT5G02502	mRNA
831241	TT4	mRNA
829770	AT4G36130	mRNA
5007794	AT1G52618	mRNA
838061	AT1G14960	mRNA
832251	AT5G21910	mRNA
838388	ATARCA	mRNA
821346	AT3G18190	mRNA
824599	WRI1	mRNA
828641	SAP10	mRNA
826373	AT4G08230	mRNA
816314	EMB2296	mRNA
816648	AT2G21130	mRNA
28718889	AT3G06085	mRNA
839101	AT1G25180	mRNA
828814	TOR1	mRNA
820705	SWEET2	mRNA
817059	AT2G25210	mRNA
841853	RSH3	mRNA
819931	YLMG1-1	mRNA
824631	GR	mRNA
830554	AT5G06660	mRNA
843528	AT1G71970	mRNA
819039	AT2G44310	mRNA
823900	ATSMC2	mRNA
834905	AT5G48490	mRNA
843193	AT1G68630	mRNA
823740	EXLA1	mRNA
820269	AT3G10980	mRNA
837599	AT1G10580	mRNA
823574	hda17	mRNA
6240256	AT4G37409	mRNA
825398	UBQ5	mRNA
838875	AT1G22690	mRNA
827119	ELIP2	mRNA
832606	AT5G25340	mRNA
816406	AT2G18900	mRNA
835004	AT5G49440	mRNA
818956	AT2G43540	mRNA
825331	SLD1	mRNA
818213	GRF3	mRNA
817324	AT2G27775	mRNA
819637	RPSAb	mRNA
3767772	AT2G07768	mRNA
836752	ARO2	mRNA
841851	CCX4	mRNA
820574	AT3G13674	mRNA
829836	HOS3-1	mRNA
828961	AT4G28440	mRNA
834449	AT5G44260	mRNA
820230	AT3G10610	mRNA
830965	AT5G10980	mRNA
834038	AT5G40400	mRNA
2745960	AT3G52105	mRNA
828313	AT4G22212	mRNA
837308	AT1G07930	mRNA
821723	AT3G21690	mRNA
832123	RAN-1	mRNA
836234	PDCB1	mRNA
817390	GLYI8	mRNA
842058	LOS1	mRNA
5007770	AT1G35516	mRNA
844159	AT1G78230	mRNA
823515	AT3G43980	mRNA
5007840	RTFL15	mRNA
6240612	AT4G21926	mRNA
824269	AT3G51050	mRNA
844174	GSTU19	mRNA
838220	AT1G16500	mRNA
819788	AT3G06145	mRNA
816756	AT2G22230	mRNA
843533	AT1G72020	mRNA
819595	emb2171	mRNA
836474	AT5G63550	mRNA
838887	AT1G22810	mRNA
816696	AT2G21580	mRNA
10723067	AT4G15165	mRNA
831703	AT5G03030	mRNA
818932	AT2G43310	mRNA
3768908	AT3G23450	mRNA
826640	AT4G10480	mRNA
836207	RABA1f	mRNA
839359	AT1G01130	mRNA
835215	AT5G51410	mRNA
819644	AT3G04840	mRNA
839481	AT1G01210	mRNA
829395	AT4G32600	mRNA
838428	SLP2	mRNA
820398	BIG	mRNA
826630	NIP5;1	mRNA
830878	FLC	mRNA
838536	AT1G19500	mRNA
830419	AT5G05370	mRNA
826007	AT4G06536	mRNA
825495	PLP9	mRNA
837372	FATB	mRNA
836317	ML1	mRNA
815367	AT2G07691	mRNA
818158	AT2G35850	mRNA
819124	HAM1	mRNA
843563	ATL3	mRNA
814653	AT2G01260	mRNA
827353	AT4G16540	mRNA
829597	AGB1	mRNA
835016	BLOS2	mRNA
818011	AT2G34480	mRNA
840651	AT1G38065	mRNA
837510	AT1G09800	mRNA
827972	Tic20-IV	mRNA
6241059	AT3G07273	mRNA
818977	AT2G43745	mRNA
831670	AT5G18030	mRNA
831660	ATMS1	mRNA
834134	AT5G41320	mRNA
820000	AT3G08520	mRNA
816972	AT2G24360	mRNA
818172	LOG2	mRNA
817909	AT2G33435	mRNA
816925	SNRNP-G	mRNA
824919	SIP2	mRNA
838331	AT1G26880	mRNA
829998	AT4G38410	mRNA
827992	AT4G03292	mRNA
815383	AT2G07708	mRNA
838145	AT1G15760	mRNA
6241118	AT5G44306	mRNA
824988	LBD29	mRNA
842386	FED A	mRNA
844155	AT1G78190	mRNA
816471	FVE	mRNA
5008179	AT4G32605	mRNA
835870	AT5G57650	mRNA
836534	AT5G64130	mRNA
838163	AT1G15930	mRNA
825459	AT3G62840	mRNA
818730	RR3	mRNA
838138	AVP1	mRNA
842805	G-TMT	mRNA
842407	EDA16	mRNA
818698	AT2G40980	mRNA
843029	RBCS1A	mRNA
827321	NRPB9B	mRNA
818188	AT2G36160	mRNA
836549	DiT2.2	mRNA
817191	AT2G26500	mRNA
819758	RCI2B	mRNA
841140	AT1G47370	mRNA
834510	CHR4	mRNA
837309	AT1G07940	mRNA
821101	APRL5	mRNA
5007926	AT2G33847	mRNA
816156	ASE1	mRNA
829614	SSR16	mRNA
825039	AT3G58700	mRNA
820261	AT3G10910	mRNA
835690	OLI2	mRNA
831126	DiT1	mRNA
835919	TIL	mRNA
830783	AT5G09240	mRNA
831911	AT5G01980	mRNA
834159	WRKY24	mRNA
828148	UBQ14	mRNA
820007	AT3G08600	mRNA
832755	AT5G26970	mRNA
836079	AT5G59600	mRNA
842047	AT1G55960	mRNA
826910	AT4G12980	mRNA
825420	AT3G62460	mRNA
828747	AT4G26410	mRNA
836161	AT5G60390	mRNA
817524	UGT71C2	mRNA
838701	AT1G21065	mRNA
820313	EIF3G1	mRNA
827451	AT4G17390	mRNA
823856	AT3G47030	mRNA
824031	CXE13	mRNA
28719288	AT3G19552	mRNA
839871	CAB1	mRNA
821327	HAL3A	mRNA
836604	AT5G64816	mRNA
817113	AT2G25720	mRNA
28719322	AT3G26395	mRNA
834459	TUB4	mRNA
825169	MAP2B	mRNA
835071	AT5G50070	mRNA
838253	AT1G16820	mRNA
828725	AT4G26190	mRNA
10723081	AT3G41762	mRNA
820131	AT3G09735	mRNA
831878	AT5G02570	mRNA
823518	AT3G44010	mRNA
827260	RALFL33	mRNA
838881	AT1G22750	mRNA
839891	PDH-E1 BETA	mRNA
815346	AT2G07674	mRNA
843825	AT1G74860	mRNA
821228	AT3G01130	mRNA
843948	sks5	mRNA
827149	HISN5B	mRNA
837566	GRP23	mRNA
836714	AT5G65850	mRNA
839820	SAUR63	mRNA
838837	GRF10	mRNA
836081	AT5G59613	mRNA
838037	XTH28	mRNA
6240711	AT1G47265	mRNA
828875	AT4G27640	mRNA
832652	GATA12	mRNA
2745810	AT1G45165	mRNA
818153	SAMTL	mRNA
829576	AT4G34265	mRNA
835229	EXL3	mRNA
817587	CHAL	mRNA
821405	RLK902	mRNA
835008	CP1	mRNA
838833	AT1G22270	mRNA
825019	PP2A-4	mRNA
831500	CAC1	mRNA
837236	UGT71C4	mRNA
829661	CAT2	mRNA
814648	IAA32	mRNA
28717308	AT1G35242	mRNA
838635	AT1G20470	mRNA
831655	PSRP6	mRNA
5007768	AT1G35255	mRNA
818299	AT2G37220	mRNA
836666	HB25	mRNA
839870	CAB2	mRNA
6241076	RGF5	mRNA
825258	AHL18	mRNA
833880	AT5G38890	mRNA
28720163	AT4G20953	mRNA
6240462	AT1G75335	mRNA
832258	AT5G21280	mRNA
837374	ALB1	mRNA
830744	AT5G08450	mRNA
841374	AT1G49500	mRNA
28717836	AT2G07662	mRNA
835114	AT5G50460	mRNA
833632	AT5G36670	mRNA
835769	SYNC1	mRNA
834285	AT5G42760	mRNA
832216	EIF2 BETA	mRNA
820605	EIF4A1	mRNA
841255	EMB3105	mRNA
824876	BIGYIN	mRNA
830536	AT5G06480	mRNA
843651	BNS	mRNA
842511	AT1G62150	mRNA
844015	AT1G76810	mRNA
820550	AT3G13480	mRNA
836675	AT5G65495	mRNA
841451	AT1G50290	mRNA
818023	AT2G34585	mRNA
824948	AT3G57785	mRNA
827790	AT4G20420	mRNA
830557	SPC98	mRNA
822034	VRN5	mRNA
818304	RPS5B	mRNA
824440	AT3G52740	mRNA
818804	AT2G42040	mRNA
2745876	AT3G09032	mRNA
818106	AT2G35390	mRNA
816035	NRPB3	mRNA
829307	AT4G31790	mRNA
824816	HIT3	mRNA
824239	BEH1	mRNA
828932	AT4G28170	mRNA
835612	RAN3	mRNA
842883	AT1G65720	mRNA
840319	AT1G34200	mRNA
28719922	AT4G07408	mRNA
842930	TMK1	mRNA
819204	PIP1B	mRNA
2745951	AT3G47965	mRNA
837338	AT1G08170	mRNA
842578	AT1G62790	mRNA
31370887	AT5G49645	mRNA
836238	AT5G61170	mRNA
832455	AT5G23900	mRNA
828552	SIC	mRNA
817562	UBA1	mRNA
837538	ERG28	mRNA
823747	RPS15AD	mRNA
819792	AT3G06180	mRNA
820009	AT3G08620	mRNA
837489	AT1G09620	mRNA
819390	AT2G47780	mRNA
843814	AT1G74750	mRNA
842547	AT1G62500	mRNA
820464	MYB10	mRNA
832523	TTG1	mRNA
822391	LHCB2.3	mRNA
843345	LGT8	mRNA
832513	PGL5	mRNA
829867	AT4G37130	mRNA
834903	AT5G48480	mRNA
837601	AT1G10590	mRNA
832831	AT5G27690	mRNA
816408	LKP2	mRNA
843298	RPL34	mRNA
844323	GL2	mRNA
838309	UBP1B	mRNA
832410	FTRA1	mRNA
836728	AT5G65980	mRNA
822265	PHT2;1	mRNA
824752	AT3G55860	mRNA
841426	AT1G50020	mRNA
831970	Cand7	mRNA
839818	AT1G29420	mRNA
839789	ATS9	mRNA
838083	AT1G15170	mRNA
822587	AT3G29300	mRNA
816655	AT2G21190	mRNA
831907	AT5G02450	mRNA
844242	AT1G79010	mRNA
830833	BXL3	mRNA
837826	PP2-A12	mRNA
841868	EIF4A-2	mRNA
834290	PAF1	mRNA
818430	AT2G38480	mRNA
840408	AT1G35190	mRNA
819279	AT2G46670	mRNA
823888	ASN1	mRNA
28717841	AT2G07718	mRNA
829316	GPX7	mRNA
839622	AT1G27330	mRNA
820554	AGP12	mRNA
824361	AT3G51980	mRNA
820877	AT3G16300	mRNA
821003	MTO3	mRNA
827437	AT4G17245	mRNA

## Sheet: Cluster 3
Gene ID	Gene Symbol	Type
2745984	AT5G10745	mRNA
834798	AT5G47480	mRNA
836808	CHR1	mRNA
829502	AT4G33620	mRNA
838851	COX6B	mRNA
3769734	AT3G58090	mRNA
831463	AT5G16060	mRNA
837322	MOM	mRNA
3766880	AT1G32583	mRNA
830116	EMB2453	mRNA
824642	ARP1	mRNA
828457	SGT1A	mRNA
826709	3xHMG-box1	mRNA
834180	AT5G41760	mRNA
816618	SRF1	mRNA
829660	AT4G35080	mRNA
831858	ROPGEF7	mRNA
838886	AT1G22800	mRNA
823743	ADF2	mRNA
833889	BR6OX1	mRNA
833670	AT5G37000	mRNA
821516	AT3G19790	mRNA
837962	TAF13	mRNA
843222	PHYLLO	mRNA
819117	AT2G45100	mRNA
836536	AT5G64150	mRNA
820432	PSF2	mRNA
820997	AT3G17340	mRNA
830958	AT5G10910	mRNA
821033	AGD15	mRNA
830559	AT5G06700	mRNA
831996	AT5G18780	mRNA
828105	AT4G01810	mRNA
821937	RNR2A	mRNA
826472	AT4G08940	mRNA
829819	AT4G36660	mRNA
820847	AT3G16020	mRNA
827121	ORC1A	mRNA
826580	MES12	mRNA
826368	ORP1C	mRNA
827973	AT4G00500	mRNA
844428	AT1G80880	mRNA
828138	AT4G01650	mRNA
815956	MEE13	mRNA
835212	AT5G51380	mRNA
821180	AT3G02930	mRNA
838277	STIPL1	mRNA
822040	MSH7	mRNA
831014	AT5G11430	mRNA
826647	AT4G10550	mRNA
839965	DIS2	mRNA
824150	AT3G49880	mRNA
828885	CYP709B3	mRNA
834582	AT5G45460	mRNA
839007	AT1G23960	mRNA
835689	D6PK	mRNA
831702	AT5G03830	mRNA
833544	FIM5	mRNA
819354	AT2G47410	mRNA
821846	AT3G22750	mRNA
843691	AT1G73570	mRNA
830782	SRT2	mRNA
836715	AT5G65860	mRNA
834345	SPL2	mRNA
818943	AT2G43420	mRNA
816386	SCY1	mRNA
822508	AT3G28760	mRNA
817086	AT2G25480	mRNA
833994	AT5G39970	mRNA
826763	ARV2	mRNA
843742	IMS1	mRNA
843364	AT1G70280	mRNA
28717365	AT1G55865	mRNA
824922	AGK2	mRNA
819276	AT2G46640	mRNA
829516	AT4G33740	mRNA
838065	scpl50	mRNA
841424	AT1G50000	mRNA
817068	AT2G25300	mRNA
819740	SYP43	mRNA
832112	AT5G19900	mRNA
828786	AT4G26790	mRNA
819051	EML4	mRNA
839402	AT1G04840	mRNA
837232	AT1G07210	mRNA
838675	MCD1	mRNA
844179	RIP4	mRNA
842387	IRT3	mRNA
829210	SDG4	mRNA
830573	SRF2	mRNA
820979	UPL6	mRNA
827709	AT4G19650	mRNA
819743	RECQI1	mRNA
820086	ORP3B	mRNA
825113	AT3G59440	mRNA
821336	EMB1270	mRNA
825368	AT3G61950	mRNA
830684	AT5G07900	mRNA
2745592	AT2G42395	mRNA
834707	AT5G46640	mRNA
819422	AT2G48100	mRNA
836033	RABA2D	mRNA
835139	SAE1B	mRNA
821986	ING1	mRNA
816956	PUP5	mRNA
28717288	AT1G32127	mRNA
838742	AT1G21440	mRNA
829792	D2HGDH	mRNA
839216	AT1G26750	mRNA
28719184	AT3G09055	mRNA
836897	AT5G67610	mRNA
828578	AT4G24760	mRNA
838042	AT1G14770	mRNA
836490	AT5G63700	mRNA
837436	AT1G09160	mRNA
826570	AT4G09810	mRNA
832743	AT5G26850	mRNA
837842	AT1G12850	mRNA
842582	LDL1	mRNA
818812	POLD2	mRNA
28717263	AT1G23985	mRNA
826673	PLDBETA2	mRNA
828723	AT4G26170	mRNA
828027	SR34b	mRNA
831083	AT5G12100	mRNA
838615	AT1G20270	mRNA
832051	CHR23	mRNA
824979	PDCB5	mRNA
839461	AT1G01660	mRNA
831802	MYB3R-5	mRNA
824146	AT3G49840	mRNA
819052	BGLU15	mRNA
839323	SPI	mRNA
836098	AT5G59770	mRNA
819675	AT3G05130	mRNA
837614	PHS1	mRNA
817768	PUR ALPHA-1	mRNA
821334	NRPD2B	mRNA
835381	AT5G53020	mRNA
835658	AT5G55640	mRNA
816548	XIG	mRNA
817915	BBX12	mRNA
824522	TRM19	mRNA
840522	ACC2	mRNA
833772	AT5G37930	mRNA
820833	AT3G15900	mRNA
2745726	AT4G25315	mRNA
832272	DPB2	mRNA
838779	PDIL1-1	mRNA
843380	SRO3	mRNA
817485	AT2G29360	mRNA
820712	AT3G14830	mRNA
832941	LSH1	mRNA
818197	FTSZ2-1	mRNA
840367	AT1G34630	mRNA
821676	MKK5	mRNA
828798	AT4G26910	mRNA
28720838	AT5G06811	mRNA
836555	SAC51	mRNA
818988	UGT74F1	mRNA
814680	AT2G01510	mRNA
828136	MEE49	mRNA
820166	OMR1	mRNA
827043	AAE15	mRNA
835166	AT5G50930	mRNA
826602	AT4G10110	mRNA
832713	emb1138	mRNA
823446	AT3G43540	mRNA
829213	UBP24	mRNA
832144	AT5G20220	mRNA
839562	AT1G03150	mRNA
822216	CYP71B17	mRNA
839205	AT1G26650	mRNA
821852	AT3G22810	mRNA
839768	AT1G28680	mRNA
816593	AT2G20650	mRNA
821689	MED6	mRNA
843649	AT1G73170	mRNA
842815	AT1G65070	mRNA
820343	ATKRS-1	mRNA
836867	HOS15	mRNA
825384	AT3G62110	mRNA
836841	HEC1	mRNA
815261	PLA2-ALPHA	mRNA
816552	AT2G20330	mRNA
830126	PnsL4	mRNA
823602	KP1	mRNA
838604	SK4	mRNA
832058	CLT1	mRNA
822023	CHR40	mRNA
835090	CP31B	mRNA
839159	AT1G26180	mRNA
832924	AT5G28390	mRNA
831989	AT5G18710	mRNA
842056	AT1G56050	mRNA
823619	AT3G44850	mRNA
823811	MBD5	mRNA
831530	ORC3	mRNA
832572	AT5G25020	mRNA
830582	ATJ6	mRNA
831552	AT5G16890	mRNA
828603	AMY1	mRNA
820040	AT3G08910	mRNA
827449	AT4G17370	mRNA
839810	AT1G29355	mRNA
843210	LINC3	mRNA
817919	CPL3	mRNA
826805	NUDX14	mRNA
817238	AT2G26970	mRNA
827325	LDL3	mRNA
830872	AT5G10080	mRNA
829960	AT4G38040	mRNA
819345	AT2G47320	mRNA
834404	AT5G43820	mRNA
817463	PUM3	mRNA
826769	SR	mRNA
831534	AT5G16720	mRNA
837861	AT1G13040	mRNA
844128	AT1G77930	mRNA
818992	AT2G43880	mRNA
824851	AT3G56840	mRNA
821483	NHD1	mRNA
835427	GLT1	mRNA
837446	AT1G09250	mRNA
826991	AT4G13580	mRNA
830670	AT5G07770	mRNA
814707	RR14	mRNA
834572	AT5G45360	mRNA
841850	AT1G54110	mRNA
822131	AT3G25470	mRNA
840242	AT1G33480	mRNA
843291	AT1G69550	mRNA
827058	PRD1	mRNA
838006	HB31	mRNA
837422	AT1G09010	mRNA
821552	CYP705A18	mRNA
842125	AT1G56690	mRNA
834203	AT5G41980	mRNA
826068	AT4G06599	mRNA
825090	AT3G59210	mRNA
829180	AT4G30570	mRNA
824316	AT3G51530	mRNA
816392	AT2G18770	mRNA
831114	FIS1B	mRNA
842858	FAS1	mRNA
823732	RUS1	mRNA
834652	APE2	mRNA
837323	AT1G01770	mRNA
837162	AT1G06510	mRNA
841802	CID8	mRNA
836355	AT5G62340	mRNA
819099	ARABIDILLO-1	mRNA
842605	NRPD1A	mRNA
814975	AT2G04360	mRNA
834066	AT5G40660	mRNA
824613	SKIP5	mRNA
816721	AT2G21850	mRNA
842442	AT1G61480	mRNA
840118	AT1G32260	mRNA
833614	HCF109	mRNA
817126	OVA4	mRNA
816745	AT2G22100	mRNA
827445	G2484-1	mRNA
838439	GAUT11	mRNA
818664	GLY1	mRNA
836112	AT5G59900	mRNA
825041	AT3G58720	mRNA
820523	AT3G13240	mRNA
836689	GTE7	mRNA
832795	SFP2	mRNA
819868	AT3G06840	mRNA
837425	AT1G09040	mRNA
829392	TIFY8	mRNA
842541	CDS1	mRNA
819135	GCP1	mRNA
826656	IQD16	mRNA
832240	emb1379	mRNA
828030	AT4G02425	mRNA
817854	PDIL2-3	mRNA
827530	ABCB9	mRNA
841781	AT1G53460	mRNA
822396	CARA	mRNA
28718245	AT2G11035	mRNA
821399	AT3G18680	mRNA
817771	HSP70T-2	mRNA
834919	AT5G48620	mRNA
843704	CDKD1;1	mRNA
818775	AT2G41760	mRNA
825359	RS31	mRNA
830169	HB16	mRNA
818073	AT2G35075	mRNA
825097	TXR1	mRNA
824182	AT3G50200	mRNA
7922423	AT5G54148	mRNA
840056	AT1G31690	mRNA
818919	AT2G43180	mRNA
825412	TBL6	mRNA
820845	MFP1	mRNA
839431	CTF18	mRNA
834854	GFA2	mRNA
840320	SERK2	mRNA
835203	ACD5	mRNA
835621	FTSZ1-1	mRNA
824982	AT3G58130	mRNA
827867	emb1417	mRNA
819638	AT3G04780	mRNA
821192	AT3G02890	mRNA
829506	DRP3A	mRNA
816179	MSI2	mRNA
825805	CPK27	mRNA
824850	AT3G56830	mRNA
842271	AT1G59780	mRNA
835886	P1R1	mRNA
827647	AT4G19090	mRNA
832791	AT5G27330	mRNA
838397	AT1G18180	mRNA
830125	AT4G39700	mRNA
826714	RDR2	mRNA
839718	AT1G28240	mRNA
834197	AT5G41920	mRNA
839924	CCC1	mRNA
844072	APPR6	mRNA
835896	AT5G57860	mRNA
820489	AT3G13030	mRNA
820401	AT3G12210	mRNA
825205	AT3G60340	mRNA
830794	PI-4KBETA2	mRNA
844071	AT1G77350	mRNA
843219	SOFL2	mRNA
828806	AT4G26980	mRNA
841506	POLGAMMA2	mRNA
817899	AT2G33360	mRNA
829605	AT4G34540	mRNA
837070	AT1G05640	mRNA
816426	AT2G19090	mRNA
827111	AT4G14615	mRNA
828737	AT4G26310	mRNA
832181	TBL5	mRNA
817290	NLP1	mRNA
830492	AT5G06050	mRNA
837096	AT1G05860	mRNA
839329	BARD1	mRNA
818146	INT3	mRNA
839327	AT1G05090	mRNA
839352	AT1G04985	mRNA
817790	AT2G32295	mRNA
28719278	AT3G17655	mRNA
836362	SMC2	mRNA
818803	AT2G42030	mRNA
819672	AT3G05100	mRNA
837803	AT1G12460	mRNA
843255	MES15	mRNA
835845	AIL5	mRNA
838203	ATKDSA2	mRNA
843190	AT1G68600	mRNA
818910	AT-P4H-1	mRNA
822194	AT3G25970	mRNA
826600	ELP6	mRNA
843367	SPDS2	mRNA
824500	AT3G53320	mRNA
834708	AT5G46650	mRNA
839400	AT1G03820	mRNA
837127	MYB13	mRNA
832541	AT5G24690	mRNA
841396	AT1G49730	mRNA
816544	AT2G20250	mRNA
823523	AT3G44050	mRNA
841758	AT1G53250	mRNA
843372	AT1G70360	mRNA
830800	EICBP.B	mRNA
820647	FAB1B	mRNA
831480	AT5G16210	mRNA
824644	AT3G54790	mRNA
825527	CCD1	mRNA
824940	AT3G57710	mRNA
831811	AT5G02740	mRNA
835477	AT5G53940	mRNA
821195	RAD23C	mRNA
818497	AT2G39110	mRNA
816254	MLO8	mRNA
841489	AT1G50670	mRNA
821058	AT3G17900	mRNA
817096	AT2G25570	mRNA
28718790	AT3G04854	mRNA
823624	CHX4	mRNA
816244	HMG2	mRNA
830035	MTN1	mRNA
835287	HCF208	mRNA
819084	TPK2	mRNA
826665	SPT16	mRNA
821831	PHP	mRNA
820597	AT3G13845	mRNA
837382	ATRX	mRNA
818083	SUVH5	mRNA
819159	CYP704A2	mRNA
824652	MRH2	mRNA
835661	AT5G55670	mRNA
819899	PAP15	mRNA
816937	AT2G24030	mRNA
827057	AT4G14170	mRNA
840444	AT1G35510	mRNA
837918	AT1G13570	mRNA
825486	IPT3	mRNA
816316	PIN1AT	mRNA
836241	AT5G61200	mRNA
821037	CNBT1	mRNA
841963	AT1G55200	mRNA
838437	AT1G18560	mRNA
834827	PGLP2	mRNA
835431	AT5G53490	mRNA
842855	GTB1	mRNA
828777	FIM1	mRNA
820974	RFC3	mRNA
834246	SDG25	mRNA
828018	AT4G03230	mRNA
828385	AT4G22860	mRNA
835388	AT5G53080	mRNA
827386	AT4G16800	mRNA
837757	AT1G12050	mRNA
831991	AT5G18730	mRNA
841876	ABCD2	mRNA
819406	DEG2	mRNA
835950	AT5G58375	mRNA
836308	AT5G61865	mRNA
841434	AT1G50120	mRNA
843597	TRFL6	mRNA
821179	AT3G02290	mRNA
838581	AT1G03280	mRNA
840434	AT1G35420	mRNA
837657	AT1G11160	mRNA
836597	RPN5B	mRNA
830028	AT4G38730	mRNA
817671	AT2G31150	mRNA
827139	AT4G14820	mRNA
830631	AT5G07400	mRNA
839753	AT1G28530	mRNA
834861	ELP1	mRNA
819387	GH3.9	mRNA
6240517	WTF1	mRNA
836476	GSA1	mRNA
827556	AT4G18300	mRNA
815863	SERK5	mRNA
835435	VPS26A	mRNA
824078	EMB2261	mRNA
820480	AT3G12950	mRNA
820235	CPK2	mRNA
836236	VIP4	mRNA
819945	PEX13	mRNA
6241070	AT1G15772	mRNA
839497	AT1G03457	mRNA
830913	MSL2	mRNA
820684	AT3G14580	mRNA
823923	EB1a	mRNA
839635	GUT2	mRNA
831016	PPD5	mRNA
827628	AT4G18930	mRNA
838148	AT1G15790	mRNA
819799	FRS7	mRNA
834915	FKBP15-2	mRNA
836341	AT5G62200	mRNA
822021	MSH1	mRNA
830144	ABCD1	mRNA
821174	THO7	mRNA
842242	CW7	mRNA
818950	AT2G43490	mRNA
825084	AT3G59150	mRNA
823455	AT3G43580	mRNA
819178	AT2G45700	mRNA
836620	CDKC2	mRNA
843140	BPC3	mRNA
839792	AT1G29180	mRNA
841324	AT1G49010	mRNA
833013	AT5G28900	mRNA
835476	AT5G53930	mRNA
826902	AT4G12900	mRNA
834711	AT5G46680	mRNA
821812	IGPD	mRNA
842796	AT1G64880	mRNA
821069	AT3G01980	mRNA
838757	AT1G21560	mRNA
817036	AT2G24970	mRNA
820509	AT3G13190	mRNA
838024	DECOY	mRNA
834942	PANC	mRNA
825252	AT3G60810	mRNA
824757	AT3G55910	mRNA
843973	AT1G76405	mRNA
839968	AT1G30845	mRNA
834606	AT5G45670	mRNA
817067	Phox1	mRNA
825181	AT3G60110	mRNA
842089	AT1G56350	mRNA
839524	AT1G04420	mRNA
837074	AT1G05670	mRNA
821127	LSF1	mRNA
816932	AT2G23985	mRNA
829077	AT4G29560	mRNA
825215	AT3G60440	mRNA
828872	AT4G27610	mRNA
819601	AT3G04450	mRNA
827429	AT4G17180	mRNA
829549	MCCB	mRNA
842619	AT1G63150	mRNA
829696	CLC-E	mRNA
830547	AT5G06590	mRNA
829609	THY-2	mRNA
834565	AT5G45290	mRNA
833671	AT5G37010	mRNA
834128	AT5G41270	mRNA
817326	AT2G27790	mRNA
840143	ESP3	mRNA
828016	FDM2	mRNA
821269	AT3G02710	mRNA
824122	UBP26	mRNA
835802	AT5G57000	mRNA
817558	KT1	mRNA
818802	PLDBETA1	mRNA
823623	RPL9	mRNA
827685	AT4G19440	mRNA
821348	AT3G18210	mRNA
834989	RLP56	mRNA
835866	MYB36	mRNA
842497	AT1G62020	mRNA
842417	AT1G61240	mRNA
815853	AT2G13690	mRNA
840298	AT1G34010	mRNA
817241	FUS12	mRNA
829992	AT4G38350	mRNA
835604	CNX5	mRNA
840423	AT1G35340	mRNA
827161	AT4G15020	mRNA
838298	AT1G17270	mRNA
820635	ASIL2	mRNA
839853	RKF1	mRNA
817842	BGAL9	mRNA
844107	CCP2	mRNA
824066	AT3G49050	mRNA
837633	AT1G10900	mRNA
831557	AT5G16940	mRNA
837392	AT1G08710	mRNA
825212	AT3G60410	mRNA
822205	AT3G26080	mRNA
820031	AT3G08840	mRNA
835806	LUT2	mRNA
823393	SUS4	mRNA
839625	SPL11	mRNA
835562	G18F	mRNA
828389	AT4G22900	mRNA
822379	AT3G27570	mRNA
842902	AT1G65900	mRNA
838736	AT1G21370	mRNA
824068	AT3G49060	mRNA
838945	MENG	mRNA
837795	AT1G12400	mRNA
831153	AT5G13140	mRNA
838317	AT1G17450	mRNA
816719	AT2G21830	mRNA
838904	AT1G22970	mRNA
834779	RPS19	mRNA
830516	AT5G06280	mRNA
816466	ckl5	mRNA
818209	AT2G36360	mRNA
842652	GPX8	mRNA
824808	AT3G56410	mRNA
827227	UMAMIT38	mRNA
817307	AT2G27610	mRNA
821245	COBL1	mRNA
818468	AT2G38840	mRNA
838424	AT1G18440	mRNA
820791	AT3G15520	mRNA
825145	OASC	mRNA
829228	AT4G31010	mRNA
835934	TTL	mRNA
843731	AT1G73940	mRNA
831543	AT5G16800	mRNA
824479	LUT1	mRNA
841088	BGLU1	mRNA
824327	AT3G51640	mRNA
833964	EMB2744	mRNA
818131	MOR1	mRNA
840167	AT1G32730	mRNA
831846	AT5G03420	mRNA
815962	VSR3	mRNA
815154	FIP1	mRNA
828017	AT4G00170	mRNA
835940	AT5G58280	mRNA
825116	AT3G59470	mRNA
832230	AT5G21060	mRNA
835413	AT5G53320	mRNA
829747	MCA1	mRNA
830748	SLG1	mRNA
837843	SCRM2	mRNA
835331	AT5G52545	mRNA
835995	AT5G58787	mRNA
841319	AT1G48970	mRNA
823745	AT3G46020	mRNA
823705	AT3G45630	mRNA
839445	CNX3	mRNA
830155	AT4G39952	mRNA
828569	TAR2	mRNA
837383	AT1G08610	mRNA
819230	ABIL1	mRNA
841259	AT1G48390	mRNA
817832	CB5-B	mRNA
830723	AT5G08270	mRNA
820541	AT3G13410	mRNA
5008005	ENA	mRNA
818543	AT2G39580	mRNA
841382	AT1G49580	mRNA
7922337	AT3G11165	mRNA
818301	AT2G37240	mRNA
838312	AT1G17400	mRNA
821417	AT3G18840	mRNA
842031	UKL3	mRNA
836101	MBD7	mRNA
831927	AT5G03900	mRNA
844427	AT1G80870	mRNA
824086	DMS3	mRNA
839702	AT1G28090	mRNA
827265	AT4G15840	mRNA
828392	PYR4	mRNA
843463	CSN5B	mRNA
821799	RPS10	mRNA
823854	AT3G47010	mRNA
824041	AT3G48800	mRNA
5007847	AT1G74088	mRNA
826745	AT4G11410	mRNA
844230	AT1G78915	mRNA
822296	AFB2	mRNA
827241	AT4G15640	mRNA
827177	CYP97B3	mRNA
843540	AT1G72090	mRNA
835578	AT5G54870	mRNA
824159	AT3G49970	mRNA
835205	AT5G51310	mRNA
839083	MAP70-2	mRNA
3770629	AT5G03406	mRNA
829111	AT4G29890	mRNA
837416	CAX11	mRNA
834508	OSB3	mRNA
5008150	AT4G21065	mRNA
831597	ESP4	mRNA
842668	AT1G63640	mRNA
823599	AT3G44713	mRNA
837375	AT1G08530	mRNA
843552	AT1G72200	mRNA
841784	HEI10	mRNA
818652	AT2G40570	mRNA
836379	AT5G62580	mRNA
842248	MPK2	mRNA
831476	CRS1	mRNA
822386	AT3G27640	mRNA
827269	ESD4	mRNA
821976	AT3G23930	mRNA
821447	RBP47B	mRNA
818503	CCR2	mRNA
838308	AT1G17360	mRNA
820630	HAOX1	mRNA
816019	AT2G15300	mRNA
832824	CYCH;1	mRNA
830839	ATXR5	mRNA
831257	AT5G14080	mRNA
832471	AT5G24060	mRNA
5008229	AT5G27395	mRNA
831211	AT5G13660	mRNA
831535	AT5G18065	mRNA
834909	AT5G48530	mRNA
819376	AT2G47630	mRNA
820627	AT3G02555	mRNA
822011	AT3G24240	mRNA
28716441	AT1G06143	mRNA
817247	EIL1	mRNA
6240702	AT1G64561	mRNA
829074	AT4G29530	mRNA
834650	AT5G46090	mRNA
835884	AT5G57760	mRNA
837809	AT1G12530	mRNA
837044	AT1G05430	mRNA
834224	AT5G42190	mRNA
831030	AT5G11580	mRNA
821839	RDM1	mRNA
829720	AT4G35685	mRNA
834324	CYCA3;1	mRNA
817410	PRS	mRNA
843975	CUC3	mRNA
832680	AT5G26110	mRNA
840218	GTL1	mRNA
836180	AT5G60590	mRNA
826749	AT4G11450	mRNA
816893	MES3	mRNA
841034	AT1G44608	mRNA
818327	AT2G37510	mRNA
843307	AT1G69710	mRNA
818498	WTF9	mRNA
819761	AT3G05920	mRNA
840326	FAB1D	mRNA
28719265	AT3G12833	mRNA
828448	AT4G23493	mRNA
815974	AT2G14850	mRNA
817846	AT2G32850	mRNA
818373	AT2G37960	mRNA
842754	AT1G64460	mRNA
831429	CRLK2	mRNA
835584	AT5G54930	mRNA
836456	AT5G63370	mRNA
831618	RCP1	mRNA
839941	EMB2279	mRNA
843252	AT1G69210	mRNA
828813	AT4G27050	mRNA
831523	AT5G16610	mRNA
841968	HUB2	mRNA
826449	AT4G08790	mRNA
841981	DEK1	mRNA
829156	AT4G30330	mRNA
844269	MC7	mRNA
816869	AT2G23370	mRNA
822007	AT3G24210	mRNA
820087	AT3G09310	mRNA
824117	AT3G49550	mRNA
838213	AT1G16430	mRNA
818650	ETG1	mRNA
818448	AT2G38660	mRNA
842393	CPSF73-I	mRNA
831936	AT5G18180	mRNA
820495	AT3G13070	mRNA
821252	AT3G03460	mRNA
834172	AT5G41690	mRNA
829038	ATMND1	mRNA
825202	AT3G60310	mRNA
831579	AT5G17150	mRNA
815688	AT2G12190	mRNA
820747	AT3G15160	mRNA
826809	AT4G12010	mRNA
834287	AT5G42770	mRNA
837184	AT1G06730	mRNA
838219	MYB58	mRNA
817940	CUTA	mRNA
829451	AT4G33140	mRNA
821007	AT3G17430	mRNA
841956	TMN6	mRNA
822395	RCK	mRNA
817716	AT2G31580	mRNA
841141	AT1G47380	mRNA
843811	QKY	mRNA
842852	ABCI13	mRNA
844266	AT1G79260	mRNA
826992	AT4G13590	mRNA
831381	CASP5	mRNA
827692	AT4G19510	mRNA
821809	AT3G22410	mRNA
831265	AT5G14150	mRNA
816550	RIN13	mRNA
820730	AT3G15010	mRNA
838653	AT1G20640	mRNA
829724	AT4G35720	mRNA
816792	AT2G22610	mRNA
824736	AT3G55700	mRNA
831808	AT5G03100	mRNA
822202	AT3G26050	mRNA
818203	FACE2	mRNA
837932	CYP78A5	mRNA
836792	AT5G66600	mRNA
826935	AT4G13200	mRNA
828240	VAL3	mRNA
840129	TOM2B	mRNA
843012	AT1G66940	mRNA
824328	AT3G51650	mRNA
833729	EMB1467	mRNA
830728	AT5G08320	mRNA
834553	AT5G45170	mRNA
835257	PGM	mRNA
821251	RGL2	mRNA
832459	PEL3	mRNA
842488	AT1G61930	mRNA
831069	AT5G11960	mRNA
844124	AT1G77880	mRNA
832220	AT5G20950	mRNA
820275	ENGase85B	mRNA
842656	BSK7	mRNA
817429	ALB3	mRNA
821455	RAD54	mRNA
817160	AT2G26200	mRNA
830688	AT5G07940	mRNA
843947	ECH2	mRNA
825836	ALN	mRNA
836080	AT5G59610	mRNA
843016	SNC4	mRNA
821366	ATSYTF	mRNA
838088	SHH1	mRNA
839052	AT1G03687	mRNA
839171	AT1G26300	mRNA
819784	MKP2	mRNA
821576	ABCI15	mRNA
843061	AT1G67410	mRNA
830842	AT5G09820	mRNA
830553	GIS2	mRNA
28719387	AT3G48187	mRNA
818244	AT2G36720	mRNA
828564	PGI1	mRNA
825804	CPK31	mRNA
816513	AT2G19940	mRNA
836506	UVR8	mRNA
5007707	AT1G20065	mRNA
835259	AT5G51840	mRNA
839572	TRM82	mRNA
820703	AT3G14750	mRNA
839069	CYP86C1	mRNA
827029	RALFL31	mRNA
842825	AT1G65180	mRNA
839315	PEX6	mRNA
827222	UGT84A4	mRNA
841042	AT1G44780	mRNA
828826	ATK2	mRNA
819708	AT3G05430	mRNA
830080	AT4G39240	mRNA
830555	AT5G06670	mRNA
821130	VMA10	mRNA
839330	AT1G05070	mRNA
842516	PTR6	mRNA
829239	AT4G31115	mRNA
830921	AT5G10560	mRNA
838778	AT1G21740	mRNA
834239	AT5G42330	mRNA
6240863	AT1G45229	mRNA
842278	CCB4	mRNA
834114	AT5G41120	mRNA
837603	AMSH2	mRNA
821724	SGP2	mRNA
843936	CPK29	mRNA
839092	AT1G24996	mRNA
841323	CLE11	mRNA
836313	AT5G61920	mRNA
2745571	AT2G30505	mRNA
837169	AT1G06580	mRNA
818440	AT2G38580	mRNA
838111	AT1G15410	mRNA
5007663	AT1G04778	mRNA
3768963	AT3G27906	mRNA
837590	CPISCA	mRNA
821735	AT3G21810	mRNA
816921	AT2G23890	mRNA
815275	CAS1	mRNA
838545	GAMMA CA1	mRNA
822537	AAR3	mRNA
836448	AT5G63280	mRNA
832164	CHR42	mRNA
825353	AT3G61800	mRNA
819822	AT3G06455	mRNA
838222	AT1G16520	mRNA
837954	AT1G13940	mRNA
834557	AT5G45210	mRNA
832307	AT5G22460	mRNA
818545	AT2G39620	mRNA
838926	AT1G23180	mRNA
814787	AT2G02570	mRNA
828068	AT4G03130	mRNA
833459	OS9	mRNA
820004	AT3G08570	mRNA
838465	IQD30	mRNA
840799	AT1G41880	mRNA
835228	AT5G51540	mRNA
835137	AT5G50665	mRNA
844284	GA2	mRNA
830097	AT4G39420	mRNA
829456	XI-I	mRNA
836880	NPY3	mRNA
842484	PPR336	mRNA
837461	AT1G09390	mRNA
817648	ASP1	mRNA
843758	RLP14	mRNA
842922	AT1G66080	mRNA
818314	MAKR3	mRNA
818233	HB22	mRNA
835236	AT5G51620	mRNA
842345	DRP4C	mRNA
839644	AT1G27530	mRNA
835616	MAP65-1	mRNA
820913	TOC120	mRNA
824641	AT3G54760	mRNA
839231	AT1G01630	mRNA
839963	JMJ18	mRNA
817118	AT2G25760	mRNA
816525	AT2G20060	mRNA
834136	UBC4	mRNA
839880	nMAT1	mRNA
834443	CBP20	mRNA
836523	TBL14	mRNA
835975	AT5G58610	mRNA
827715	AK-HSDH II	mRNA
828079	RLK4	mRNA
819917	AT3G07290	mRNA
821203	CS26	mRNA
820304	AT3G11320	mRNA
834283	AT5G42740	mRNA
842038	AT1G55880	mRNA
842361	AT1G60670	mRNA
839253	BSK4	mRNA
834393	AT5G43730	mRNA
830059	AT4G39040	mRNA
827854	BRCA1	mRNA
834930	XRI1	mRNA
828938	AT4G28230	mRNA
829865	AT4G37110	mRNA
835667	FLA1	mRNA
839094	LpxC3	mRNA
828258	AT4G21705	mRNA
825046	AT3G58770	mRNA
817675	RUS2	mRNA
820081	AT3G09250	mRNA
831965	AT5G18470	mRNA
821313	UGP1	mRNA
843209	AT1G68780	mRNA
7922362	AT1G16825	mRNA
838379	AT1G17990	mRNA
817722	SAD2	mRNA
835847	AT5G57410	mRNA
819778	PRXIIF	mRNA
839195	AT1G26550	mRNA
835849	GS1	mRNA
838046	AT1G14810	mRNA
828093	RHB1A	mRNA
829191	AT4G30680	mRNA
836143	RIP5	mRNA
819004	AT2G43990	mRNA
820032	RAPTOR1	mRNA
820223	APEM9	mRNA
828153	PRL	mRNA
821132	MBD9	mRNA
827965	ATMYC1	mRNA
820694	CYP72A13	mRNA
829179	CNGC9	mRNA
821587	RTL2	mRNA
817687	ARPC1B	mRNA
838673	AT1G20816	mRNA
832631	AT5G25560	mRNA
824971	AT3G58020	mRNA
816530	AT2G20110	mRNA
839248	TOC33	mRNA
830929	AT5G10650	mRNA
823508	DCL3	mRNA
822156	AT3G25680	mRNA
838723	WAK2	mRNA
6240258	AT4G13575	mRNA
819316	AT2G47020	mRNA
817416	ESB1	mRNA
815145	AT2G05920	mRNA
838436	AT1G18550	mRNA
843858	AT1G75210	mRNA
818584	PXN	mRNA
821429	AT3G18960	mRNA
822079	ICK3	mRNA
826866	AT4G12540	mRNA
837511	ECT11	mRNA
816597	AT2G20690	mRNA
830048	AT4G38930	mRNA
831275	COP13	mRNA
830423	AT5G01660	mRNA
6240988	AT2G39445	mRNA
818326	AT2G37500	mRNA
844006	AT1G76720	mRNA
820329	AT3G11560	mRNA
5008311	AT5G57567	mRNA
836274	AT5G61530	mRNA
843306	HVA22C	mRNA
842411	AT1G61180	mRNA
838062	AT1G14970	mRNA
827186	ABCG41	mRNA
843868	AUL1	mRNA
836864	AT5G67290	mRNA
829980	CPK26	mRNA
839922	ABCC11	mRNA
838809	AT1G22040	mRNA
842778	AT1G64700	mRNA
821626	TOP6B	mRNA
842812	Hrd1B	mRNA
826873	AT4G12600	mRNA
821372	AT3G18430	mRNA
824854	AT3G56870	mRNA
2745760	AT1G23465	mRNA
827744	FRS1	mRNA
815153	AT2G06000	mRNA
832177	AT5G20550	mRNA
825369	AT3G61960	mRNA
836063	ZEU1	mRNA
840125	HSFA1D	mRNA
837241	AT1G07300	mRNA
826875	ORC1B	mRNA
832685	AT5G26160	mRNA
831441	CO	mRNA
818817	AT2G42170	mRNA
814868	AT2G03390	mRNA
837468	Haspin	mRNA
828226	AT4G02610	mRNA
818898	AT2G42960	mRNA
837651	AT1G11100	mRNA
832288	AT5G22280	mRNA
836763	AT5G66310	mRNA
819900	AT3G07140	mRNA
834971	AT5G49120	mRNA
841957	AT1G55140	mRNA
840019	AT1G31310	mRNA
831992	AT5G18740	mRNA
836425	EMB2759	mRNA
838121	ECB2	mRNA
837311	PDIL5-1	mRNA
819307	AT2G46930	mRNA
841745	AT1G53110	mRNA
829577	AT4G34270	mRNA
835470	PSKR2	mRNA
831728	AT5G02950	mRNA
829687	AT4G35335	mRNA
824658	AT3G54930	mRNA
28721199	AT5G26865	mRNA
835107	EMB3141	mRNA
830761	AT5G08600	mRNA
828903	AT4G27900	mRNA
841383	AT1G49590	mRNA
830683	AT5G01950	mRNA
837924	AT1G13630	mRNA
830149	AT4G39900	mRNA
844041	AT1G77060	mRNA
832306	AT5G22450	mRNA
831380	AT5G15280	mRNA
828000	CYCD6;1	mRNA
831115	AT5G12400	mRNA
824702	CER10	mRNA
831995	AT5G18770	mRNA
838449	AT1G18680	mRNA
843736	AT1G73980	mRNA
817788	AT2G32280	mRNA
842808	AT1G65000	mRNA
838931	AT1G23220	mRNA
842677	AT1G63730	mRNA
824390	AT3G52250	mRNA
815127	AT2G05760	mRNA
818308	AT2G37310	mRNA
825237	AT3G60660	mRNA
831047	AT5G11750	mRNA
839228	PHB2	mRNA
839587	AtHB23	mRNA
836426	AT5G63060	mRNA
824103	AT3G49410	mRNA
817707	AT2G31490	mRNA
831058	AT5G11850	mRNA
822284	AT3G26720	mRNA
28718338	AT2G40165	mRNA
832421	AT5G23550	mRNA
830500	AT5G06130	mRNA
828096	RSH1	mRNA
6241030	AT4G16807	mRNA
818672	AT2G40760	mRNA
820758	SPL5	mRNA
841571	ABCG13	mRNA
838641	AT1G20530	mRNA
841647	TRZ3	mRNA
816307	AT2G17970	mRNA
842476	AT1G61790	mRNA
821011	RPL3P	mRNA
828304	PUX3	mRNA
818920	POP4	mRNA
822207	RGS1	mRNA
842820	AT1G65130	mRNA
819581	PTAC3	mRNA
839576	AT1G02300	mRNA
837138	AT1G06270	mRNA
823728	AT3G45850	mRNA
834845	AT5G47940	mRNA
843226	AT1G68930	mRNA
822270	AT3G26610	mRNA
829930	GRF2	mRNA
831843	AT5G03430	mRNA
829274	AT4G31470	mRNA
821328	HON4	mRNA
834274	AT5G42655	mRNA
839377	AT1G04930	mRNA
824118	AT3G49560	mRNA
818540	PGGT-I	mRNA
828395	AT4G22960	mRNA
842355	AT1G60610	mRNA
832805	AT5G27460	mRNA
823614	AT3G44805	mRNA
842429	AT1G61350	mRNA
818561	BPM3	mRNA
839124	NDT2	mRNA
827158	AT4G14990	mRNA
836588	AT5G64670	mRNA
821621	AT3G20730	mRNA
841622	LYK3	mRNA
837736	AT1G11880	mRNA
832578	AT5G25070	mRNA
818937	BIO2	mRNA
836819	MAPKKK5	mRNA
830564	AT5G06750	mRNA
836093	HSP18.2	mRNA
824814	AT3G56470	mRNA
824611	AT3G54460	mRNA
829839	AT4G36860	mRNA
827430	FPS2	mRNA
843724	AT1G73875	mRNA
829953	CAD6	mRNA
816340	AT2G18245	mRNA
818155	AT2G35820	mRNA
827365	AT4G16640	mRNA
822376	AT3G27540	mRNA
839549	ERS2	mRNA
837636	RECQ4A	mRNA
838711	AT1G21150	mRNA
814843	AT2G03140	mRNA
840918	PTB3	mRNA
835614	AT5G55210	mRNA
823946	AT3G47910	mRNA
2746219	AT5G67245	mRNA
826713	AT4G11120	mRNA
834447	ALA2	mRNA
831203	AT5G13590	mRNA
828729	AT4G26230	mRNA
835662	AT5G55680	mRNA
831272	HEMG2	mRNA
839509	AT1G04490	mRNA
819251	CNGC3	mRNA
828472	AT4G23720	mRNA
841511	AT1G50890	mRNA
836243	AT5G61220	mRNA
838360	AT1G17820	mRNA
830605	AT5G07140	mRNA
844337	AT1G79970	mRNA
824354	HSFA7A	mRNA
844425	PLMT	mRNA
822138	ATL5	mRNA
841137	AT1G47340	mRNA
816772	SLO1	mRNA
842629	AT1G63240	mRNA
831229	AT5G13830	mRNA
827023	AT4G13885	mRNA
818107	AT2G35410	mRNA
837797	CLP2	mRNA
833834	AT5G38460	mRNA
821140	AT3G01450	mRNA
820852	AT3G16070	mRNA
836652	RABA4a	mRNA
824404	AT3G52390	mRNA
830691	AT5G07970	mRNA
832782	AT5G27240	mRNA
839259	AT1G01800	mRNA
825520	AT3G63450	mRNA
835622	AT5G55290	mRNA
839633	AT1G27430	mRNA
839158	AT1G26170	mRNA
844411	AT1G80720	mRNA
821115	AT3G02330	mRNA
843640	AT1G73090	mRNA
837961	AT1G14010	mRNA
839975	AT1G30910	mRNA
836884	BT4	mRNA
824987	AT3G58180	mRNA
839681	AT1G27880	mRNA
10723064	LpxC4	mRNA
829175	SARK	mRNA
841762	DJ1B	mRNA
817737	AT2G31800	mRNA
819654	CYSD1	mRNA
834690	RPS6	mRNA
827410	AT4G17020	mRNA
822807	QQS	mRNA
837835	AT1G12790	mRNA
834391	AT5G43710	mRNA
836339	CXE20	mRNA
814961	AT2G04235	mRNA
830938	HK5	mRNA
841656	PDIL1-5	mRNA
818658	AT2G40630	mRNA
818704	AT2G41050	mRNA
825811	AT4G04750	mRNA
834912	AT5G48560	mRNA
834664	AT5G46220	mRNA
839855	AT1G29770	mRNA
824278	AT3G51140	mRNA
843231	AT1G68980	mRNA
834543	BRG1	mRNA
823701	SEN1	mRNA
839065	ALB4	mRNA
830997	OCP3	mRNA
832844	AT5G27820	mRNA
838381	AT1G18010	mRNA
5007942	FHY1	mRNA
28717281	AT1G30545	mRNA
836669	AT5G65440	mRNA
835766	ILL1	mRNA
843722	AT1G73860	mRNA
840220	AT1G33260	mRNA
817171	FAP2	mRNA
817607	LGT5	mRNA
831086	PDE149	mRNA
814836	MED8	mRNA
838295	RLP2	mRNA
825079	GSL11	mRNA
820778	SDE5	mRNA
10723140	AT1G33612	mRNA
844191	AT1G78550	mRNA
840438	FBH1	mRNA
831094	RGTB1	mRNA
3770064	AT4G04614	mRNA
826879	AT4G12670	mRNA
844372	AT1G80320	mRNA
819012	AT2G44065	mRNA
821729	UGT71B1	mRNA
833992	TRX2	mRNA
830712	PK3	mRNA
821938	RFR1	mRNA
843824	PTAC2	mRNA
839637	NPGR1	mRNA
815134	AT2G05830	mRNA
842034	AT1G55840	mRNA
844121	AT1G77855	mRNA
820320	AT3G11470	mRNA
841805	GSTU28	mRNA
841704	AT1G52710	mRNA
830373	AT5G04910	mRNA
831081	MSL10	mRNA
837632	AT1G10890	mRNA
837116	AT1G06070	mRNA
822355	AT3G27340	mRNA
844054	AT1G77170	mRNA
824286	AT3G51230	mRNA
844033	AT1G76970	mRNA
817608	DRIP2	mRNA
818789	AT2G41890	mRNA
824144	AT3G49820	mRNA
839358	AT1G01225	mRNA
829164	AT4G30410	mRNA
842359	AtRZ-1b	mRNA
831068	LOG8	mRNA
824700	PHIP1	mRNA
827054	PAKRP1	mRNA
831928	CSD3	mRNA
833859	AT5G38690	mRNA
821629	JMJD5	mRNA
821910	AT3G23300	mRNA
821494	SCO3	mRNA
823541	AT3G44190	mRNA
844203	GGH3	mRNA
837156	AT1G06440	mRNA
824908	VLN3	mRNA
817278	OTLD1	mRNA
818192	AT2G36200	mRNA
828783	MAP65-2	mRNA
816178	bZIP23	mRNA
817139	AT2G25980	mRNA
826804	AT4G11970	mRNA
836698	AT5G65685	mRNA
825687	AT4G03820	mRNA
825755	EMB2369	mRNA
28721246	AT5G44063	mRNA
832520	AT5G24490	mRNA
836633	BST1	mRNA
825183	BGLU16	mRNA
823726	AT3G45830	mRNA
828329	CDS2	mRNA
829322	RR10	mRNA
820799	AT3G15590	mRNA
844110	PIP5K2	mRNA
837381	AT1G08590	mRNA
829613	BLH6	mRNA
819647	ZDS	mRNA
842022	CAX5	mRNA
821941	DSPTP1	mRNA
838435	AT1G18540	mRNA
822466	AT3G28370	mRNA
830372	NOL	mRNA
819246	AT2G46380	mRNA
841055	AT1G44890	mRNA
818971	AT2G43690	mRNA
820589	NAP1;4	mRNA
840036	AT1G31460	mRNA
820773	AT3G02630	mRNA
830797	AT5G09380	mRNA
834578	maMYB	mRNA
829519	AT4G33770	mRNA
830093	AT4G39380	mRNA
825393	AT3G62200	mRNA
818742	AT2G41440	mRNA
841086	AT1G45180	mRNA
842685	AT1G63820	mRNA
818270	TKI1	mRNA
821534	ATM1	mRNA
828632	AT4G25290	mRNA
836712	RLP57	mRNA
825175	AT3G60050	mRNA
825174	AT3G60040	mRNA
836320	AT5G61990	mRNA
818450	AT2G38680	mRNA
821394	UNG	mRNA
827108	AT4G14600	mRNA
830542	AT5G06540	mRNA
840081	AT1G31910	mRNA
836168	AT5G60470	mRNA
832126	IPT9	mRNA
834036	CRK42	mRNA
824137	RLP44	mRNA
831194	AT5G13500	mRNA
817776	AT2G32170	mRNA
832673	HDA2	mRNA
822043	AT3G24506	mRNA
829350	AT4G32175	mRNA
817073	AT2G25350	mRNA
833705	AT5G37310	mRNA
819821	AT3G06450	mRNA
831844	AT5G02670	mRNA
2745853	AT1G72645	mRNA
820193	AT3G10310	mRNA
835333	USP	mRNA
830727	AT5G08310	mRNA
820927	AT3G16750	mRNA
842643	AT1G63370	mRNA
843790	AT1G74490	mRNA
837643	MLO4	mRNA
844310	AT1G79710	mRNA
837891	AT1G13310	mRNA
819902	GLCAK	mRNA
28719377	AT3G44700	mRNA
844437	AT1G80970	mRNA
816056	AT2G15630	mRNA
837871	CYP86C3	mRNA
816693	SFH3	mRNA
828026	AT4G00585	mRNA
831137	AT5G12970	mRNA
837764	AT1G12120	mRNA
837882	LINC2	mRNA
816219	AT2G17140	mRNA
10723034	AT3G49142	mRNA
818082	AT2G35155	mRNA
817514	JOSL	mRNA
825063	AT3G58940	mRNA
825888	AT4G05400	mRNA
2745428	AT2G05185	mRNA
818563	RNS2	mRNA
835402	SPCH	mRNA
834092	AT5G40910	mRNA
825706	PFA-DSP4	mRNA
819837	GALK	mRNA
818504	ATATH8	mRNA
819132	MAP1A	mRNA
834602	AT5G45620	mRNA
835188	AT5G51140	mRNA
841846	UBP1A	mRNA
822476	AT3G28460	mRNA
831294	AT5G14430	mRNA
827759	PTAC14	mRNA
844406	RAE1	mRNA
822305	AT3G26890	mRNA
5008186	AT4G36945	mRNA
821601	DDL	mRNA
818272	AT2G36980	mRNA
817504	TUB7	mRNA
841405	MTK	mRNA
843585	AT1G72530	mRNA
837935	AT1G13750	mRNA
821958	AT3G23760	mRNA
835172	AT5G50990	mRNA
835487	AT5G54040	mRNA
843343	EMB25	mRNA
830305	WCRKC2	mRNA
844199	emb1473	mRNA
844050	VPS45	mRNA
841907	AT1G54650	mRNA
828101	AT4G01590	mRNA
830861	AT5G09995	mRNA
826549	AT4G09630	mRNA
818425	SCAR2	mRNA
837873	CYP86C4	mRNA
814973	AT2G04340	mRNA
3768477	AT2G01913	mRNA
10723071	AT2G24645	mRNA
841733	CKS	mRNA
840201	AT1G33055	mRNA
838560	AT1G19715	mRNA
824399	SPP2	mRNA
818265	ABCB1	mRNA
835109	AT5G50410	mRNA
827301	AT4G16141	mRNA
818322	UMAMIT13	mRNA
816521	CAF1	mRNA
823286	AT3G42660	mRNA
841579	AT1G51540	mRNA
827261	HSBP	mRNA
820435	FDM3	mRNA
823850	PHS2	mRNA
842111	PGN	mRNA
819908	AT3G07200	mRNA
5008200	AT5G05365	mRNA
817670	AT2G31140	mRNA
827418	AT4G21460	mRNA
826712	SPA2	mRNA
821209	MYB106	mRNA
831135	AT5G12950	mRNA
824075	AT3G49140	mRNA
816744	UBA1A	mRNA
838636	AT1G20480	mRNA
837634	EMB3103	mRNA
836900	AT5G67640	mRNA
827026	RLP50	mRNA
841696	AT1G52640	mRNA
834370	ARP9	mRNA
825242	AT3G60710	mRNA
834102	YSL4	mRNA
827327	AT4G16330	mRNA
5007999	AT3G14172	mRNA
28721290	AT5G65613	mRNA
832374	AT5G23100	mRNA
825892	AT4G00238	mRNA
831518	KAN	mRNA
829829	APP1	mRNA
6240339	AT1G65032	mRNA
818284	RIP2	mRNA
844328	AT1G79890	mRNA
841602	IAR3	mRNA
844102	AT1G77660	mRNA
834918	AT5G48610	mRNA
832785	EMB976	mRNA
817192	PDE135	mRNA
827091	ATBET12	mRNA
841996	CPN60B	mRNA
820642	AT3G17940	mRNA
838857	AT1G22510	mRNA
817057	AT2G25190	mRNA
831322	AT5G14700	mRNA
817711	SCY2	mRNA
835138	SPL13B	mRNA
821881	CFM3A	mRNA
824986	BS14A	mRNA
828375	AT4G22760	mRNA
837784	AT1G12300	mRNA
830659	SMC6A	mRNA
830959	AT5G10920	mRNA
830817	AT5G09580	mRNA
841809	AT1G53710	mRNA
835548	CRLK1	mRNA
819896	ERMO2	mRNA
843757	RLP13	mRNA
816599	AT2G20710	mRNA
842455	AT1G61590	mRNA
837348	AT1G08280	mRNA
835610	SUMO3	mRNA
820583	AT3G13740	mRNA
842807	GTG1	mRNA
830716	AT5G08200	mRNA
838227	AT1G16570	mRNA
841110	HSFB4	mRNA
837120	SKIP16	mRNA
818292	AT2G37160	mRNA
828715	RPS2	mRNA
827153	KMS1	mRNA
840912	LCV2	mRNA
821642	AT3G20930	mRNA
829019	CAK1AT	mRNA
817819	EMB2795	mRNA
834050	AT5G40520	mRNA
819652	AT3G04920	mRNA
820047	LYK2	mRNA
843646	GTE3	mRNA
831587	PSY	mRNA
828990	AT4G28706	mRNA
820253	AT3G10840	mRNA
827443	NS1	mRNA
835403	AT5G53220	mRNA
821060	GRF7	mRNA
843048	AT1G67280	mRNA
834573	UMAMIT1	mRNA
830529	AT5G06410	mRNA
826690	KELP	mRNA
820668	CID9	mRNA
830076	APL3	mRNA
834824	AT5G47730	mRNA
819568	AT3G04130	mRNA
818300	AT2G37230	mRNA
829550	MBR2	mRNA
842392	AT1G61000	mRNA
842425	AT1G61310	mRNA
824649	ARA6	mRNA
824225	AT3G50620	mRNA
827920	AT4G03440	mRNA
835003	AT5G49430	mRNA
828237	AT4G21520	mRNA
838040	SDS	mRNA
825047	SHP1	mRNA
817097	MEF8	mRNA
836221	RPA70D	mRNA
818408	FAC1	mRNA
827455	AT4G17440	mRNA
842234	AT1G59218	mRNA
821541	PRMT6	mRNA
831093	PYD2	mRNA
820409	AT3G12290	mRNA
840076	AT-IE	mRNA
836225	AT5G61040	mRNA
839157	AT1G26160	mRNA
818264	MEMB11	mRNA
842766	AT1G64580	mRNA
831841	UNE18	mRNA
832013	AT5G18950	mRNA
838234	AT1G16650	mRNA
831239	AT5G13920	mRNA
824306	YLS2	mRNA
824099	AT3G49370	mRNA
826872	AT4G12590	mRNA
822374	AT3G27520	mRNA
839520	CKL13	mRNA
833842	AT5G38540	mRNA
818340	AS1	mRNA
829989	HHP5	mRNA
843895	AT1G75600	mRNA
819712	AT3G05470	mRNA
835512	AT5G54240	mRNA
838421	BEE1	mRNA
840422	AT1G35330	mRNA
828479	TBL24	mRNA
5008328	AT5G63087	mRNA
823513	AT3G43960	mRNA
841484	AT1G50620	mRNA
835393	CNGC1	mRNA
815176	GRF6	mRNA
816165	TOC132	mRNA
841200	HXK3	mRNA
829254	AT4G31270	mRNA
834403	AGO10	mRNA
836820	AT5G66860	mRNA
818042	FAH1	mRNA
819232	BAG6	mRNA
5007681	AT1G10865	mRNA
821659	NADK1	mRNA
841519	AT1G50970	mRNA
838640	AT1G20520	mRNA
843606	AT1G72740	mRNA
830444	AL1	mRNA
825472	AT3G62970	mRNA
820136	CCR1	mRNA
844261	SCI1	mRNA
839407	emb2386	mRNA
836509	HDH	mRNA
28718277	AT2G15318	mRNA
818866	AT2G42660	mRNA
840052	ROPGEF14	mRNA
821850	NET1A	mRNA
10723113	AT1G53025	mRNA
825012	AT3G58430	mRNA
835996	AT5G58790	mRNA
842777	BLT	mRNA
837333	LIG1	mRNA
833662	AT5G36930	mRNA
5008151	AT4G21192	mRNA
832130	AT5G20080	mRNA
829601	AT4G34500	mRNA
838766	NADK2	mRNA
831413	AT5G15610	mRNA
827952	AT4G00940	mRNA
816547	AT2G20280	mRNA
835099	AT5G50330	mRNA
841229	ECT7	mRNA
835676	WYR	mRNA
824172	SDN1	mRNA
826583	MEE50	mRNA
842577	AT1G62780	mRNA
819774	NP3	mRNA
830604	LAC13	mRNA
830746	PEX1	mRNA
837106	AT1G05960	mRNA
843499	SOL1	mRNA
842804	HEB1	mRNA
843846	AT1G75090	mRNA
838811	AT1G22060	mRNA
825824	EMB3127	mRNA
822439	TBL22	mRNA
817729	AT2G31725	mRNA
822342	AT3G27230	mRNA
825816	AT4G04790	mRNA
820440	NUDT16	mRNA
828531	cpHsc70-1	mRNA
822269	ARO4	mRNA
817764	AT2G32040	mRNA
839595	AT1G27060	mRNA
841486	ERF3	mRNA
828042	RH8	mRNA
818413	AT2G38330	mRNA
824721	AGF2	mRNA
820701	AT3G14730	mRNA
841358	AT1G49350	mRNA
819208	AT2G46000	mRNA
819981	AT3G07900	mRNA
828409	GSH1	mRNA
842263	CRR28	mRNA
822437	UMAMIT44	mRNA
820189	GYRB1	mRNA
818513	AT2G39280	mRNA
827450	MSH4	mRNA
824780	AT3G56140	mRNA
829579	AT4G34290	mRNA
844311	AT1G79720	mRNA
842833	PTAC4	mRNA
829921	NAGS2	mRNA
828563	AT4G24610	mRNA
835623	TOP1ALPHA	mRNA
827969	AT4G03340	mRNA
841746	AT1G53120	mRNA
3768765	AT3G08947	mRNA
836622	AT5G64980	mRNA
844407	SAR3	mRNA
831570	AT5G17070	mRNA
836375	AT5G62550	mRNA
832408	HMGB6	mRNA
821675	AT3G21215	mRNA
837862	AT1G13050	mRNA
819634	SWP	mRNA
842769	AT1G64610	mRNA
814637	AT2G01070	mRNA
839346	AT1G04960	mRNA
817367	ACA2	mRNA
820029	AT3G08820	mRNA
825233	CDS5	mRNA
824726	AT3G55605	mRNA
843428	CLE17	mRNA
824873	AT3G57060	mRNA
821229	AT3G03580	mRNA
822600	RIK	mRNA
827331	AT4G16360	mRNA
827342	AT4G16447	mRNA
824627	BZIP25	mRNA
814944	AT2G04080	mRNA
828174	EMB3129	mRNA
837172	AT1G06630	mRNA
819306	POL	mRNA
817351	ABCG3	mRNA
842073	EMB1303	mRNA
829448	AT4G33110	mRNA
842294	AT1G60000	mRNA
824490	AT3G53235	mRNA
824628	AT3G54630	mRNA
831175	AT5G13340	mRNA
831548	TERT	mRNA
820436	TRFL9	mRNA
828649	ZFWD1	mRNA
844209	AT1G78730	mRNA
817977	AT2G34160	mRNA
841466	AT1G50440	mRNA
834634	NUDT11	mRNA
832625	AT5G25500	mRNA
842218	RXW8	mRNA
817684	CDT1A	mRNA
825734	AT4G04190	mRNA
824098	PGL2	mRNA
824175	AT3G50130	mRNA
818965	AT2G43630	mRNA
824009	PDE312	mRNA
828551	RGTA1	mRNA
839325	AT1G04040	mRNA
835700	AT5G56020	mRNA
843965	FRS4	mRNA
844235	CAMS1	mRNA
820743	AT3G15120	mRNA
821295	AT3G02160	mRNA
836699	BAM1	mRNA
829739	AT4G35850	mRNA
818849	AT2G42490	mRNA
820258	AT3G10880	mRNA
815845	SLO2	mRNA
819336	DUF6	mRNA
835181	AT5G51080	mRNA
827516	AT4G02200	mRNA
816875	ICK1	mRNA
833818	AT5G38360	mRNA
836314	APO3	mRNA
841505	AT1G50830	mRNA
828023	SK32	mRNA
2745606	AT4G02405	mRNA
836665	AT5G65400	mRNA
844108	PPK1	mRNA
834599	GAS41	mRNA
823765	NUDT9	mRNA
835829	AT5G57230	mRNA
839175	AT1G26330	mRNA
818509	AT2G39240	mRNA
842970	pde194	mRNA
819034	AT2G44260	mRNA
825895	MFDX1	mRNA
815108	AT2G05590	mRNA
830616	RBL3	mRNA
832012	AT5G18940	mRNA
824653	AT3G54880	mRNA
814803	WHY3	mRNA
820053	AT3G09010	mRNA
826871	AT4G12580	mRNA
832552	AT5G24830	mRNA
842731	AT1G64260	mRNA
816308	AT2G17972	mRNA
837432	AT1G09130	mRNA
842357	AT1G60630	mRNA
839832	AT1G29550	mRNA
834441	RLT2	mRNA
2745553	AT2G22905	mRNA
841844	ASIL1	mRNA
825466	APG3	mRNA
823593	AT3G44670	mRNA
820165	AT3G10040	mRNA
825837	AT4G04960	mRNA
834920	AT5G48630	mRNA
824789	AT3G56230	mRNA
842789	APO1	mRNA
836894	TRB2	mRNA
823959	ROP10	mRNA
821519	DWF1	mRNA
832432	LCB2	mRNA
832394	PYRD	mRNA
816136	DRD1	mRNA
843225	AT1G68920	mRNA
835019	PNG1	mRNA
835001	AT5G49410	mRNA
820417	AT3G02280	mRNA
825382	PIL2	mRNA
841039	PUP11	mRNA
818065	TO1	mRNA
834065	SDH2-2	mRNA
838625	AT1G20370	mRNA
838645	AT1G20570	mRNA
817327	AT2G27800	mRNA
835105	CPI1	mRNA
822663	AT3G29760	mRNA
829659	AT4G35070	mRNA
839654	AT1G27620	mRNA
825716	MEE51	mRNA
816832	SCPL9	mRNA
830273	CPSRP54	mRNA
821368	EMB1865	mRNA
837083	PDE247	mRNA
828757	UKL4	mRNA
831994	AT5G18760	mRNA
841132	3BETAHSD/D1	mRNA
828230	BRCA2(IV)	mRNA
830738	AT5G08400	mRNA
816946	SCA3	mRNA
831716	TBL35	mRNA
824253	HB28	mRNA
818341	EXP3	mRNA
831445	AT5G15880	mRNA
838561	AT1G19720	mRNA
843070	GCS1	mRNA
841078	AT1G45110	mRNA
840074	AT1G31840	mRNA
842464	AT1G61670	mRNA
815065	VPS11	mRNA
840859	GLR3.3	mRNA
834380	UAH	mRNA
840123	SAMBA	mRNA
823537	AT3G44160	mRNA
836215	AT5G60940	mRNA
838332	HLL	mRNA
817392	AT2G28440	mRNA
836087	AT5G59660	mRNA
814649	AT2G01210	mRNA
826996	AT4G13620	mRNA
828845	VIIIB	mRNA
829608	AT4G34560	mRNA
818225	AT2G36500	mRNA
830499	AT5G06120	mRNA
827997	PMS1	mRNA
839357	AT1G04970	mRNA
832283	E2F1	mRNA
822500	AT3G28700	mRNA
827955	AT4G00520	mRNA
830455	AT5G05710	mRNA
831426	AT5G02940	mRNA
818385	AT2G38070	mRNA
816677	AT2G21385	mRNA
844240	AT1G78995	mRNA
821840	AT3G22690	mRNA
823682	AT3G45440	mRNA
832804	MK	mRNA
839601	AT1G27120	mRNA
843756	TRM4	mRNA
28721277	LSH5	mRNA
827275	AT4G15930	mRNA
838559	AT1G19710	mRNA
816723	MGP1	mRNA
821381	AT3G18510	mRNA
820551	OVA5	mRNA
844161	AT1G78260	mRNA
837774	RFL1	mRNA
829727	RecQl3	mRNA
818729	SSL1	mRNA
833976	AT5G39800	mRNA
834687	AT5G46440	mRNA
827162	AT4G15030	mRNA
819849	ALDH22A1	mRNA
829258	AT4G31310	mRNA
830400	AT5G05180	mRNA
829742	AT4G35880	mRNA
833741	EMB2656	mRNA
6240924	AT5G66631	mRNA
839874	AT1G29960	mRNA
827009	NOV	mRNA
824043	AT3G48820	mRNA
834047	AT5G40490	mRNA
839340	AT1G05030	mRNA
820061	AT3G09080	mRNA
831647	VAR3	mRNA
832629	CID6	mRNA
835297	GB1	mRNA
839566	FZL	mRNA
823683	AT3G45443	mRNA
834999	AT5G49390	mRNA
834828	FPS1	mRNA
816708	EMB2219	mRNA
831145	ABAP1	mRNA
831234	AT5G02760	mRNA
836208	RUG3	mRNA
817867	RLP26	mRNA
816951	AT2G24170	mRNA
830888	ASN3	mRNA
820057	AT3G09040	mRNA
841300	AT1G48780	mRNA
816974	AT2G24390	mRNA
835219	RIN3	mRNA
824839	AT3G56720	mRNA
818570	DAR2	mRNA
842481	AT1G61840	mRNA
839935	AT1G30550	mRNA
832224	B73	mRNA
841887	AT1G54450	mRNA
823937	AT3G47830	mRNA
824482	UGT73C7	mRNA
836824	AT5G66900	mRNA
828065	AT4G03140	mRNA
841420	CLPR1	mRNA
843961	AT1G76280	mRNA
843587	AT1G72550	mRNA
841984	NDF5	mRNA
817984	AT2G34230	mRNA
838084	AT1G15180	mRNA
834423	AT5G44000	mRNA
843911	TUB1	mRNA
834104	AT5G41020	mRNA
834886	RUG2	mRNA
2745573	AT2G30985	mRNA
838008	AT1G14460	mRNA
843215	STN7	mRNA
817001	AT2G24650	mRNA
843038	AT1G67180	mRNA
835657	KCO1	mRNA
817337	AT2G27930	mRNA
816142	MCM4	mRNA
844043	AT1G77090	mRNA
819779	TSC10A	mRNA
840085	AT1G31950	mRNA
838888	AT1G22830	mRNA
830776	AT5G08750	mRNA
825073	AT3G59040	mRNA
827064	AT4G14230	mRNA
833300	AT5G33280	mRNA
824914	AT3G57470	mRNA
837161	AT1G06500	mRNA
838307	AT1G17350	mRNA
830465	AT5G05800	mRNA
838004	AT59	mRNA
839210	AT1G26690	mRNA
843616	AT1G72850	mRNA
842220	AT1G58602	mRNA
823559	CEF	mRNA
818496	AT2G39100	mRNA
839683	AT1G27900	mRNA
843579	EXO70D1	mRNA
836319	AGD1	mRNA
824770	UGP3	mRNA
831827	AT5G02710	mRNA
834202	AT5G41970	mRNA
830778	AT5G08780	mRNA
837719	CLPP6	mRNA
826978	SUVH9	mRNA
820660	AT3G14390	mRNA
838761	PTAC6	mRNA
833303	AT5G33300	mRNA
832638	YUC6	mRNA
823637	AT3G45020	mRNA
838021	AT1G14590	mRNA
829310	AT4G31810	mRNA
823457	AAO2	mRNA
824055	AT3G48940	mRNA
820138	AT3G09800	mRNA
822140	LAG1	mRNA
826299	AT4G07950	mRNA
835466	AT5G53850	mRNA
824382	AT3G52170	mRNA
824674	AT3G55080	mRNA
844403	AT1G80640	mRNA
817727	AT2G31710	mRNA
832757	AT5G26990	mRNA
838534	AT1G19485	mRNA
843202	TADA	mRNA
817862	AT2G33000	mRNA
817502	TIM10	mRNA
843770	AT1G74300	mRNA
830038	CRK26	mRNA
840006	IMD3	mRNA
836038	OTP80	mRNA
838376	AT1G26900	mRNA
821254	NBS1	mRNA
839726	DEG15	mRNA
828640	AT4G25370	mRNA
829162	AT4G30390	mRNA
818528	AT2G39430	mRNA
838340	AT1G17630	mRNA
819571	AT3G04160	mRNA
831541	DOT2	mRNA
821849	TSO1	mRNA
819187	PMM	mRNA
5007865	AT2G03667	mRNA
817673	SYCO ARATH	mRNA
830284	AT5G04050	mRNA
822341	AT3G27220	mRNA
831666	TRP1	mRNA
834533	AT5G45020	mRNA
839217	SDG35	mRNA
828898	AT4G27850	mRNA
825519	CKX6	mRNA
817489	TOPP1	mRNA
843399	AT1G70620	mRNA
828142	AT4G02100	mRNA
827060	AT4G14200	mRNA
837389	AT1G08670	mRNA
824991	AT3G58220	mRNA
831246	AT5G13980	mRNA
836571	AT5G64500	mRNA
10723135	AT1G64583	mRNA
830360	AT5G04810	mRNA
836251	AT5G61300	mRNA
2745868	AT3G01345	mRNA
28721278	AT5G59865	mRNA
825120	AT3G59510	mRNA
842169	AT1G58025	mRNA
843835	FAB1	mRNA
842644	AT1G63380	mRNA
818439	AT2G38570	mRNA
829248	AT4G31210	mRNA
834208	ABIL4	mRNA
829053	AT4G29310	mRNA
836010	AT5G58930	mRNA
844063	AT1G77270	mRNA
831740	AT5G02370	mRNA
817396	AT2G28480	mRNA
824560	AT3G53930	mRNA
827367	AT4G16660	mRNA
817985	AT2G34240	mRNA
838876	AT1G22700	mRNA
814660	ABCG7	mRNA
836632	MAF5	mRNA
829309	AT4G31805	mRNA
837591	emb2004	mRNA
834199	AT5G41940	mRNA
831297	AT5G14460	mRNA
817570	EMB3147	mRNA
819003	ITPK4	mRNA
829665	AT4G35130	mRNA
824690	AT3G55240	mRNA
829357	AT4G32240	mRNA
819217	LCBK2	mRNA
823970	APC8	mRNA
821847	SOL1	mRNA
840301	AT1G34040	mRNA
815960	VSR4	mRNA
825881	AGD13	mRNA
834446	AT5G44230	mRNA
825432	AT3G62580	mRNA
834685	AT5G46420	mRNA
823807	AT3G46540	mRNA
840010	AT1G31220	mRNA
839268	GLR3.4	mRNA
816401	AT2G18860	mRNA
825317	CYSC1	mRNA
819263	AT2G46520	mRNA
836573	XRCC2	mRNA
819249	CPC	mRNA
844201	POLD3	mRNA
818661	AT2G40660	mRNA
836690	bHLH093	mRNA
818276	AT2G37020	mRNA
827645	AT4G19070	mRNA
824386	AT3G52210	mRNA
817991	AT2G34300	mRNA
821546	TTN9	mRNA
843020	AT1G67020	mRNA
817724	RABA5d	mRNA
817133	AT2G25920	mRNA
835111	UBC33	mRNA
840112	ATS1	mRNA
841271	JAZ4	mRNA
818033	AIR9	mRNA
837804	AT1G12470	mRNA
836001	AT5G58840	mRNA
840152	AT1G32580	mRNA
824555	AKR4C11	mRNA
837686	AT1G11440	mRNA
819912	AT3G07230	mRNA
[truncated: 1,160 more rows]

## Sheet: Cluster 4
Gene ID	Gene Symbol	Type
842269	MTR4	mRNA
825032	AT3G58630	mRNA
836240	AT5G61190	mRNA
842042	AT1G55915	mRNA
831542	THO7	mRNA
839754	AT1G28540	mRNA
817709	ARI7	mRNA
831603	AT5G17370	mRNA
843224	WIT2	mRNA
837747	AT1G11950	mRNA
828172	AT4G01990	mRNA
830497	MYB33	mRNA
815004	AT2G04620	mRNA
843765	AT1G74250	mRNA
842649	AT1G63430	mRNA
842722	AT1G64180	mRNA
828402	AT4G23030	mRNA
839232	VAD1	mRNA
834478	TAO1	mRNA
834893	AT5G48385	mRNA
5007670	AT1G07615	mRNA
842615	AT1G63110	mRNA
825424	AT3G62500	mRNA
838261	EBS3	mRNA
816357	AT2G18420	mRNA
835058	AT5G49945	mRNA
843730	AT1G73930	mRNA
829429	AT4G32920	mRNA
817335	AT2G27900	mRNA
824639	AT3G54740	mRNA
826193	AT4G00840	mRNA
838224	ABA3	mRNA
832292	AT5G22320	mRNA
820389	EML1	mRNA
832634	AT5G25590	mRNA
837789	COAB	mRNA
842712	MAKR2	mRNA
824157	AT3G49950	mRNA
844430	MGT1	mRNA
817016	COL3	mRNA
837093	ATX2	mRNA
834899	AT5G48440	mRNA
834802	RABA5a	mRNA
818720	PIP5K5	mRNA
842204	ZW18	mRNA
824716	RBL	mRNA
837523	AT1G09910	mRNA
822210	AT3G26115	mRNA
821398	AT3G18670	mRNA
837160	CalS7	mRNA
843571	AT1G72390	mRNA
827134	ATSUV3	mRNA
843536	TFIIIA	mRNA
834106	RWP1	mRNA
818138	ACX5	mRNA
838462	NRP2	mRNA
825108	AT3G59390	mRNA
825112	AT3G59430	mRNA
822136	AFH1	mRNA
835031	AT5G49680	mRNA
824812	ALPHA-SNAP1	mRNA
829399	AT4G32640	mRNA
827211	ATB' GAMMA	mRNA
824989	AT3G58200	mRNA
830971	TRS120	mRNA
829369	AT4G32350	mRNA
831117	AT5G12420	mRNA
820361	AT3G11880	mRNA
836344	ERL1	mRNA
835363	ABCG8	mRNA
825326	PANB2	mRNA
837638	TMN1	mRNA
820959	AT3G17030	mRNA
820507	AT3G13175	mRNA
824027	IDN2	mRNA
829676	BSK1	mRNA
827021	WRNEXO	mRNA
841057	PRP40A	mRNA
830528	AT5G06400	mRNA
830315	LDA	mRNA
821068	AT3G01850	mRNA
822345	GTE8	mRNA
824937	AT3G57680	mRNA
817361	AT2G28150	mRNA
841667	AT1G52370	mRNA
843160	AE7	mRNA
828005	SETH5	mRNA
831422	AT5G15680	mRNA
818744	ARP	mRNA
831663	AT5G17960	mRNA
842474	AT1G61770	mRNA
835198	EMF2	mRNA
831101	AT5G12260	mRNA
835632	EDM2	mRNA
832059	AT5G19390	mRNA
6241216	AT3G49601	mRNA
833993	AT5G39960	mRNA
831438	AT5G15810	mRNA
821424	ETP2	mRNA
824207	AT3G50430	mRNA
827424	AT4G17140	mRNA
843573	AT1G72410	mRNA
5007861	AT1G80555	mRNA
839530	AT1G04390	mRNA
844392	AT1G80530	mRNA
837637	SNRK2.4	mRNA
816351	AT2G18360	mRNA
816487	AT2G19680	mRNA
843266	AT1G69340	mRNA
843930	AT1G75980	mRNA
829136	AT4G30130	mRNA
814855	AT2G03260	mRNA
836516	CHR24	mRNA
819745	AT3G05760	mRNA
844084	AT1G77480	mRNA
840280	AT1G33840	mRNA
818903	PIF4	mRNA
841256	AT1G48360	mRNA
831002	AT5G11310	mRNA
837874	AT1G13160	mRNA
828987	AT4G28690	mRNA
840349	AT1G34470	mRNA
836235	AT5G61140	mRNA
818636	AT2G40430	mRNA
836648	MYB53	mRNA
839740	HB-1	mRNA
842655	AT1G63490	mRNA
832453	CPSF100	mRNA
832263	UBP8	mRNA
828020	QUA3	mRNA
824568	PAS1	mRNA
838013	AL7	mRNA
837135	AT1G06250	mRNA
842646	AT1G63400	mRNA
830866	TGA4	mRNA
818798	AT2G41980	mRNA
832721	AT5G26680	mRNA
829391	AT4G32560	mRNA
816210	AT2G17050	mRNA
829513	AT4G33710	mRNA
825500	HMT2	mRNA
816339	AT2G18240	mRNA
829336	AT4G32050	mRNA
838574	AT1G19860	mRNA
825831	SFR6	mRNA
819247	SDH8	mRNA
835649	AT5G55550	mRNA
825347	SDG14	mRNA
823170	AT3G42050	mRNA
835195	EMB3142	mRNA
842509	AT1G62130	mRNA
834587	AT5G45510	mRNA
835410	CRF3	mRNA
822585	AT3G29280	mRNA
820578	AT3G13690	mRNA
830327	AT5G04480	mRNA
839234	AT1G02110	mRNA
829275	AT4G31480	mRNA
814842	AT2G03130	mRNA
834560	AT5G45240	mRNA
826988	AT4G13550	mRNA
818069	AT2G35040	mRNA
834566	BMY2	mRNA
838580	APS2	mRNA
831236	AT5G13890	mRNA
843674	AT1G73390	mRNA
842247	ZCF61	mRNA
831959	PIR121	mRNA
818459	EMB2765	mRNA
831048	AT5G11760	mRNA
821057	AT3G17890	mRNA
819264	ARF11	mRNA
833930	AHP3	mRNA
834299	AT5G42880	mRNA
842865	LETM2	mRNA
819550	ECT1	mRNA
839252	AT1G01760	mRNA
835954	AT5G58410	mRNA
832986	AT5G28740	mRNA
836738	AT5G66060	mRNA
824443	ZPR3	mRNA
839288	SEC1A	mRNA
821515	AT3G19780	mRNA
830735	AGAL2	mRNA
820388	AT3G12130	mRNA
824268	RTH	mRNA
831191	FY	mRNA
827959	BAM2	mRNA
842650	HMA5	mRNA
824584	FIP37	mRNA
830303	ELF6	mRNA
839742	HSL1	mRNA
833592	AT5G35995	mRNA
844286	AT1G79480	mRNA
835933	AT5G58210	mRNA
818210	AT2G36370	mRNA
821193	AT3G03670	mRNA
829682	GLUR2	mRNA
834376	AT5G43560	mRNA
820669	AT3G14460	mRNA
820951	LPD1	mRNA
819305	AT2G46915	mRNA
820777	AT3G15380	mRNA
838484	AT1G19025	mRNA
835508	AT5G54200	mRNA
841463	AT1G50410	mRNA
828666	AT4G25610	mRNA
837589	AT1G10490	mRNA
831313	AT5G14610	mRNA
826880	AT4G12680	mRNA
840244	AT1G33500	mRNA
844059	AT1G77230	mRNA
815823	CHR5	mRNA
821610	UBP14	mRNA
817631	HVT1	mRNA
837933	AT1G13730	mRNA
818604	AT2G40130	mRNA
836306	GUT1	mRNA
830487	EIF3G2	mRNA
28717411	AT1G68877	mRNA
827251	AT4G15730	mRNA
843946	AT1G76140	mRNA
838354	CSTF77	mRNA
830706	AT5G01970	mRNA
843342	SNL4	mRNA
821102	AT3G01620	mRNA
830515	AT5G06270	mRNA
820497	ABCC6	mRNA
828049	PARP2	mRNA
832539	EMB2820	mRNA
827697	AT4G19550	mRNA
819335	DUF5	mRNA
820518	AT3G13226	mRNA
821680	GLTP3	mRNA
822273	ERF1-3	mRNA
838489	AT1G19070	mRNA
843808	IQD31	mRNA
839303	TPK1	mRNA
836266	AT5G61450	mRNA
843402	AT1G70650	mRNA
832692	MAKR1	mRNA
829852	AT4G36980	mRNA
841065	AT1G45000	mRNA
817873	VAMP723	mRNA
843901	AT1G75670	mRNA
825522	scpl40	mRNA
835344	AT5G52670	mRNA
820488	AT3G13020	mRNA
822363	AT3G27420	mRNA
823026	AT3G32400	mRNA
821232	HB20	mRNA
820544	AT3G13435	mRNA
841731	AtNug2	mRNA
817718	AT2G31600	mRNA
838643	AT1G20550	mRNA
819375	SWI3A	mRNA
825343	AT3G61700	mRNA
835988	AT5G58740	mRNA
828341	AT4G22460	mRNA
817620	AT2G30695	mRNA
844049	PGSIP2	mRNA
827605	BIN2	mRNA
831043	AT5G11710	mRNA
840221	AT1G33265	mRNA
829910	AT4G37550	mRNA
819268	AT2G46560	mRNA
834677	RWA1	mRNA
817679	AT2G31220	mRNA
829287	UTr7	mRNA
833513	MRU1	mRNA
827302	IMPA-2	mRNA
839367	AT1G02330	mRNA
836725	AT5G65950	mRNA
821382	HDA15	mRNA
835967	AT5G58540	mRNA
837615	AT1G10720	mRNA
28721195	AT5G25755	mRNA
835923	AT5G58110	mRNA
826772	AT4G11670	mRNA
841961	PLDEPSILON	mRNA
819702	ALY2	mRNA
842183	JAX1	mRNA
831665	AT5G17980	mRNA
822495	AT3G28650	mRNA
828820	AT4G27120	mRNA
831727	KDTA	mRNA
828013	FH	mRNA
838296	RLP3	mRNA
839414	AT1G04780	mRNA
840148	LOL1	mRNA
834698	AT5G46550	mRNA
814768	AT2G02370	mRNA
822460	AT3G28320	mRNA
835853	VDAC4	mRNA
840139	NRT1.5	mRNA
831200	AT5G13560	mRNA
828039	AT4G02400	mRNA
831071	AT5G11980	mRNA
820013	AT3G08660	mRNA
2745949	AT3G47675	mRNA
827515	AT4G17910	mRNA
826496	AT4G09150	mRNA
830439	EMB2771	mRNA
824637	AMP1	mRNA
839990	AT1G31040	mRNA
5008189	AT4G37608	mRNA
821377	CASP	mRNA
825890	DDB1A	mRNA
820944	PPR40	mRNA
838274	SHA	mRNA
836649	AT5G65240	mRNA
830874	TPPI	mRNA
832505	AT5G24350	mRNA
820001	AT3G08530	mRNA
818994	5PTase12	mRNA
830919	AT5G10540	mRNA
816901	AT2G23700	mRNA
832041	AT5G19210	mRNA
828265	AT4G21770	mRNA
820932	PLDP1	mRNA
819741	IMPA-7	mRNA
827484	CKB2	mRNA
831723	HB51	mRNA
838425	ARP4	mRNA
827190	AT4G15240	mRNA
839796	AT1G29220	mRNA
821276	UNE6	mRNA
831488	AT5G16280	mRNA
816815	GRF1	mRNA
829117	PRHA	mRNA
834872	AT5G48190	mRNA
829007	ckl4	mRNA
824477	LOS4	mRNA
822289	AT3G26760	mRNA
839204	AT1G26640	mRNA
5008213	AT5G15265	mRNA
819002	LARP6b	mRNA
814730	AT2G01990	mRNA
843566	AT1G72340	mRNA
842059	AT1G56080	mRNA
827521	AT4G17960	mRNA
839233	CYP78A8	mRNA
826534	AT4G09500	mRNA
818938	AT2G43370	mRNA
828372	AT4G22750	mRNA
837027	AT1G05270	mRNA
838587	AT1G19980	mRNA
840235	AT1G33420	mRNA
844381	EMB2753	mRNA
835958	AT5G58450	mRNA
822080	AT3G24820	mRNA
828570	MOS1	mRNA
844335	AT1G79950	mRNA
843780	AT1G74390	mRNA
830413	AT5G05310	mRNA
835368	ATIM	mRNA
821030	CHX19	mRNA
839224	GALT1	mRNA
819941	ATG10	mRNA
838495	LSM1A	mRNA
817961	AT2G34000	mRNA
820749	AT3G15180	mRNA
829937	AT4G37810	mRNA
822503	AT3G28715	mRNA
817443	AT2G28940	mRNA
5007735	AT1G28815	mRNA
825036	AT3G58670	mRNA
836420	AT5G63000	mRNA
838228	REV7	mRNA
828248	LOL2	mRNA
833947	SGR4	mRNA
816425	AT2G19080	mRNA
836851	EPS1	mRNA
837748	AT1G11960	mRNA
830523	AT5G06350	mRNA
835813	EIR1	mRNA
836646	TGA1	mRNA
833472	AT5G35180	mRNA
823944	AT3G47890	mRNA
837818	AT1G12620	mRNA
832389	AT5G23250	mRNA
814704	AT2G01740	mRNA
838932	AT1G23230	mRNA
842529	AT1G62310	mRNA
826404	AT4G08455	mRNA
836501	BGAL10	mRNA
824936	NTT	mRNA
818480	AT2G38950	mRNA
833497	CAC2	mRNA
819035	ROL5	mRNA
822085	AT3G24870	mRNA
7922548	AT3G05345	mRNA
828011	APRR8	mRNA
828290	sks4	mRNA
833912	AT5G39180	mRNA
838901	TH1	mRNA
828482	AT4G23820	mRNA
831536	AT5G16730	mRNA
824841	AT3G56740	mRNA
835837	VLN5	mRNA
839420	FKGP	mRNA
827616	AT4G18820	mRNA
829707	WOX13	mRNA
820502	AT3G13140	mRNA
832659	GA3	mRNA
829125	AT4G30020	mRNA
831982	AT5G18640	mRNA
819671	LRS1	mRNA
821445	AT3G19100	mRNA
823975	ATM	mRNA
836726	AT5G65960	mRNA
830798	AT5G09390	mRNA
824903	AT3G57360	mRNA
837859	EIF4B2	mRNA
831240	AT5G01290	mRNA
816697	APL4	mRNA
823984	WNK3	mRNA
816977	AT2G24410	mRNA
827960	DGD2	mRNA
836415	AT5G62950	mRNA
817785	FRS2	mRNA
835356	AT5G52790	mRNA
817116	AT2G25737	mRNA
842067	AT1G56145	mRNA
844322	GC5	mRNA
842964	AT1G66460	mRNA
829968	AT4G38120	mRNA
841914	AT1G54730	mRNA
819058	AT2G44510	mRNA
823067	AT3G32980	mRNA
835670	SRT1	mRNA
835399	PTB2	mRNA
831906	AT5G01960	mRNA
819136	RAD51C	mRNA
825403	DUF7	mRNA
826768	AT4G11630	mRNA
837201	TRFL7	mRNA
817592	KIS	mRNA
828967	HAE	mRNA
3770404	ARPC4	mRNA
824042	AT3G48810	mRNA
832729	AT5G26610	mRNA
816278	STY8	mRNA
824260	PLP3a	mRNA
835830	ORP4C	mRNA
816137	BLH7	mRNA
837579	AT1G10390	mRNA
821961	AAE16	mRNA
843183	TKPR2	mRNA
832154	DCL4	mRNA
820865	AT3G16190	mRNA
824980	AT3G58110	mRNA
842378	AGD2	mRNA
835754	AT5G56530	mRNA
828302	SRF8	mRNA
818116	SRO1	mRNA
814905	AT2G03780	mRNA
838147	NRB4	mRNA
824100	iqd15	mRNA
814725	SGR5	mRNA
3770626	AT5G03795	mRNA
825825	CLS	mRNA
841875	ICDH	mRNA
827065	AT4G14240	mRNA
824006	EMB2423	mRNA
828529	EMB140	mRNA
5008155	AT4G22285	mRNA
839344	AT1G02260	mRNA
829290	AT4G31620	mRNA
836680	AT5G65540	mRNA
841448	NTMC2T5.1	mRNA
829098	AT4G29760	mRNA
844231	VP2	mRNA
837397	AT1G08750	mRNA
821825	AT3G22540	mRNA
827980	CIP4.1	mRNA
835007	AT5G49470	mRNA
843576	EDA25	mRNA
832622	AT5G25475	mRNA
821509	ARC5	mRNA
822589	AT3G29310	mRNA
841165	SEC3B	mRNA
819750	AT3G05810	mRNA
821248	PEX19-1	mRNA
828260	AT4G21720	mRNA
814701	AT2G01720	mRNA
826744	AT4G11400	mRNA
830007	AT4G38500	mRNA
830570	AT5G06800	mRNA
843772	AT1G74320	mRNA
830031	AT4G38760	mRNA
6240542	AT5G66607	mRNA
836650	AT5G65250	mRNA
837950	AT1G13910	mRNA
831472	PGLCT	mRNA
837997	FLP	mRNA
28721282	AT5G60460	mRNA
841666	AT1G52360	mRNA
829133	AT4G30100	mRNA
843665	scpl4	mRNA
820841	AT3G15970	mRNA
828904	SDG16	mRNA
816249	MLO7	mRNA
823967	AT3G48120	mRNA
842162	SK42	mRNA
831708	PRA1.B5	mRNA
822522	AT3G28880	mRNA
829734	NRPB1	mRNA
844046	PIN6	mRNA
844241	HAC1	mRNA
840078	BRX	mRNA
821924	PHO1	mRNA
820814	AT3G15710	mRNA
826609	DET1	mRNA
840064	ABCG14	mRNA
844251	AT1G79100	mRNA
817851	ATZW10	mRNA
827291	AT4G16060	mRNA
823920	AT3G47660	mRNA
7922524	AT5G26749	mRNA
818277	TRFL8	mRNA
822241	AT3G26370	mRNA
834820	AT5G47690	mRNA
823542	NEK6	mRNA
2745855	AT1G77885	mRNA
816786	AT2G22530	mRNA
839777	AT1G29030	mRNA
824884	AT3G57170	mRNA
843852	AT1G75150	mRNA
832544	AT5G24750	mRNA
840000	AT1G31150	mRNA
841126	CYCA3;4	mRNA
824778	AT3G56120	mRNA
817227	AT2G26860	mRNA
834006	AT5G40090	mRNA
839944	AT1G30640	mRNA
823583	AT3G44580	mRNA
817448	AT2G28990	mRNA
837032	AT1G05330	mRNA
830621	BON2	mRNA
836105	AT5G59840	mRNA
835885	AT5G57770	mRNA
818118	bZIP16	mRNA
834858	AT5G48060	mRNA
829094	NFC5	mRNA
836532	AT5G64110	mRNA
832800	AT5G27410	mRNA
834948	AT5G48900	mRNA
822427	UVH3	mRNA
822369	AT3G27473	mRNA
814830	AT2G03010	mRNA
841598	AT1G51730	mRNA
5007862	AT1G80745	mRNA
843937	AT1G76050	mRNA
843784	MYB95	mRNA
822112	AT3G25190	mRNA
835015	AT5G49540	mRNA
832180	AT5G20580	mRNA
839902	INT2	mRNA
826810	WRKY19	mRNA
819955	AT3G07640	mRNA
836015	AT5G58980	mRNA
831672	AT5G01780	mRNA
830856	MEF7	mRNA
830792	NAC082	mRNA
843490	AT1G71490	mRNA
832540	AT5G24680	mRNA
823644	AT3G45090	mRNA
2745525	AT2G14255	mRNA
832052	RANGAP2	mRNA
820206	SPD1	mRNA
843388	KNAT2	mRNA
3766692	AT1G10417	mRNA
825465	AT3G62900	mRNA
821043	AT3G17750	mRNA
839739	AT1G28410	mRNA
840048	TRM9	mRNA
827954	CCT	mRNA
825493	TKL	mRNA
838387	AT1G18070	mRNA
818546	AT2G39630	mRNA
836517	AT5G63960	mRNA
839041	AT1G24265	mRNA
842763	ABCF3	mRNA
837545	AT1G10095	mRNA
815007	AT2G04650	mRNA
820835	AT3G15920	mRNA
818913	AT2G43110	mRNA
838375	AT1G17960	mRNA
818768	ABCA1	mRNA
834590	AT5G45540	mRNA
814675	STL2P	mRNA
815132	AT2G05810	mRNA
824751	LAF3	mRNA
844064	AT1G77280	mRNA
831407	EMB2773	mRNA
824468	STV1	mRNA
844303	AT1G79640	mRNA
816838	CKA3	mRNA
28717284	AT1G31243	mRNA
819612	AT3G04560	mRNA
815017	AT2G04740	mRNA
818130	FEI2	mRNA
823485	AT3G43740	mRNA
835377	AT5G52980	mRNA
829931	ANT	mRNA
818126	BRXL1	mRNA
838160	AT1G15900	mRNA
832118	AT5G19960	mRNA
820408	RBR1	mRNA
825101	AT3G59320	mRNA
817474	AT2G29250	mRNA
822677	MES11	mRNA
823585	CYP71	mRNA
818787	AT2G41870	mRNA
828214	MEE44	mRNA
28717257	AT1G21313	mRNA
829193	MEF29	mRNA
824711	PBL1	mRNA
836134	TOE2	mRNA
837289	RAD51D	mRNA
828794	AT4G26870	mRNA
830609	ERL2	mRNA
816563	AT2G20440	mRNA
819718	RPT5A	mRNA
818472	NF-YB1	mRNA
823327	AT3G42830	mRNA
833540	iqd33	mRNA
816949	HHP3	mRNA
826736	AT4G11340	mRNA
841283	HON5	mRNA
837122	GLX2-4	mRNA
10723094	AT5G67265	mRNA
814726	BRL2	mRNA
831315	DRM2	mRNA
831978	AT5G18600	mRNA
838260	UBC36	mRNA
842065	AT1G56130	mRNA
838702	ATG18G	mRNA
830505	AT5G06180	mRNA
836072	AT5G59530	mRNA
837454	AT1G09330	mRNA
830308	KTF1	mRNA
831921	AT5G02080	mRNA
836543	AT5G64220	mRNA
839354	PCS2	mRNA
839752	VOZ1	mRNA
838771	EMB1968	mRNA
842961	AT1G66430	mRNA
3767664	PERK9	mRNA
821324	XPL1	mRNA
828466	PPT1	mRNA
817043	AT2G25050	mRNA
818632	AT2G40390	mRNA
820468	AT3G12860	mRNA
841867	AT1G54260	mRNA
835908	AT5G57970	mRNA
824594	AT3G54270	mRNA
827701	AT4G19590	mRNA
823761	UTR5	mRNA
831986	TLP11	mRNA
826596	AT4G10050	mRNA
827777	AT4G20300	mRNA
843525	AT1G71940	mRNA
5007848	AT1G74458	mRNA
834663	CUL4	mRNA
837098	ARI12	mRNA
840211	PGY2	mRNA
834042	MKK3	mRNA
844190	SHB	mRNA
834550	NRPC2	mRNA
830324	AT5G04460	mRNA
818673	AT2G40765	mRNA
834116	AT5G41140	mRNA
834331	AT5G43140	mRNA
838341	AT1G17640	mRNA
839203	FBR12	mRNA
818271	AT2G36970	mRNA
814821	AT2G02910	mRNA
836595	CESA6	mRNA
841237	emb2191	mRNA
842002	LNO1	mRNA
818921	AT2G43200	mRNA
823655	AT3G45190	mRNA
841810	CYP59	mRNA
841183	OSB1	mRNA
838506	AT1G19230	mRNA
820861	AT3G16160	mRNA
838590	TUB5	mRNA
826468	ARGAH1	mRNA
842045	CYP708A1	mRNA
833970	RPL5B	mRNA
816716	EME1A	mRNA
834466	AT5G44400	mRNA
2745572	AT2G30942	mRNA
835894	AT5G57840	mRNA
831525	RAD4	mRNA
829987	AT4G38300	mRNA
838119	AT1G15490	mRNA
826897	AT4G12850	mRNA
818823	AT2G42230	mRNA
837253	RABA2b	mRNA
836768	DIM1B	mRNA
841561	AT1G51370	mRNA
819237	AT2G46290	mRNA
838573	MP	mRNA
827425	AT4G17150	mRNA
843233	BIM2	mRNA
837851	AT1G12930	mRNA
823469	AT3G43670	mRNA
818620	AT2G40280	mRNA
840335	AT1G34340	mRNA
839938	AT1G30580	mRNA
836175	PDX2	mRNA
817681	AT2G31240	mRNA
830466	ATL43	mRNA
829592	AT4G34412	mRNA
835514	MRE11	mRNA
830737	AT5G08390	mRNA
831819	RUS5	mRNA
830321	AT5G04420	mRNA
820295	ATE2	mRNA
837167	AT1G06560	mRNA
835123	AT5G50550	mRNA
831096	AT5G12220	mRNA
838326	AT1G17520	mRNA
836321	ARF2	mRNA
841536	AT1G51130	mRNA
839441	AT1G04210	mRNA
824856	AT3G56890	mRNA
820809	GRX4	mRNA
837550	ECA3	mRNA
832458	AT5G23930	mRNA
843586	AT1G72540	mRNA
829445	AT4G33080	mRNA
829771	AT4G36140	mRNA
820600	RHD3	mRNA
826759	AT4G11550	mRNA
824779	AT3G56130	mRNA
819876	ULP1A	mRNA
838891	AT1G22860	mRNA
838185	WAKL5	mRNA
844228	VHA-A	mRNA
820213	NAC052	mRNA
816399	AT2G18840	mRNA
824022	AT3G48620	mRNA
815035	ZAP1	mRNA
817803	AT2G32415	mRNA
825303	AT3G61310	mRNA
816701	AT2G21630	mRNA
829680	AT4G35270	mRNA
10723043	AT3G13898	mRNA
817860	44045	mRNA
844153	AT1G78170	mRNA
817583	BLOS1	mRNA
837893	AHP2	mRNA
819762	GLP8	mRNA
839179	AT1G26370	mRNA
3767975	AT2G30933	mRNA
841662	AT1G52320	mRNA
817201	AT2G26600	mRNA
839817	PAI3	mRNA
832103	AT5G19830	mRNA
817446	AT2G28970	mRNA
839860	AT1G29820	mRNA
825221	CER7	mRNA
833722	AT5G37450	mRNA
821589	EMB2729	mRNA
828555	AT4G24530	mRNA
835516	ATM2	mRNA
835565	AT5G54750	mRNA
830021	AT4G38650	mRNA
843680	AT1G73450	mRNA
839380	AT1G02990	mRNA
836475	FACT	mRNA
838451	AT1G18700	mRNA
841376	AT1G49520	mRNA
832749	TRM8	mRNA
832000	Cpn60alpha2	mRNA
823917	AT3G47630	mRNA
814654	QSOX2	mRNA
831540	MYB9	mRNA
824698	ABCB20	mRNA
840077	AT1G31870	mRNA
829920	AT4G37660	mRNA
828201	SULTR3;2	mRNA
818512	AT2G39270	mRNA
841600	AT1G51745	mRNA
836577	MGT9	mRNA
838074	PSS1	mRNA
836567	AT5G64460	mRNA
841226	AT1G48090	mRNA
841458	VIIIA	mRNA
843218	AT1G68850	mRNA
821351	AT3G18230	mRNA
838442	AT1G18610	mRNA
842739	AT1G64330	mRNA
834109	DRB5	mRNA
832338	RAD5	mRNA
837412	AT1G08910	mRNA
832066	NUDT20	mRNA
822730	AT3G30300	mRNA
827409	AT4G17010	mRNA
829704	MLH3	mRNA
829692	AGF1	mRNA
817805	KAO2	mRNA
839031	IAR4	mRNA
838344	AT1G17680	mRNA
838161	FDM1	mRNA
841948	AT1G55050	mRNA
827662	AT4G19220	mRNA
820251	AT3G10820	mRNA
836786	AT5G66540	mRNA
834579	AT5G45430	mRNA
839655	CYCT1;3	mRNA
835317	AT5G52410	mRNA
816874	NAPRT2	mRNA
839081	THO2	mRNA
833870	AT5G38790	mRNA
835432	AT5G53500	mRNA
830127	AT4G39720	mRNA
816514	GC1	mRNA
821683	AT3G21290	mRNA
833693	CIP4	mRNA
820982	AT3G17225	mRNA
844039	AT1G77030	mRNA
824602	emb1967	mRNA
819140	AT2G45320	mRNA
832452	AT5G23870	mRNA
818238	PAB7	mRNA
821594	LpxK	mRNA
835868	CIPK21	mRNA
820180	AT3G10180	mRNA
814672	AT2G01440	mRNA
843071	REV3	mRNA
843517	AT1G71865	mRNA
844313	AT1G79740	mRNA
817703	ATNTH1	mRNA
828751	AT4G26450	mRNA
817641	ARPC1A	mRNA
816158	AT2G16580	mRNA
831683	TFL1	mRNA
839067	BCP1	mRNA
836156	AAK6	mRNA
3768801	AT3G05327	mRNA
837682	PYM	mRNA
816429	AT2G19120	mRNA
829708	DAW1	mRNA
819903	GSL10	mRNA
824152	AT3G49900	mRNA
828816	PDIL5-4	mRNA
820101	AT3G09430	mRNA
834127	BSK8	mRNA
837875	ORP1D	mRNA
842752	RHD1	mRNA
821782	AT3G22180	mRNA
838325	AT1G17510	mRNA
829279	AT4G31520	mRNA
823678	AT3G45400	mRNA
844029	AT1G76940	mRNA
826670	MTA	mRNA
829562	AT4G34140	mRNA
830760	SNRK2.1	mRNA
816797	AT2G22660	mRNA
28717236	AT1G13143	mRNA
824985	XIJ	mRNA
836227	HDA05	mRNA
821523	bHLH121	mRNA
819726	AT3G05600	mRNA
837821	AT1G12650	mRNA
816013	AT2G15240	mRNA
843798	AT1G74580	mRNA
835237	AT5G51630	mRNA
814880	AT2G03510	mRNA
820148	RABE1e	mRNA
831941	AT5G18230	mRNA
824836	CIP111	mRNA
834729	AT5G46850	mRNA
834201	AT5G41960	mRNA
831529	AT5G16680	mRNA
824093	AT3G49310	mRNA
837126	AT1G06170	mRNA
825118	AT3G59490	mRNA
844319	ENODL7	mRNA
830550	SDG38	mRNA
836623	RABH1a	mRNA
844095	AT1G77600	mRNA
833073	AT5G30495	mRNA
825421	AT3G62470	mRNA
829637	LAP5	mRNA
832566	CYP71A14	mRNA
834808	ASG7	mRNA
825499	AT3G63240	mRNA
824419	AT3G52530	mRNA
820238	GYRA	mRNA
817740	5PTase14	mRNA
834785	AT5G47380	mRNA
826649	UBP9	mRNA
830275	IQD12	mRNA
823677	AT3G45390	mRNA
836874	AT5G67385	mRNA
831138	AT5G12980	mRNA
834817	AT5G47660	mRNA
820450	AGC1.5	mRNA
839920	ABCC1	mRNA
829139	VLN4	mRNA
835772	AT5G56710	mRNA
839192	AT1G26520	mRNA
821892	AT3G23160	mRNA
824889	AT3G57220	mRNA
843963	SmD3	mRNA
820797	AT3G15570	mRNA
824672	AT3G55060	mRNA
821290	AT3G02125	mRNA
829856	AT4G37020	mRNA
843136	AT1G68080	mRNA
820807	AT3G17950	mRNA
834115	AT5G41130	mRNA
825338	TUBG1	mRNA
827299	ARA1	mRNA
828163	AT4G02840	mRNA
838324	AT1G17500	mRNA
843008	AT1G66900	mRNA
824299	AT3G51360	mRNA
844005	ASHH1	mRNA
825834	KEA2	mRNA
827968	AT4G00590	mRNA
829266	ACDO1	mRNA
826688	AT4G10890	mRNA
831018	AT5G11470	mRNA
830122	AT4G39675	mRNA
843899	AT1G75640	mRNA
7922438	AT3G13433	mRNA
815972	AT2G14835	mRNA
832088	AT5G19680	mRNA
836748	RMR1	mRNA
839001	GAMMA-ADAPTIN 1	mRNA
831119	AT5G12440	mRNA
842138	AT1G57620	mRNA
821105	CDC48C	mRNA
830584	AT5G06930	mRNA
822242	AT3G26380	mRNA
829012	NINJA	mRNA
818579	AT2G39920	mRNA
841187	AGL102	mRNA
817141	BRIZ2	mRNA
816394	PHYB	mRNA
837957	AT1G13970	mRNA
820615	CID4	mRNA
2745766	AT1G30475	mRNA
820112	AT3G09550	mRNA
833618	AT5G36210	mRNA
836676	AT5G65500	mRNA
844357	AT1G80170	mRNA
832252	YLMG2	mRNA
832406	AT5G23405	mRNA
835048	AT5G49850	mRNA
830435	AT5G05520	mRNA
832113	MED31	mRNA
819685	ERCC1	mRNA
834394	AT5G43740	mRNA
821199	ILR1	mRNA
817183	RCY1	mRNA
818391	ATMAK3	mRNA
842293	EMB3108	mRNA
821500	AT3G19630	mRNA
823849	AT3G46960	mRNA
844117	AT1G77800	mRNA
828199	NET1C	mRNA
839361	AT1G03960	mRNA
816472	AT2G19530	mRNA
818909	SPPL3	mRNA
833896	ABCB27	mRNA
834389	AT5G43690	mRNA
821467	AT3G19330	mRNA
832849	AT5G27860	mRNA
841754	AT1G53200	mRNA
817976	AT2G34150	mRNA
816570	AT2G20495	mRNA
820657	AT3G14360	mRNA
829514	AT4G33720	mRNA
835141	HSD1	mRNA
821555	CYP705A21	mRNA
843652	AT1G73180	mRNA
831609	BBM	mRNA
831701	AT5G01670	mRNA
821798	AT3G22290	mRNA
821662	AT3G21100	mRNA
818230	AT2G36570	mRNA
7922332	AT3G17712	mRNA
824906	AGL18	mRNA
841248	AT1G48280	mRNA
828997	TRM20	mRNA
815898	DRP3B	mRNA
838472	AT1G18910	mRNA
817035	AT2G24960	mRNA
836684	AT5G65580	mRNA
6241165	AT3G61113	mRNA
834192	AT5G41870	mRNA
823646	SETH2	mRNA
821329	MPK9	mRNA
815559	AT2G10950	mRNA
843721	AT1G73850	mRNA
842084	AT1G56310	mRNA
841166	AT1G47570	mRNA
819584	LTL1	mRNA
839699	AT1G28060	mRNA
818028	GPS1	mRNA
816644	AT2G21090	mRNA
822280	SNM1	mRNA
832770	AT5G27120	mRNA
820680	AT3G14540	mRNA
821000	AT3G17365	mRNA
832033	AT5G19130	mRNA
830289	GYRB3	mRNA
821053	RLK902	mRNA
831394	AT5G15420	mRNA
836863	RLK	mRNA
818281	AT2G37050	mRNA
819985	AT3G07940	mRNA
831461	AT5G16040	mRNA
820565	PUT4	mRNA
818239	AT2G36670	mRNA
836025	AT5G59080	mRNA
828498	ARF9	mRNA
825321	AT3G61480	mRNA
826588	AT4G09970	mRNA
827640	CMT2	mRNA
829001	AT4G28800	mRNA
839657	ATU2AF35A	mRNA
818606	TBL28	mRNA
836316	AT5G61950	mRNA
842187	MSL3	mRNA
827338	NAR1	mRNA
831632	AT5G17660	mRNA
835150	AT5G50780	mRNA
815970	NPY2	mRNA
842385	SNRK2.10	mRNA
831124	NF-YA1	mRNA
835720	WIP2	mRNA
818949	AT2G43480	mRNA
830484	DFB	mRNA
841681	MMH-1	mRNA
820345	ATFP8	mRNA
817501	AtIPCS3	mRNA
828558	UBP16	mRNA
814844	emb1579	mRNA
819989	MAPKKK6	mRNA
842076	AT1G56230	mRNA
838964	AT1G01350	mRNA
843368	UPL2	mRNA
843799	GSTU10	mRNA
835540	AT5G54520	mRNA
819177	SSE1	mRNA
832971	WRKY74	mRNA
824872	CBL	mRNA
842044	AT1G55930	mRNA
824346	SAC8	mRNA
3768692	AT2G12462	mRNA
837610	ACLA-1	mRNA
830870	AT5G10060	mRNA
819381	AT2G47680	mRNA
818253	AT2G36810	mRNA
842414	DWA3	mRNA
828046	AT4G00250	mRNA
837362	BSL2	mRNA
819990	SCPL27	mRNA
840468	AT1G35660	mRNA
819112	GATA2	mRNA
820002	KOB1	mRNA
820014	AT3G08670	mRNA
824486	MYB27	mRNA
828764	CBL3	mRNA
839165	AT1G26240	mRNA
5008134	AT4G11845	mRNA
836814	AT5G66810	mRNA
816473	AT2G19540	mRNA
831634	AT5G17680	mRNA
818105	AT2G35380	mRNA
834990	GATA16	mRNA
837898	AT1G13380	mRNA
818707	AT2G41080	mRNA
820380	TBL1	mRNA
824714	PAT2	mRNA
819665	NHX2	mRNA
843979	AT1G76460	mRNA
827062	RHF1A	mRNA
838490	TTN10	mRNA
843795	CYP98A8	mRNA
825490	MIRO2	mRNA
843034	SWEETIE	mRNA
842210	AT1G58410	mRNA
843848	RRA2	mRNA
821823	AT3G22520	mRNA
839378	ABCI18	mRNA
836325	OXA1	mRNA
841845	AT1G54070	mRNA
822365	UKL5	mRNA
827594	WAVE5	mRNA
839279	AT1G02060	mRNA
844443	AT1G77810	mRNA
820198	PUM4	mRNA
837055	UGT75B2	mRNA
817300	AT2G27535	mRNA
826304	AT4G07990	mRNA
836882	AT5G67460	mRNA
816884	AT2G23520	mRNA
833508	AT5G35450	mRNA
829784	AT4G36270	mRNA
840942	AT1G43580	mRNA
840038	SGR2	mRNA
2745756	AT1G19394	mRNA
832345	AT5G22820	mRNA
818201	AT2G36295	mRNA
832489	AT5G24220	mRNA
843311	COX19-2	mRNA
816198	TRN1	mRNA
841761	ABCG10	mRNA
10723133	AT4G19890	mRNA
814784	HB21	mRNA
831635	TFL2	mRNA
5008312	CPL4	mRNA
823999	AT3G48410	mRNA
819106	ASG3	mRNA
817163	AT2G26230	mRNA
814996	AT2G04540	mRNA
834832	PFK2	mRNA
830285	AT5G04060	mRNA
830530	AT5G06420	mRNA
832912	NEK3	mRNA
831892	AT5G02520	mRNA
819965	ADA2A	mRNA
828044	FRI	mRNA
838135	CENP-C	mRNA
818679	AT2G40820	mRNA
817760	AT2G32000	mRNA
820074	AT3G09180	mRNA
825045	AT3G58760	mRNA
824730	AT3G55640	mRNA
824592	AT3G54250	mRNA
28721171	AT5G17522	mRNA
829122	AT4G29990	mRNA
834972	AT5G49130	mRNA
834864	MET18	mRNA
819104	HUB1	mRNA
828423	CRK16	mRNA
843041	AT1G67210	mRNA
832207	AT5G20840	mRNA
837180	AT1G06700	mRNA
836873	CKA1	mRNA
819864	MORF3	mRNA
820291	AT3G11210	mRNA
835580	AT5G54890	mRNA
7922367	AT3G26922	mRNA
820529	VCR	mRNA
830940	APTX	mRNA
838596	AT1G20070	mRNA
829973	FRS9	mRNA
823604	AT3G44740	mRNA
821205	HYP1	mRNA
842010	BRL1	mRNA
837572	AT1G10330	mRNA
823671	AT3G45330	mRNA
827022	RLP48	mRNA
839769	AT1G28690	mRNA
833876	AT5G38850	mRNA
816201	AT2G16980	mRNA
816300	SDG37	mRNA
831367	HB-3	mRNA
828656	SLK3	mRNA
833987	AT5G39900	mRNA
843274	AT1G69420	mRNA
827780	AT4G20320	mRNA
824817	AT3G56500	mRNA
827466	UCH3	mRNA
838019	AT1G14570	mRNA
817356	AT2G28105	mRNA
836273	AT5G61520	mRNA
831053	KEA6	mRNA
827403	RPP5	mRNA
829318	AT4G31880	mRNA
28718806	AT3G05035	mRNA
839774	AT1G29000	mRNA
821647	NFU4	mRNA
820151	PIP5K9	mRNA
5008158	AT4G22513	mRNA
818396	AT2G38180	mRNA
832414	AT5G23480	mRNA
818101	MEE29	mRNA
839250	ROPGEF2	mRNA
841371	AT1G49475	mRNA
827225	AT4G15520	mRNA
839606	AT1G27170	mRNA
838284	ICR1	mRNA
834509	RAN1	mRNA
843347	AT1G70110	mRNA
832351	AT5G22875	mRNA
837629	AGD4	mRNA
836485	SNRK2.5	mRNA
824167	AT3G50050	mRNA
816763	UBP4	mRNA
828370	AT4G22740	mRNA
830123	AT4G39680	mRNA
837825	RPF1	mRNA
824934	LPAT2	mRNA
830572	AT5G06810	mRNA
840981	SEU	mRNA
819231	AT2G46230	mRNA
818091	MORF6	mRNA
28720146	LSH9	mRNA
844149	UNE2	mRNA
830957	AT5G10900	mRNA
844280	AT1G79420	mRNA
825387	AT3G62140	mRNA
823756	MYB48	mRNA
835319	AT5G52430	mRNA
830091	AT4G39360	mRNA
841309	AT1G48870	mRNA
818257	ACR10	mRNA
821639	AT3G20900	mRNA
835916	FIP1[V]	mRNA
820508	AT3G13180	mRNA
834961	PRMT4A	mRNA
2745818	ATHAL3B	mRNA
836305	AT5G61830	mRNA
832648	AT5G25790	mRNA
839896	AT1G30160	mRNA
816338	PPa2	mRNA
835387	AT5G53070	mRNA
838987	JP630	mRNA
825905	IBR1	mRNA
5007980	AT3G03272	mRNA
831235	AT5G13880	mRNA
833582	AT5G35930	mRNA
826395	AT4G08380	mRNA
817065	AT2G25270	mRNA
834471	AT5G44440	mRNA
839032	SNL3	mRNA
834618	AT5G45780	mRNA
821243	NPC4	mRNA
28717232	AT1G11303	mRNA
824512	AT3G53440	mRNA
830674	AT5G07810	mRNA
843502	PDE338	mRNA
839836	eIF4E3	mRNA
831344	AT5G14920	mRNA
820950	AT3G16940	mRNA
832510	AT5G24390	mRNA
826725	AT4G11230	mRNA
5007732	AT1G27752	mRNA
840314	AT1G34150	mRNA
817793	AT2G32320	mRNA
823893	PHS1	mRNA
841736	AT1G53030	mRNA
817564	AT2G30120	mRNA
830268	AT5G01230	mRNA
818519	SAC3A	mRNA
843612	AT1G72810	mRNA
827323	FCA	mRNA
818312	ABCG2	mRNA
837278	AT1G07650	mRNA
833470	AT5G35160	mRNA
832415	AT5G23490	mRNA
827319	PHYD	mRNA
838630	AT1G20410	mRNA
833590	YAK1	mRNA
829054	DER1	mRNA
836883	FH6	mRNA
818773	VLN2	mRNA
836670	UBP17	mRNA
817170	GP ALPHA 1	mRNA
825296	AT3G61240	mRNA
831490	VAT1	mRNA
834018	DEG9	mRNA
818893	AT2G42920	mRNA
826573	AT4G09840	mRNA
824230	U1-70K	mRNA
816428	HMA4	mRNA
832121	RPT6A	mRNA
828720	BGAL12	mRNA
828025	BSK3	mRNA
832265	AT5G22040	mRNA
838030	AT1G14680	mRNA
829204	scpl29	mRNA
836397	AT5G62760	mRNA
842818	AT1G65110	mRNA
824219	AT3G50550	mRNA
838218	AT1G16480	mRNA
836848	AT5G67130	mRNA
839600	AT1G27110	mRNA
821973	AT3G23900	mRNA
824671	AT3G55050	mRNA
835060	AT5G49960	mRNA
844094	LACS9	mRNA
820998	AT3G17350	mRNA
820626	AT3G14100	mRNA
828210	AT4G02660	mRNA
3769570	LCR30	mRNA
817596	AT2G30460	mRNA
816239	AT2G17320	mRNA
841955	FRUCT5	mRNA
836267	MIM	mRNA
822597	AT3G29375	mRNA
831123	CPK7	mRNA
816969	AT2G24330	mRNA
843032	AT1G67120	mRNA
819716	AT3G05510	mRNA
817293	AT2G27480	mRNA
828404	AT4G23050	mRNA
836254	AT5G61330	mRNA
818370	AT2G37930	mRNA
839342	AT1G03990	mRNA
3766662	AT1G05894	mRNA
843879	BLH11	mRNA
820961	HCF107	mRNA
827690	VPS54	mRNA
829059	VPS15	mRNA
829594	CHB3	mRNA
842254	BPEp	mRNA
824294	VPS35C	mRNA
824571	AT3G54040	mRNA
831003	YUC4	mRNA
835790	AT5G56880	mRNA
831311	AT5G14590	mRNA
844233	AT1G78940	mRNA
837427	AT1G09060	mRNA
820129	AT3G09720	mRNA
838549	AT1G19620	mRNA
828454	AT4G23540	mRNA
819993	AT3G08020	mRNA
817025	AT2G24880	mRNA
843999	AT1G76660	mRNA
830161	AT4G40000	mRNA
838556	AT1G19690	mRNA
830428	AT5G05450	mRNA
836641	AT5G65170	mRNA
843014	LUP5	mRNA
842024	AT1G55750	mRNA
836471	AT5G63520	mRNA
828969	PHB1	mRNA
829364	AT4G32295	mRNA
843870	AT1G75340	mRNA
5008084	AT3G52905	mRNA
836671	KAC2	mRNA
837598	OTS2	mRNA
838285	AT1G17145	mRNA
829243	AT4G31150	mRNA
830969	AT5G11020	mRNA
816231	GLR2	mRNA
818781	AT2G41820	mRNA
828432	AT4G23330	mRNA
840222	AT1G33270	mRNA
843094	AT1G67690	mRNA
839604	AT1G27150	mRNA
5008157	AT4G22505	mRNA
836589	AT5G64680	mRNA
835717	ARP8	mRNA
816642	FIO1	mRNA
838450	XXT4	mRNA
819108	EMB2766	mRNA
829216	LAP2	mRNA
831848	AT5G02650	mRNA
827507	AT4G17840	mRNA
819145	AT2G45380	mRNA
823716	AT3G45740	mRNA
829778	AT4G36210	mRNA
827842	GHR1	mRNA
816651	AT2G21160	mRNA
815130	AT2G05790	mRNA
28718337	AT2G39375	mRNA
817748	XIF	mRNA
818036	PHB	mRNA
828483	AT4G23840	mRNA
821974	AT3G23910	mRNA
829804	AT4G36520	mRNA
820930	AT3G02760	mRNA
840232	FAS4	mRNA
840240	AT1G33470	mRNA
819095	AT2G44860	mRNA
819322	AT2G47090	mRNA
820579	AT3G13700	mRNA
830312	CYP84A4	mRNA
821612	AT3G20650	mRNA
818291	AT2G37150	mRNA
835792	AT5G56900	mRNA
838034	MAP65-7	mRNA
828383	AT4G22840	mRNA
838457	AGL65	mRNA
837480	MYB61	mRNA
838476	AT1G18950	mRNA
837400	AIP3	mRNA
821272	AT3G03360	mRNA
3768785	AT3G05727	mRNA
816195	UBC23	mRNA
817055	PKL	mRNA
818186	AT2G36130	mRNA
830836	AT5G09760	mRNA
829764	AT4G36080	mRNA
837745	AT1G02380	mRNA
826364	KNAT1	mRNA
837035	KMS2	mRNA
841815	AT1G53780	mRNA
836654	AT5G65290	mRNA
837595	NAT8	mRNA
838165	CCR1	mRNA
843944	AT1G76120	mRNA
829447	AT4G33100	mRNA
828103	AT4G01290	mRNA
820184	EMB2804	mRNA
837498	HYL1	mRNA
818583	AT2G39960	mRNA
822086	AT3G24880	mRNA
838765	AT1G21630	mRNA
834523	ARAD2	mRNA
837318	TPST	mRNA
837515	PUR2	mRNA
825496	AT3G63210	mRNA
831347	GMII	mRNA
843831	ALDH10A8	mRNA
841015	AT1G44120	mRNA
816612	QWRF3	mRNA
821231	AT3G01380	mRNA
821374	AT3G18450	mRNA
828263	ATML1	mRNA
841427	TOR	mRNA
814695	PDLP6	mRNA
825290	AT3G61180	mRNA
823852	AT3G46990	mRNA
837516	SK41	mRNA
821412	AT3G18790	mRNA
842375	ACLA-2	mRNA
838049	MAP70-4	mRNA
829123	AT4G30000	mRNA
825482	AT3G63070	mRNA
827452	AT4G17410	mRNA
836300	Tudor2	mRNA
814895	CDC48B	mRNA
822473	AT3G28430	mRNA
843145	UMAMIT23	mRNA
828267	TOM1	mRNA
842436	AT1G61420	mRNA
834229	scpl42	mRNA
814661	AT2G01330	mRNA
833672	ARF8	mRNA
838836	AT1G22290	mRNA
834021	UMAMIT37	mRNA
827676	EMB3006	mRNA
834569	DCP5-L	mRNA
819133	AT2G45250	mRNA
816966	AT2G24300	mRNA
830961	ASG2	mRNA
821913	AT3G23325	mRNA
819043	AT2G44360	mRNA
823932	ABCA7	mRNA
829351	PANK2	mRNA
829304	AT4G31760	mRNA
825428	AT3G62540	mRNA
838760	AT1G21590	mRNA
842810	AT1G65020	mRNA
843448	AT1G71080	mRNA
826462	AT4G08874	mRNA
830330	PDK1	mRNA
10723123	AT1G09794	mRNA
5007852	IDL5	mRNA
824604	SAC3C	mRNA
836409	AT5G62890	mRNA
817070	AT2G25320	mRNA
840310	AT1G34110	mRNA
827782	AT4G20340	mRNA
843072	AT1G67510	mRNA
816434	SLP3	mRNA
841689	PLDALPHA2	mRNA
825330	GDAP1	mRNA
841480	AT1G50580	mRNA
830899	AT5G10350	mRNA
835928	AT5G58160	mRNA
834063	AT5G40640	mRNA
831366	AT5G15140	mRNA
842588	AT1G62870	mRNA
816067	AT2G15730	mRNA
819410	SCC3	mRNA
835619	PPX2	mRNA
825846	AT4G05040	mRNA
835457	MLO11	mRNA
826896	AT4G12840	mRNA
828045	GRH1	mRNA
838320	DRG1	mRNA
844339	AT1G79990	mRNA
843720	ESP1	mRNA
830742	AT5G08430	mRNA
837929	AT1G13680	mRNA
830452	MOS7	mRNA
829386	AT4G32510	mRNA
817292	NF-YB11	mRNA
842737	AT1G64310	mRNA
822143	NIK2	mRNA
835819	AT5G57130	mRNA
841645	ATHB-15	mRNA
816322	AT2G18100	mRNA
837670	AT1G11280	mRNA
822252	AT3G26470	mRNA
838700	AT1G21060	mRNA
830756	AT5G08560	mRNA
838415	AT1G18340	mRNA
817830	LUH	mRNA
819049	AT2G44420	mRNA
818076	ARAD1	mRNA
831470	AT5G16130	mRNA
825409	AT3G62360	mRNA
829981	CGL1	mRNA
820451	AT3G02320	mRNA
842048	HAC4	mRNA
839439	AT1G04200	mRNA
831288	AT5G14370	mRNA
814674	AT2G01460	mRNA
827577	SNI1	mRNA
839046	AT1G24300	mRNA
828071	AT4G03120	mRNA
842903	NAC028	mRNA
821418	LPAT5	mRNA
842362	AT1G60680	mRNA
832021	MEF18	mRNA
822739	AT3G30380	mRNA
829379	AT4G32440	mRNA
832104	AT5G19840	mRNA
843582	AT1G72500	mRNA
829034	HXK1	mRNA
841341	AT1G49180	mRNA
834799	AT5G47490	mRNA
28718835	AT3G05365	mRNA
828548	CLT2	mRNA
817393	AT2G28450	mRNA
839859	AT1G29810	mRNA
6240298	AT5G10336	mRNA
839280	LAP6	mRNA
844097	AT1G77620	mRNA
840135	AT1G32415	mRNA
835559	AT5G54700	mRNA
839319	AT1G05120	mRNA
836176	GRIK2	mRNA
7922346	AT1G32225	mRNA
822350	PUX1	mRNA
821094	AT3G01690	mRNA
836513	TOP3A	mRNA
817855	ZFN2	mRNA
834349	AT5G43310	mRNA
840632	HCS2	mRNA
825401	AT3G62280	mRNA
843809	TRZ1	mRNA
840448	FANCM	mRNA
821837	AT3G22660	mRNA
844194	TPS1	mRNA
842771	WNK10	mRNA
827361	PGSIP8	mRNA
816001	AT2G15130	mRNA
28719380	AT3G44769	mRNA
824651	ATVPS33	mRNA
841224	AT1G48060	mRNA
816555	AT2G20360	mRNA
829777	AT4G36195	mRNA
839984	SUF4	mRNA
827696	INDH	mRNA
821697	ALY3	mRNA
2745748	AT1G08125	mRNA
835816	AT5G57120	mRNA
816354	TTN5	mRNA
6241299	AT1G21651	mRNA
816303	AT2G17930	mRNA
822493	AT3G28630	mRNA
843433	AT1G70950	mRNA
817251	AT2G27090	mRNA
837197	bZIP52	mRNA
829387	SHM3	mRNA
841359	AT1G49360	mRNA
820662	UBP25	mRNA
814777	STI	mRNA
827768	AT4G20210	mRNA
841779	AT1G53440	mRNA
817342	AT2G27980	mRNA
834053	SGF29b	mRNA
820220	MTM1	mRNA
834219	AT5G42140	mRNA
843151	AT1G68220	mRNA
832706	PWD	mRNA
840848	AT1G42440	mRNA
829478	SPPL1	mRNA
839642	EX2	mRNA
826498	AT4G09170	mRNA
826483	AT4G09040	mRNA
828685	AT4G25800	mRNA
819557	AT3G04020	mRNA
3767733	AT2G34185	mRNA
829323	AT4G31930	mRNA
832504	AT5G24340	mRNA
816250	PIRL5	mRNA
821476	PEN2	mRNA
832632	AT5G25570	mRNA
836893	DG1	mRNA
832914	AT5G28300	mRNA
820577	LDL2	mRNA
818857	TBL39	mRNA
817914	AT2G33490	mRNA
829541	OST1	mRNA
817291	AT2G27460	mRNA
816220	AT2G17150	mRNA
829114	ORC5	mRNA
841097	AT1G45332	mRNA
831231	NACA3	mRNA
837100	NTH2	mRNA
842592	AT1G62910	mRNA
820609	GRF5	mRNA
830850	EMB2107	mRNA
819605	AT3G04490	mRNA
841888	AT1G54460	mRNA
821024	AT3G17580	mRNA
836574	XND1	mRNA
829966	AT4G38100	mRNA
838691	AT1G20970	mRNA
816259	AT2G17525	mRNA
819979	SCN1	mRNA
816680	VHA-A2	mRNA
836515	AT5G63940	mRNA
832705	AT5G26360	mRNA
829215	AT4G30910	mRNA
821682	UBP7	mRNA
832053	ARIA	mRNA
825858	ENT4	mRNA
835096	AT5G50310	mRNA
841514	AT1G50920	mRNA
837150	GSK1	mRNA
820463	PIE1	mRNA
821077	APK3	mRNA
829862	AT4G37080	mRNA
830600	AT5G07090	mRNA
835910	UBP23	mRNA
816868	AT2G23360	mRNA
818750	TPR15	mRNA
827272	PRL1	mRNA
820146	ATB' BETA	mRNA
826966	NIG	mRNA
820250	AT3G10810	mRNA
827531	AT4G18060	mRNA
28721151	AT5G11975	mRNA
831607	AT5G17410	mRNA
830010	PLC1	mRNA
842892	AT1G65810	mRNA
832542	AT5G24710	mRNA
819770	AT3G05990	mRNA
2746194	AT5G45660	mRNA
820458	AT3G12760	mRNA
820381	RGTB2	mRNA
836246	GUS1	mRNA
842189	AT1G58220	mRNA
836502	AT5G63820	mRNA
839386	AT1G04900	mRNA
28717436	AT1G79103	mRNA
830006	AT4G38495	mRNA
838315	AT1G17430	mRNA
821702	AT3G21480	mRNA
831628	44050	mRNA
817802	AXL	mRNA
829761	AT4G36050	mRNA
838372	AT1G17930	mRNA
820425	AT3G12460	mRNA
843657	AT1G73230	mRNA
819881	PDE320	mRNA
843549	AT1G72175	mRNA
841893	NEK1	mRNA
823863	AT3G47100	mRNA
844229	AT1G78910	mRNA
840572	AT1G36640	mRNA
833665	DEG10	mRNA
837549	AT1G10120	mRNA
821442	AT3G19080	mRNA
827933	AT4G00990	mRNA
826692	AT4G10930	mRNA
831919	JKD	mRNA
816549	ALE2	mRNA
831795	AT5G03545	mRNA
826929	AT4G13150	mRNA
835444	AT5G53620	mRNA
828587	AT4G24840	mRNA
830004	AT4G38480	mRNA
815143	AT2G05910	mRNA
836184	AT5G60630	mRNA
834461	AT5G44350	mRNA
816633	SYTA	mRNA
817471	AT2G29220	mRNA
835822	ATLIG4	mRNA
816988	HA5	mRNA
835855	AT5G57510	mRNA
824799	AT3G56320	mRNA
819759	AT3G05900	mRNA
830534	UBA 2	mRNA
831017	AT5G11460	mRNA
828818	AT4G27100	mRNA
831486	ELF9	mRNA
818380	VCL1	mRNA
839886	AT1G30070	mRNA
834226	AT5G42210	mRNA
818870	AT2G42700	mRNA
28718264	AT2G13965	mRNA
842479	BGLU46	mRNA
6240759	AT1G29950	mRNA
815060	AT2G05120	mRNA
816337	AT2G18220	mRNA
835299	MBD13	mRNA
838283	AT1G17130	mRNA
818568	HOS1	mRNA
820296	AT3G11250	mRNA
835102	AT5G50350	mRNA
823578	HIRA	mRNA
819015	AT2G44090	mRNA
840208	AT1G33120	mRNA
824455	KIPK	mRNA
844304	RAD23B	mRNA
842849	CLV2	mRNA
820453	AT3G12710	mRNA
820856	PDIL1-6	mRNA
816483	ASHR2	mRNA
821373	ALMT9	mRNA
831010	WIT1	mRNA
828495	AT4G23950	mRNA
839309	AT1G01940	mRNA
819660	TOC64-III	mRNA
831197	KEG	mRNA
831855	ANK1	mRNA
830626	Tudor1	mRNA
819388	ALG3	mRNA
832269	AT5G22080	mRNA
831977	AT5G18590	mRNA
833708	AT5G37340	mRNA
835314	AT5G52380	mRNA
841470	THFS	mRNA
827979	AT4G02480	mRNA
839335	PSAT1	mRNA
836442	AT5G63220	mRNA
837283	AT1G07700	mRNA
838682	AT1G20890	mRNA
824271	AT3G51070	mRNA
838448	IBS1	mRNA
828619	AT4G25160	mRNA
821281	AT3G03330	mRNA
818481	ERO2	mRNA
818902	NAC042	mRNA
842907	AT1G65950	mRNA
828494	FtsHi1	mRNA
842344	VPS34	mRNA
835020	AT5G49580	mRNA
837856	ESR1	mRNA
836459	ADK1	mRNA
838777	AT1G21730	mRNA
837793	AT1G12380	mRNA
841418	TRB1	mRNA
841317	AT1G48950	mRNA
816344	TLP2	mRNA
818683	PI4K GAMMA 1	mRNA
822247	AT3G26430	mRNA
816840	AT2G23093	mRNA
841854	TAFII21	mRNA
821485	HAT3.1	mRNA
844062	AT1G77260	mRNA
840333	AT1G34320	mRNA
837937	RUS3	mRNA
28721249	AT5G44567	mRNA
819752	AT3G05830	mRNA
820332	AT3G11590	mRNA
825185	AT3G60150	mRNA
835135	AT5G50650	mRNA
824250	AT3G50860	mRNA
814896	SPR1	mRNA
818826	CYP712A1	mRNA
836011	CRCK1	mRNA
832409	AT5G23430	mRNA
832339	AT5G22760	mRNA
844345	APT2	mRNA
28717269	AT1G26255	mRNA
830749	AT5G08500	mRNA
839160	AT1G26190	mRNA
834978	SUS2	mRNA
844299	NHX6	mRNA
834924	AT5G48660	mRNA
842904	AT1G65920	mRNA
821300	DCL2	mRNA
827823	EMB3131	mRNA
842531	AT1G62330	mRNA
840083	XLG3	mRNA
819395	AT2G47830	mRNA
822367	SGF29a	mRNA
821051	AT3G17830	mRNA
839190	AT1G26500	mRNA
842876	UCH2	mRNA
831188	IQD11	mRNA
832422	SGS3	mRNA
814808	IQD29	mRNA
2745724	AT4G24015	mRNA
833703	AT5G37290	mRNA
836629	AGL31	mRNA
830017	KAK	mRNA
831942	MYR1	mRNA
830110	AT4G39560	mRNA
842704	AT1G64010	mRNA
840296	MES14	mRNA
826790	PLDGAMMA3	mRNA
839254	AT1G01710	mRNA
842710	RBOH F	mRNA
819412	AT2G48000	mRNA
5008301	AT5G44582	mRNA
842001	AT1G55535	mRNA
825455	DRB4	mRNA
841327	SCD1	mRNA
820783	AT3G15440	mRNA
823772	AT3G46270	mRNA
824842	AT3G56750	mRNA
834039	AT5G40410	mRNA
840243	AT1G33490	mRNA
842315	AT1G60200	mRNA
5008177	AT4G32272	mRNA
844359	PSF1	mRNA
835380	AT5G53010	mRNA
825902	EHD2	mRNA
824925	AT3G57580	mRNA
839255	AT1G02290	mRNA
839665	TAF4B	mRNA
834338	AT5G43200	mRNA
834230	AT5G42250	mRNA
844347	SUS2	mRNA
820640	AT3G14220	mRNA
832836	EMB2775	mRNA
820382	emb2738	mRNA
835768	AT5G56670	mRNA
827277	NRPD4	mRNA
830430	EIF2 ALPHA	mRNA
830770	AT5G08690	mRNA
839272	AT1G04140	mRNA
816803	AT2G22730	mRNA
830135	TPPH	mRNA
822516	AT3G28840	mRNA
823396	TES	mRNA
825315	AT3G61420	mRNA
837539	AT1G10040	mRNA
838251	AT1G16800	mRNA
819122	PVA12	mRNA
830807	AT5G09480	mRNA
841597	AT1G51720	mRNA
828860	AT4G27510	mRNA
817892	SUVH2	mRNA
842317	ULP1D	mRNA
818389	GPAT6	mRNA
843918	VPS35B	mRNA
819707	ACBP4	mRNA
822093	RLP42	mRNA
835027	XK-2	mRNA
831538	TOZ	mRNA
6240964	AT4G36791	mRNA
830157	AT4G39960	mRNA
831104	DGS1	mRNA
819418	AT2G48060	mRNA
829654	RAC3	mRNA
827131	NET1B	mRNA
818659	AT2G40640	mRNA
825110	GCN2	mRNA
817180	ARD3	mRNA
842746	AT1G64385	mRNA
833986	AT5G39890	mRNA
838371	HDG12	mRNA
843064	emb1688	mRNA
827918	AT4G01860	mRNA
821511	AT3G19740	mRNA
843078	AT1G67570	mRNA
836793	DAR7	mRNA
819189	AT2G45810	mRNA
820649	PAE2	mRNA
836019	AT5G59020	mRNA
837200	AT1G06900	mRNA
836388	HA11	mRNA
28719271	AT3G14463	mRNA
838712	AT1G21160	mRNA
837984	AT1G14230	mRNA
844061	AT1G77250	mRNA
816604	EXPB1	mRNA
842351	AT1G60560	mRNA
827032	AT4G13970	mRNA
6240321	AT2G02061	mRNA
835568	AT5G54780	mRNA
830750	AT5G08510	mRNA
837066	APS2	mRNA
831112	SEC10	mRNA
821488	AT3G19520	mRNA
842268	ARF1	mRNA
824578	PUMP1	mRNA
837285	AT1G07710	mRNA
816560	AT2G20410	mRNA
836166	ARF4	mRNA
821343	MOS4	mRNA
814998	LpxB	mRNA
837850	ERF1-2	mRNA
833803	AT5G38210	mRNA
822383	AT3G27610	mRNA
836512	FCLY	mRNA
843497	AGL12	mRNA
828257	AT4G21700	mRNA
836192	AT5G60710	mRNA
2745821	AT1G52315	mRNA
818700	AT2G41000	mRNA
821310	SURF1	mRNA
836190	REV	mRNA
828554	ATR1	mRNA
818674	AT2G40770	mRNA
821136	AT3G01490	mRNA
823660	GRIK1	mRNA
835252	AT5G51780	mRNA
819669	AT3G05070	mRNA
2745831	AT1G55475	mRNA
825111	CR4	mRNA
835372	AT5G52950	mRNA
816459	AT2G19400	mRNA
819344	AT2G47310	mRNA
822103	AT3G25120	mRNA
840509	AT1G36050	mRNA
832812	PNC2	mRNA
827702	CYCT1;4	mRNA
816519	HBT	mRNA
827007	AT4G13730	mRNA
831897	AT5G03180	mRNA
829786	CRT1	mRNA
840018	AT1G31300	mRNA
839464	SCAMP4	mRNA
841763	AT1G53290	mRNA
2745723	AT4G23895	mRNA
838982	AT1G23720	mRNA
836434	AT5G63135	mRNA
833875	AT5G38840	mRNA
836066	AT5G59470	mRNA
834878	BBX8	mRNA
843735	AT1G73970	mRNA
826786	AT4G11800	mRNA
841877	TAF6B	mRNA
829675	AT4G35220	mRNA
819698	AT3G05340	mRNA
834591	MOB1-like	mRNA
836349	AT5G62280	mRNA
828775	AT4G26680	mRNA
2745700	AT4G11655	mRNA
830729	AT5G01990	mRNA
818307	ABCI16	mRNA
843381	AT1G70450	mRNA
818694	BZIP17	mRNA
838367	BTF3	mRNA
835075	AT5G50110	mRNA
817835	AT2G32750	mRNA
836788	AT5G66560	mRNA
831399	MUB2	mRNA
839070	AT1G24560	mRNA
835083	AT5G50180	mRNA
832173	AL5	mRNA
824797	AT3G56300	mRNA
835968	EOL2	mRNA
839413	RING1B	mRNA
834448	AT5G44250	mRNA
824368	AT3G52050	mRNA
838366	EGY3	mRNA
821521	PRP40C	mRNA
837086	AT1G05780	mRNA
843677	AT1G73430	mRNA
821293	RP2	mRNA
834504	REV1	mRNA
829427	AT4G32910	mRNA
820515	AT3G13224	mRNA
817014	ARF3	mRNA
825245	TTN1	mRNA
840415	MLP165	mRNA
828874	GTG2	mRNA
837895	AT1G13350	mRNA
835775	HAG2	mRNA
837054	AT1G05520	mRNA
5007825	AT1G60995	mRNA
844414	AT1G80750	mRNA
837556	AT1G10180	mRNA
838197	RH36	mRNA
827856	MFDX2	mRNA
836164	AT5G60430	mRNA
816017	AT2G15280	mRNA
5008030	AT3G26782	mRNA
818766	NTRC	mRNA
28720139	AT4G16955	mRNA
831255	CARAB-AK-LYS	mRNA
843131	AT1G68030	mRNA
836585	AT5G64640	mRNA
838834	ZYP1b	mRNA
823720	AT3G45770	mRNA
841045	AT1G44810	mRNA
838838	MBD8	mRNA
833836	GRF3	mRNA
831773	AT5G02360	mRNA
816957	AT2G24230	mRNA
842993	CAK4	mRNA
830095	BRI1	mRNA
5007686	LEW1	mRNA
[truncated: 1,321 more rows]

## Sheet: Cluster 5
Gene ID	Gene Symbol	Type
826439	AT4G01020	mRNA
826972	ATCSLA15	mRNA
820876	EMB2083	mRNA
829172	AT4G30490	mRNA
827281	AT4G15975	mRNA
824681	EXO70H1	mRNA
840067	CYP97A3	mRNA
838912	AT1G23040	mRNA
834252	AT5G42450	mRNA
843069	AT1G67480	mRNA
6240993	AT2G30766	mRNA
817399	AT2G28510	mRNA
6240745	AT3G15518	mRNA
843667	AT1G73325	mRNA
829957	AT4G38010	mRNA
817409	AT2G28605	mRNA
835426	ORG1	mRNA
833830	RBCS1B	mRNA
820449	AT3G12685	mRNA
827686	AT4G19450	mRNA
827088	IBR10	mRNA
839273	emb2394	mRNA
826517	NdhT	mRNA
836615	AT5G64910	mRNA
820634	AT3G14170	mRNA
829087	EMB2752	mRNA
834319	AT5G43040	mRNA
840287	AT1G33900	mRNA
28721205	AT5G27893	mRNA
842103	AT1G56500	mRNA
831205	AT5G13610	mRNA
823650	LOX2	mRNA
827877	PSBQA	mRNA
821628	AT3G20800	mRNA
818542	ACR9	mRNA
834702	NAC096	mRNA
821996	AT3G24100	mRNA
837866	CYP71B28	mRNA
824761	CCR3	mRNA
839964	AT1G30820	mRNA
816134	THY-1	mRNA
827145	OASA1	mRNA
829027	emb2726	mRNA
841894	AT1G54520	mRNA
824335	AT3G51720	mRNA
6240949	AT3G05746	mRNA
821733	AT3G21790	mRNA
819811	NHX4	mRNA
819632	PR4	mRNA
838282	CAT8	mRNA
835362	AT5G52850	mRNA
838035	PAP3	mRNA
825360	AT3G61870	mRNA
839434	PKT4	mRNA
844007	COG0212	mRNA
843922	AT1G75890	mRNA
835454	AT5G53730	mRNA
837058	UGT75B1	mRNA
826895	AT4G12830	mRNA
824297	AT3G51340	mRNA
843369	ENT1	mRNA
836111	ADF4	mRNA
841976	SCL33	mRNA
819555	AT3G04000	mRNA
6241133	AT5G54165	mRNA
823057	AT3G32930	mRNA
6240315	AT1G65484	mRNA
839355	PDIL2-2	mRNA
816571	AT2G20500	mRNA
842542	LRX2	mRNA
837890	HRS1	mRNA
838746	AT1G21480	mRNA
842374	NIK3	mRNA
818647	AT2G40520	mRNA
838455	PnsB4	mRNA
835310	EXO70A2	mRNA
823991	PIMT1	mRNA
843251	FLN2	mRNA
817013	GDU4	mRNA
842538	HT1	mRNA
830911	KAC1	mRNA
839028	FH4	mRNA
843009	AT1G66910	mRNA
829150	XTH24	mRNA
28717239	AT1G14453	mRNA
828478	AT4G23780	mRNA
818599	LHCB4.3	mRNA
818835	AT2G42340	mRNA
829454	AT4G33170	mRNA
841388	AT1G49640	mRNA
827745	AT4G20000	mRNA
837715	AT1G11710	mRNA
836058	AT5G59390	mRNA
835596	AT5G55050	mRNA
832797	GSH2	mRNA
842184	AT1G58170	mRNA
818135	CTF2A	mRNA
824105	SR34a	mRNA
844257	AT1G79160	mRNA
836386	AT5G62650	mRNA
834521	AT5G44910	mRNA
839103	ASB1	mRNA
839163	AT1G26220	mRNA
821397	PGSIP1	mRNA
843329	GSTU11	mRNA
840539	AT1G36320	mRNA
818957	AT2G43550	mRNA
832205	AT5G20820	mRNA
837064	HEXO2	mRNA
834232	VAR1	mRNA
2745524	AT2G14247	mRNA
838499	AT1G19160	mRNA
28717234	AT1G12020	mRNA
830310	AT5G04310	mRNA
831803	AT5G03090	mRNA
843119	AT1G67910	mRNA
834932	AT5G48740	mRNA
818442	AT2G38600	mRNA
819319	AT2G47050	mRNA
6241406	AT2G27229	mRNA
821607	NDR1	mRNA
823951	GTR1	mRNA
28718257	AT2G13275	mRNA
830332	KCS19	mRNA
840510	AT1G36060	mRNA
817942	AT2G33760	mRNA
5007915	AT2G31335	mRNA
841644	AT1G52140	mRNA
841830	GLIP5	mRNA
842721	CHX16	mRNA
827243	AT4G15660	mRNA
830790	AT5G09310	mRNA
825793	43922	mRNA
832493	AT5G24260	mRNA
820721	AT3G14920	mRNA
824388	AT3G52230	mRNA
832710	PYR6	mRNA
835227	AT5G51530	mRNA
831581	ENH1	mRNA
832416	AT5G23510	mRNA
819152	DHDPS2	mRNA
838729	AT1G21320	mRNA
838294	AT1G17230	mRNA
834347	WRKY49	mRNA
827061	PDS3	mRNA
824576	FLN1	mRNA
834588	AT5G45520	mRNA
5007924	AT2G32885	mRNA
837056	AT1G05540	mRNA
838334	D27	mRNA
821962	SBP3	mRNA
28719376	AT3G44695	mRNA
844027	AT1G76920	mRNA
832381	AT5G23170	mRNA
843966	GONST3	mRNA
842226	AT1G58848	mRNA
818017	AT2G34540	mRNA
824183	AT3G50210	mRNA
817853	AT2G32910	mRNA
830933	AT5G10690	mRNA
843874	BBD1	mRNA
821857	AT3G22850	mRNA
817263	BSL3	mRNA
28719347	AT3G30305	mRNA
824909	AT3G57420	mRNA
844400	AT1G80610	mRNA
814943	AT2G04070	mRNA
827683	AT4G19420	mRNA
827080	XBAT34	mRNA
827734	AT4G19880	mRNA
824001	AT3G48425	mRNA
832369	AAE17	mRNA
824952	AT3G57830	mRNA
840047	ECS1	mRNA
821786	AT3G22220	mRNA
836751	FNR1	mRNA
843518	AT1G71870	mRNA
816864	WRKY15	mRNA
831743	CPL2	mRNA
832646	AT5G25770	mRNA
843511	AT1G71810	mRNA
28720553	AT5G03355	mRNA
820894	JAL34	mRNA
817522	CTF2B	mRNA
817941	PUP2	mRNA
824097	AT3G49350	mRNA
825133	AT3G59640	mRNA
836818	AT5G66840	mRNA
828511	AT4G24110	mRNA
836572	TIN1	mRNA
6240792	AT1G56423	mRNA
841990	AT1G55430	mRNA
843479	CEL3	mRNA
826840	CYP706A5	mRNA
836048	UBC7	mRNA
817979	CIPK13	mRNA
841721	NAM	mRNA
844356	GLYI7	mRNA
831054	AT5G11810	mRNA
828384	AT4G22850	mRNA
831725	PTR5	mRNA
819013	AT2G44070	mRNA
28721220	AT5G36907	mRNA
837463	AT1G09410	mRNA
825316	PIP1A	mRNA
829184	BRS1	mRNA
830733	AT5G08350	mRNA
839366	AT1G03940	mRNA
823533	AT3G44120	mRNA
835341	HSP90.1	mRNA
825886	AT4G05380	mRNA
814797	AT2G02680	mRNA
815842	NAD-ME1	mRNA
833856	APE1	mRNA
829187	AT4G30640	mRNA
842433	AT1G61390	mRNA
833829	RBCS2B	mRNA
833312	AT5G33355	mRNA
829600	CAP1	mRNA
2746139	AT5G35732	mRNA
835033	AT5G49700	mRNA
842424	AT1G61300	mRNA
843373	PG2	mRNA
825826	AT4G04880	mRNA
833461	AT5G35100	mRNA
825818	MSRB4	mRNA
831688	AT5G01720	mRNA
836579	EMB3144	mRNA
815411	AT2G07738	mRNA
837091	RABA5E	mRNA
841613	AT1G51860	mRNA
829280	AT4G31530	mRNA
827101	NF-YB3	mRNA
835691	OPT1	mRNA
843782	AT1G74410	mRNA
829402	AT4G32670	mRNA
839795	AT1G29200	mRNA
837939	FDM4	mRNA
843015	SVL2	mRNA
843469	AT1G71280	mRNA
839639	AT1G27480	mRNA
821922	FAO3	mRNA
828451	AT4G23510	mRNA
2745895	PRE5	mRNA
824181	AT3G50190	mRNA
819860	AT3G06750	mRNA
821860	DMC1	mRNA
818211	ABCG34	mRNA
824865	bHLH39	mRNA
819699	AT3G05350	mRNA
842419	AT1G61255	mRNA
818916	AT2G43140	mRNA
824885	BPG2	mRNA
825418	AT3G62450	mRNA
818505	MLO12	mRNA
827919	AT4G02540	mRNA
832451	TUB8	mRNA
819027	AT2G44195	mRNA
836756	AT5G66240	mRNA
838196	AT1G16270	mRNA
818995	HOL1	mRNA
842806	CDI	mRNA
3766721	AT1G13609	mRNA
10723086	AT1G71866	mRNA
818386	IRX12	mRNA
835440	PLR1	mRNA
825260	ZPR2	mRNA
834494	CEST	mRNA
839131	KCS5	mRNA
837222	AT1G07120	mRNA
28717266	AT1G25277	mRNA
821934	AT3G23550	mRNA
822225	AT3G26235	mRNA
819205	CYP86A8	mRNA
816800	AT2G22690	mRNA
842822	AT1G65150	mRNA
822573	CM1	mRNA
830414	AT5G05320	mRNA
837901	AT1G13410	mRNA
843635	AT1G73040	mRNA
821143	PnsL3	mRNA
822222	CYP71B23	mRNA
832509	YSL2	mRNA
840128	AT1G32360	mRNA
818582	AT2G39950	mRNA
840368	AT1G34640	mRNA
837659	SCAMP2	mRNA
835566	AT5G54760	mRNA
816732	AT2G21960	mRNA
832234	AT5G21100	mRNA
838136	AT1G15670	mRNA
824124	DIN11	mRNA
838180	WAKL6	mRNA
819146	BEN1	mRNA
820693	CYP72A11	mRNA
833979	DEG8	mRNA
840250	ADR1	mRNA
829237	AT4G31100	mRNA
823827	TOC75-III	mRNA
818368	emb1513	mRNA
824938	AGP23	mRNA
820268	AT3G10970	mRNA
827629	AT4G18940	mRNA
834323	WPP1	mRNA
821579	AT3G20350	mRNA
835469	AT5G53880	mRNA
829871	AT4G37170	mRNA
822239	AT3G26350	mRNA
843575	AT1G72430	mRNA
816733	44076	mRNA
833981	AT5G39850	mRNA
838920	AT1G23120	mRNA
824782	AT3G56160	mRNA
831983	AT5G18650	mRNA
817234	CDPMEK	mRNA
815980	AT2G14910	mRNA
815893	AT2G14080	mRNA
815029	EMB2761	mRNA
820690	CYP72A8	mRNA
839242	ARFD1B	mRNA
821347	UMAMIT4	mRNA
838839	AT1G22330	mRNA
838890	AT1G22850	mRNA
838207	44110	mRNA
3771524	MT1B	mRNA
820123	MCM8	mRNA
3766646	AT1G03495	mRNA
832385	SCPL34	mRNA
824035	SWEET11	mRNA
829073	AT4G29520	mRNA
835665	Tic20-V	mRNA
818838	AT2G42370	mRNA
828085	AT4G01600	mRNA
820664	GOX2	mRNA
28718355	AT2G45243	mRNA
843781	AT1G74400	mRNA
841635	AT1G52060	mRNA
821851	AT3G22800	mRNA
832945	AT5G28520	mRNA
825524	EMB3126	mRNA
838845	UGT85A3	mRNA
829096	CKX4	mRNA
818911	AT2G43090	mRNA
837642	AT1G10990	mRNA
814960	AT2G04230	mRNA
3768848	AT3G12345	mRNA
821564	AT3G20200	mRNA
826900	ENODL19	mRNA
836533	AT5G64120	mRNA
827330	CBL6	mRNA
821644	CYP705A30	mRNA
5007990	AT3G10185	mRNA
824864	bHLH38	mRNA
819730	PLDP2	mRNA
2746201	HINT3	mRNA
2746163	AT5G37478	mRNA
817336	SCPL51	mRNA
837387	PPCK1	mRNA
827868	GA2OX8	mRNA
827830	AT4G20820	mRNA
834284	BKI1	mRNA
820496	ABCC3	mRNA
818711	AT2G41120	mRNA
832312	INV-E	mRNA
832717	AT5G26720	mRNA
825416	AT3G62430	mRNA
820312	AT3G11402	mRNA
837452	AT1G09310	mRNA
836722	AT5G65925	mRNA
818245	AT2G36730	mRNA
836635	ACX2	mRNA
822144	AT3G25570	mRNA
816630	pEARLI4	mRNA
6241480	AT4G21903	mRNA
830369	AT5G01590	mRNA
839350	LPA1	mRNA
839012	AT1G24000	mRNA
843729	AT1G73920	mRNA
838843	UGT85A2	mRNA
834862	TT10	mRNA
843359	TBL27	mRNA
828599	AT4G24970	mRNA
816371	AT2G18560	mRNA
835504	OMT1	mRNA
838480	AT1G18990	mRNA
843498	AT1G71695	mRNA
836181	HDS	mRNA
844253	AT1G79120	mRNA
820698	AT3G14700	mRNA
817497	GSTU2	mRNA
831238	LEP	mRNA
824708	AT3G55420	mRNA
816166	PRORP2	mRNA
823557	NIT3	mRNA
835081	FRO8	mRNA
823894	AT3G47400	mRNA
836695	WAVH2	mRNA
839009	POR C	mRNA
820209	SCPL7	mRNA
820082	PYK10	mRNA
820946	AAE7	mRNA
841634	AT1G52050	mRNA
825923	AT4G00750	mRNA
831532	DHAR3	mRNA
839888	AT1G30090	mRNA
832348	AT5G22850	mRNA
825293	AT3G61210	mRNA
827415	AT4G17070	mRNA
829206	AT4G30825	mRNA
838552	AT1G19650	mRNA
840062	AT1G31750	mRNA
821933	AT3G23540	mRNA
818571	TOPP4	mRNA
824264	AT3G51000	mRNA
819633	IAA16	mRNA
823806	RPP13	mRNA
843310	HEMB1	mRNA
837465	G6PD4	mRNA
827784	RABE1b	mRNA
843869	OTC	mRNA
834280	TRM30	mRNA
842493	AT1G61980	mRNA
824456	AT3G52900	mRNA
824441	FTSZ2-2	mRNA
823988	CYP71A23	mRNA
829841	CP1	mRNA
816852	AT2G23200	mRNA
827247	AT4G15700	mRNA
6241209	AT2G36026	mRNA
818241	AT2G36690	mRNA
825489	CSP41A	mRNA
827124	ARD1	mRNA
835073	AT5G50090	mRNA
837716	SS3	mRNA
817406	AT2G28580	mRNA
835506	PTAC15	mRNA
6241332	AT1G52343	mRNA
830642	PEI1	mRNA
839628	AT1G27385	mRNA
820719	EMB3120	mRNA
821600	POLGAMMA1	mRNA
842934	AT1G66190	mRNA
822250	AT3G26450	mRNA
820585	AT3G13760	mRNA
818869	AT2G42690	mRNA
820658	WAG2	mRNA
843859	ERDL6	mRNA
818808	AT2G42080	mRNA
820870	DELTA-TIP	mRNA
825307	SKIP4	mRNA
821012	CRSH	mRNA
3771487	LPA2	mRNA
816353	GATA20	mRNA
837951	AT1G02650	mRNA
824257	BCS1	mRNA
821491	AT3G19550	mRNA
818256	AT2G36835	mRNA
832127	AT5G20050	mRNA
818381	AT2G38025	mRNA
843139	AT1G68110	mRNA
817789	BAM6	mRNA
827001	PTAC5	mRNA
844348	TMM	mRNA
837930	ATE1	mRNA
830026	AT4G38700	mRNA
830457	ASA1	mRNA
843504	AT1G71740	mRNA
843289	AGL94	mRNA
838112	AT1G15415	mRNA
824030	CXE12	mRNA
827262	AT4G15810	mRNA
819301	PAP14	mRNA
828537	AT4G24340	mRNA
824060	AAE3	mRNA
842598	ACS10	mRNA
830917	RBK1	mRNA
830507	CASP4	mRNA
824800	AT3G56330	mRNA
841336	BBX17	mRNA
838984	AOR	mRNA
827695	AT4G19530	mRNA
820386	RGF7	mRNA
842952	AT1G66345	mRNA
841768	AT1G53330	mRNA
826849	Hop3	mRNA
817314	AT2G27680	mRNA
841609	AT1G51820	mRNA
836562	OPT4	mRNA
828726	ACS7	mRNA
825781	CRK38	mRNA
831165	AT5G13250	mRNA
827646	AT4G19080	mRNA
843850	CYP721A1	mRNA
823911	AT3G47570	mRNA
817425	AT2G28755	mRNA
841740	AT1G53060	mRNA
831039	NADP-ME2	mRNA
837455	CRB	mRNA
824033	DCF	mRNA
823955	ALDH2B4	mRNA
830441	FAD8	mRNA
840194	PRPL11	mRNA
843714	GIP2	mRNA
828518	AT4G24175	mRNA
842367	AT1G60730	mRNA
821031	AT3G17640	mRNA
820431	SULTR4;2	mRNA
838910	FRO3	mRNA
820947	CTL2	mRNA
815144	AT2G05915	mRNA
837073	AT1G05660	mRNA
842751	AT1G64430	mRNA
828595	AT4G24930	mRNA
835378	AT5G52990	mRNA
10723051	AT5G08305	mRNA
831914	FLA11	mRNA
836237	AACT1	mRNA
827045	AT4G14100	mRNA
835549	RPL24	mRNA
828694	PUM6	mRNA
843287	AT1G69526	mRNA
844341	FRS8	mRNA
836637	AT5G65130	mRNA
5008014	AT3G19615	mRNA
826919	AT4G13050	mRNA
816096	AT2G16005	mRNA
840079	NIP3;1	mRNA
844237	LUP1	mRNA
837974	PnsL2	mRNA
837251	RLP1	mRNA
829417	CCD8	mRNA
830000	ROPGEF1	mRNA
840895	GAPB	mRNA
833738	GSR 1	mRNA
830680	AT5G07870	mRNA
824630	FBL17	mRNA
839800	PEX7	mRNA
843554	AT1G72220	mRNA
827905	RGXT2	mRNA
831218	SIG4	mRNA
831806	SGR9	mRNA
833812	AT5G38300	mRNA
819856	AT3G06710	mRNA
831745	RPL	mRNA
816415	AT2G18980	mRNA
822403	RPL12-A	mRNA
827612	IRX1	mRNA
820182	AT3G10200	mRNA
843095	AT1G67700	mRNA
842498	AT1G62030	mRNA
822384	AOX1C	mRNA
838362	MCCA	mRNA
834060	GPDHp	mRNA
28717417	AT1G72275	mRNA
836035	AT5G59170	mRNA
816070	AT2G15760	mRNA
28721253	AT5G45455	mRNA
830458	EGY2	mRNA
28719297	AT3G21680	mRNA
827194	UGT71B5	mRNA
844022	AT1G76870	mRNA
827248	AT4G15710	mRNA
817274	AT2G27310	mRNA
844138	AT1G78030	mRNA
829962	AT4G38060	mRNA
827587	DSEL	mRNA
28719323	AT3G26512	mRNA
830474	AT5G05890	mRNA
816850	CYP96A1	mRNA
834300	SCP2	mRNA
818387	AT2G38090	mRNA
842826	AT1G65190	mRNA
819372	PHR2	mRNA
823730	UMAMIT3	mRNA
817913	NAC041	mRNA
826918	AT4G13040	mRNA
831932	AT5G18140	mRNA
832494	SOS3	mRNA
835615	AT5G55220	mRNA
835895	ADCL	mRNA
842536	ACO2	mRNA
818532	PnsL1	mRNA
819997	MYB83	mRNA
834015	RLP54	mRNA
841121	VFB1	mRNA
822149	ABCG21	mRNA
822042	ALDH2C4	mRNA
837836	AT1G12800	mRNA
828586	AT4G24830	mRNA
818046	AT2G34810	mRNA
840059	AT1G31720	mRNA
830517	2-Cys Prx B	mRNA
836205	AT5G60840	mRNA
820890	PBP1	mRNA
832202	AT5G20790	mRNA
827122	ATARD2	mRNA
816227	Kin3	mRNA
827941	SRF3	mRNA
818079	AT2G35130	mRNA
826803	PGRL1B	mRNA
815112	ATG8D	mRNA
816702	AT2G21640	mRNA
829886	CYP81H1	mRNA
842641	AT1G63350	mRNA
825081	AT3G59120	mRNA
838005	AT1G14430	mRNA
826606	AT4G10150	mRNA
837673	MLO2	mRNA
832600	AT5G25280	mRNA
826497	AT4G09160	mRNA
838568	ABCI14	mRNA
818349	TBL15	mRNA
839022	UGT74B1	mRNA
829633	AT4G34810	mRNA
819286	AT2G46735	mRNA
833851	AT5G38610	mRNA
838318	ELF4-L4	mRNA
839120	OVA9	mRNA
832754	AT5G26960	mRNA
838153	AT1G15830	mRNA
827633	AT4G18975	mRNA
828852	AT4G27435	mRNA
818164	AT2G35910	mRNA
826924	AT4G13100	mRNA
822546	AT3G29034	mRNA
837313	NF-YC10	mRNA
824729	DFD	mRNA
835142	AT5G50710	mRNA
834841	AT5G47900	mRNA
830916	PRT6	mRNA
843866	AT1G75290	mRNA
833636	AT5G36710	mRNA
822530	AT3G28940	mRNA
831558	AT5G16950	mRNA
838093	AT1G15260	mRNA
842331	AT1G60360	mRNA
818027	AT2G34620	mRNA
817121	AT2G25790	mRNA
824410	PUB22	mRNA
827654	AT4G19160	mRNA
821528	AT3G19900	mRNA
830045	AT4G38900	mRNA
834017	AT5G40190	mRNA
817656	AT2G31040	mRNA
820575	AT3G13677	mRNA
818525	AT2G39400	mRNA
824580	AT3G54130	mRNA
838429	AT1G18485	mRNA
844090	AT1G77540	mRNA
836073	AT5G59540	mRNA
827774	BAM3	mRNA
840630	NIA2	mRNA
824525	FC1	mRNA
834637	RAC2	mRNA
832371	TK1b	mRNA
818416	PRA1.B4	mRNA
835397	RCAR3	mRNA
821420	AT3G18870	mRNA
5007710	AT1G21528	mRNA
842412	AT1G61190	mRNA
5007791	AT1G51913	mRNA
841807	WAG1	mRNA
824705	AT3G55390	mRNA
818538	AT2G39530	mRNA
822570	AT3G29185	mRNA
832457	AT5G23920	mRNA
820768	AT3G15356	mRNA
819971	TK1a	mRNA
835943	MES18	mRNA
831433	GNA1	mRNA
836374	UBC3	mRNA
834386	AT5G43660	mRNA
826993	AT4G13600	mRNA
2745715	PAM68	mRNA
821904	MYB15	mRNA
835355	AT5G52780	mRNA
814902	AT2G03750	mRNA
833917	CRR7	mRNA
837471	AT1G09480	mRNA
835945	AT5G58330	mRNA
838943	AT1G23340	mRNA
823588	AT3G44620	mRNA
830840	AT5G09800	mRNA
838347	PEPC1	mRNA
840505	AT1G36020	mRNA
6240995	AT1G63057	mRNA
817458	GLR2.9	mRNA
838082	AT1G15165	mRNA
841565	AT1G51405	mRNA
831699	MAN6	mRNA
824930	ADSS	mRNA
844294	FTSH12	mRNA
837972	AT1G14130	mRNA
821797	AT3G22270	mRNA
835320	HCF106	mRNA
817947	EMB3113	mRNA
838010	AT1G14480	mRNA
836393	AT5G62720	mRNA
823912	AT3G47580	mRNA
836158	ALP	mRNA
829909	LBD39	mRNA
827304	AT4G16146	mRNA
841640	AT1G52100	mRNA
829599	AT4G34480	mRNA
826817	AT4G12090	mRNA
840170	AT1G32760	mRNA
830651	AT5G07580	mRNA
835328	OVA6	mRNA
842339	PANK1	mRNA
831769	SBE2.2	mRNA
843557	AT1G72250	mRNA
844162	UGT85A4	mRNA
841398	AT1G49750	mRNA
816768	AT2G22360	mRNA
814657	RPI2	mRNA
830867	AT5G01320	mRNA
818728	SSL2	mRNA
10723038	AT1G63295	mRNA
821861	APS1	mRNA
832697	AT5G26280	mRNA
816936	AT2G24020	mRNA
818574	AT2G39870	mRNA
818411	PYL4	mRNA
827908	ANTR2	mRNA
842999	AT1G66810	mRNA
829840	BLH2	mRNA
3767578	BGLU5	mRNA
836124	LAC17	mRNA
830013	AT4G38560	mRNA
834348	GDPD3	mRNA
841788	AT1G53530	mRNA
830281	AT5G04020	mRNA
840071	NFD3	mRNA
827334	AT4G16400	mRNA
836872	CGLD27	mRNA
817809	ARASP	mRNA
837966	AT1G14060	mRNA
832446	AAP7	mRNA
841944	LOX1	mRNA
826766	AT4G11610	mRNA
817389	AT2G28410	mRNA
830569	AT5G06790	mRNA
826452	SUB1	mRNA
837639	FD1	mRNA
841753	AT1G53190	mRNA
833895	AT5G39030	mRNA
828073	AT4G01735	mRNA
832349	AT5G22860	mRNA
836810	AT5G66770	mRNA
816380	MEE16	mRNA
831214	CYL1	mRNA
842996	AT1G66780	mRNA
842109	AT1G56555	mRNA
827212	RTL1	mRNA
836170	FLA12	mRNA
839954	AT1G30740	mRNA
832185	GER3	mRNA
826652	AT4G10600	mRNA
816499	MIOX2	mRNA
821921	FIB4	mRNA
840315	AT1G34160	mRNA
827144	SECE1	mRNA
822504	AT3G28720	mRNA
837140	ACX3	mRNA
827927	AT4G02530	mRNA
834701	AT5G46580	mRNA
816692	AT2G21530	mRNA
830037	AT4G38820	mRNA
832049	AT5G19290	mRNA
832619	AT5G25450	mRNA
6241497	AT3G25577	mRNA
825083	ABCC10	mRNA
825053	PMD1	mRNA
28721286	AT5G63625	mRNA
3767688	AT1G72416	mRNA
819233	AT2G46250	mRNA
814771	AT2G02400	mRNA
833761	OXP1	mRNA
842921	AT1G66070	mRNA
838677	XCP2	mRNA
825318	SYP73	mRNA
841397	AT1G49740	mRNA
834043	AT5G40450	mRNA
817184	AT2G26440	mRNA
826480	TL29	mRNA
827970	SYP123	mRNA
837561	AT1G10225	mRNA
840543	SHM7	mRNA
840066	AT1G31790	mRNA
817593	ETC2	mRNA
817272	AT2G27290	mRNA
832829	HTA7	mRNA
843594	AT1G72620	mRNA
842670	AT1G63660	mRNA
842780	CP5	mRNA
837776	AT1G12230	mRNA
826550	AT4G09640	mRNA
828917	AT4G28025	mRNA
820745	AT3G15140	mRNA
838440	SOT17	mRNA
826365	AT4G08160	mRNA
816909	LYK4	mRNA
839510	AT1G04500	mRNA
818343	AT2G37660	mRNA
838272	SRG1	mRNA
820306	PIRL9	mRNA
840405	AT1G35180	mRNA
828388	PGR5-LIKE A	mRNA
817741	MRL7-L	mRNA
841881	ING2	mRNA
834486	AT5G44580	mRNA
837104	CAT9	mRNA
814884	AT2G03550	mRNA
844306	RFO1	mRNA
824900	ACA11	mRNA
830136	AT4G39780	mRNA
825829	RIC10	mRNA
842911	AT1G65985	mRNA
824483	AT3G53170	mRNA
844301	AT1G79620	mRNA
833811	AT5G38290	mRNA
839184	AT1G26420	mRNA
838166	NRAMP6	mRNA
832079	AT5G19590	mRNA
3770591	NdhM	mRNA
817426	UXS6	mRNA
832833	AT5G27710	mRNA
837994	AT1G14330	mRNA
820233	VPS60.1	mRNA
817491	GSTU7	mRNA
818962	AT2G43600	mRNA
822385	AT3G27630	mRNA
834517	LAZ5	mRNA
836716	PSK5	mRNA
819991	AT3G08000	mRNA
839125	AT1G25390	mRNA
819636	AT3G04760	mRNA
821434	AT3G19010	mRNA
28718299	AT2G24535	mRNA
817653	ORP1A	mRNA
816894	MES1	mRNA
819807	AT3G06330	mRNA
843839	ARC3	mRNA
831751	AT5G02890	mRNA
826942	NYC1	mRNA
821989	AT3G24040	mRNA
827729	PP2-A2	mRNA
816050	ATHM3	mRNA
819780	AT3G06070	mRNA
834765	AT5G47190	mRNA
820770	COX17	mRNA
843562	PSY1R	mRNA
3766672	AT1G06923	mRNA
828525	WRKY7	mRNA
841411	Erv1	mRNA
826838	AT4G12290	mRNA
823802	AT3G46490	mRNA
828427	CRK20	mRNA
842186	RLP9	mRNA
832229	AT5G21050	mRNA
829688	XCP1	mRNA
825806	CPK22	mRNA
834465	AT5G44390	mRNA
828467	AT4G23670	mRNA
837928	AT1G13670	mRNA
2745710	AT4G16015	mRNA
842859	FT	mRNA
822041	MBF1C	mRNA
817896	PDLP3	mRNA
824140	PSK4	mRNA
824670	GSTL2	mRNA
831495	AT5G16340	mRNA
817948	SPL3	mRNA
28720168	AT4G22467	mRNA
828505	AT4G24050	mRNA
832188	COPT5	mRNA
832195	CPN20	mRNA
821931	AT3G23510	mRNA
836451	NDPK2	mRNA
834883	ADG1	mRNA
843350	FH8	mRNA
822580	SDR4	mRNA
822405	RPL12-C	mRNA
828887	OPT6	mRNA
818479	PHT1;4	mRNA
829834	GGPS1	mRNA
820105	AT3G09480	mRNA
821615	AT3G20680	mRNA
814930	CR88	mRNA
825526	AT3G63510	mRNA
843925	AT1G75920	mRNA
816485	AT2G19660	mRNA
824888	AT3G57210	mRNA
838861	AT1G22550	mRNA
842830	AT1G65230	mRNA
842864	ECI1	mRNA
840012	AT1G31240	mRNA
830473	AT5G05880	mRNA
843192	AT1G68620	mRNA
842289	AT1G59950	mRNA
819809	MEE32	mRNA
843800	OTP87	mRNA
820311	AT3G11390	mRNA
825427	AT3G62530	mRNA
836881	ZF1	mRNA
834390	ATAUX2-11	mRNA
829453	AT4G33160	mRNA
832816	AT5G27560	mRNA
828276	AT4G21870	mRNA
832346	MGT10	mRNA
820812	AT3G15690	mRNA
818022	AT2G34580	mRNA
818905	AT2G43030	mRNA
832730	AT5G26600	mRNA
3771413	LURE1.1	mRNA
837175	AT1G06650	mRNA
843583	AT1G72510	mRNA
821779	AT3G22150	mRNA
837085	AT1G05770	mRNA
839767	ARAB-1	mRNA
842267	AT1G59740	mRNA
834516	AT5G44860	mRNA
819591	AT3G04360	mRNA
824643	AT3G54780	mRNA
825042	AT3G58730	mRNA
814694	PUX2	mRNA
822472	AT3G28420	mRNA
831748	CTR1	mRNA
836186	AT5G60650	mRNA
835070	AT5G50060	mRNA
814994	AT2G04520	mRNA
825139	HLECRK	mRNA
843168	AT1G68390	mRNA
820109	EXO70H4	mRNA
843091	AT1G67660	mRNA
825887	RFNR1	mRNA
823775	AT3G46300	mRNA
829823	AT4G36700	mRNA
834825	AT5G47740	mRNA
835161	AT5G50890	mRNA
841713	AT1G52800	mRNA
828422	CRK15	mRNA
829874	HCF164	mRNA
834796	AT5G47460	mRNA
828412	CRK5	mRNA
827832	AT4G20840	mRNA
843053	AT1G67325	mRNA
832781	AT5G27230	mRNA
843321	NRT1:2	mRNA
824762	AT3G55960	mRNA
844404	RTL1	mRNA
836466	NF-YC4	mRNA
823989	CYP71A22	mRNA
816993	WRKY17	mRNA
842072	AT1G56190	mRNA
817312	AT2G27660	mRNA
830637	PMSR2	mRNA
841530	AT1G51080	mRNA
28719402	AT3G53250	mRNA
28717376	EMB1674	mRNA
842527	WRKY6	mRNA
822579	AT3G29240	mRNA
6240403	AT5G53592	mRNA
826731	AT4G11290	mRNA
834236	AT5G42310	mRNA
827730	AT4G19860	mRNA
818875	AT2G42750	mRNA
824119	LSU3	mRNA
834250	AT5G42440	mRNA
830772	AT5G08720	mRNA
828344	AT4G22490	mRNA
839656	AT1G27640	mRNA
816476	CDA1	mRNA
836419	emb1692	mRNA
835086	QS	mRNA
828421	CRK14	mRNA
844429	AT1G80890	mRNA
829109	AT4G29870	mRNA
825373	AT3G62000	mRNA
823832	CRR2	mRNA
839164	Cpn60beta4	mRNA
817902	arpc2b	mRNA
5007997	AT3G13437	mRNA
833894	AT5G39020	mRNA
833436	AT5G34930	mRNA
831798	GSTL3	mRNA
836545	MC3	mRNA
837903	ST4C	mRNA
817475	AT2G29260	mRNA
837522	AT1G09900	mRNA
839890	NUDX25	mRNA
834898	AT5G48430	mRNA
824710	TPI	mRNA
831693	AT5G01710	mRNA
834425	AT5G44020	mRNA
830752	CI51	mRNA
28720173	AT4G22755	mRNA
831891	HTA12	mRNA
838431	MAML-4	mRNA
843647	AT1G73160	mRNA
834921	AT5G48640	mRNA
825186	ABCC9	mRNA
824495	CYP71B5	mRNA
837671	CRR22	mRNA
843413	NdhL	mRNA
825259	DHDPS1	mRNA
824067	AT3G49055	mRNA
839631	AT1G27410	mRNA
823803	AT3G46500	mRNA
824629	TSA1	mRNA
819053	BGLU28	mRNA
819096	AT2G44870	mRNA
844057	STP14	mRNA
843288	EXPA1	mRNA
842978	ABO3	mRNA
838017	AT1G14550	mRNA
824209	HR1	mRNA
837152	TPS7	mRNA
843437	AT1G70985	mRNA
831901	AT5G01210	mRNA
819700	RLP30	mRNA
821876	AT3G23020	mRNA
820500	AT3G13120	mRNA
834715	AT5G46720	mRNA
838168	PnsB1	mRNA
841308	AT1G48860	mRNA
820734	IQD10	mRNA
832662	AT5G25930	mRNA
838416	MKK7	mRNA
814871	AT2G03420	mRNA
822453	AT3G28270	mRNA
844202	GGH1	mRNA
837030	AT1G05310	mRNA
820459	MEF22	mRNA
818865	AT2G42650	mRNA
820176	AT3G10130	mRNA
820706	AT3G14780	mRNA
832787	AT5G27290	mRNA
819014	ARL	mRNA
824524	AT3G53560	mRNA
821518	AT3G19810	mRNA
818516	JAL22	mRNA
816871	AT2G23390	mRNA
828899	MEB1	mRNA
824403	CP33	mRNA
817714	AT2G31560	mRNA
832482	SQE6	mRNA
833839	AT5G38510	mRNA
817667	AT2G31110	mRNA
823993	CEP3	mRNA
819143	CRR4	mRNA
837766	FMO GS-OX5	mRNA
843719	BEE3	mRNA
820901	AT3G16530	mRNA
819830	AT3G06520	mRNA
816779	AGP2	mRNA
835761	PRF3	mRNA
842473	AT1G61760	mRNA
6240220	AT4G19191	mRNA
841041	AT1G44770	mRNA
839427	AT1G03710	mRNA
829328	AT4G31980	mRNA
821582	AT3G20370	mRNA
827987	AT4G00895	mRNA
3767629	AT1G64195	mRNA
832663	AT5G25940	mRNA
819610	AT3G04540	mRNA
816818	EMB2001	mRNA
827893	CRK29	mRNA
842539	AT1G62410	mRNA
816133	AT2G16365	mRNA
817154	ftsh4	mRNA
842748	LACS3	mRNA
839856	AT1G29780	mRNA
832583	CYP71B11	mRNA
824252	AT3G50880	mRNA
3770304	AT4G18205	mRNA
832943	AT5G28500	mRNA
838346	PRA1.F1	mRNA
842105	AT1G56520	mRNA
823491	GSTU27	mRNA
822055	PLSP1	mRNA
819597	NAC048	mRNA
824120	LSU1	mRNA
827732	AT4G19865	mRNA
822529	AIG2	mRNA
821673	PGR7	mRNA
838058	AT1G14930	mRNA
822373	AT3G27510	mRNA
829488	AT4G33500	mRNA
816994	AT2G24580	mRNA
842206	RXF12	mRNA
836135	AT5G60130	mRNA
821317	AT3G03240	mRNA
843269	CM3	mRNA
824634	SETH3	mRNA
829630	AT4G34780	mRNA
833635	PGLP1	mRNA
826375	AT4G08250	mRNA
840997	AT1G43980	mRNA
842759	AT1G64510	mRNA
827307	AT4G16155	mRNA
827747	MORF1	mRNA
843958	AT1G76250	mRNA
836283	AT5G61610	mRNA
837191	PLA-I{gamma}1	mRNA
28717420	CLE1	mRNA
818626	PYL6	mRNA
824307	AT3G51440	mRNA
821189	AT3G02910	mRNA
843624	TIR	mRNA
816061	CML30	mRNA
824330	AT3G51670	mRNA
824484	NodGS	mRNA
827746	PTAC9	mRNA
841167	DYW1	mRNA
833900	AT5G39080	mRNA
817483	AT2G29340	mRNA
10723026	AT1G12855	mRNA
814789	AT2G02590	mRNA
834277	AT5G42680	mRNA
841550	AT1G51270	mRNA
827549	AT4G18230	mRNA
821451	PREP1	mRNA
824923	NAGK	mRNA
821250	CYP89A9	mRNA
833735	AT5G37570	mRNA
837517	XBCP3	mRNA
821260	TRXF1	mRNA
839418	AT1G04770	mRNA
835608	AT5G55150	mRNA
816682	AT2G21430	mRNA
819869	BCE2	mRNA
836779	AT5G66470	mRNA
826392	AT4G08360	mRNA
828676	AT4G25710	mRNA
834351	c-NAD-MDH2	mRNA
6240354	AT3G05858	mRNA
819407	AT2G47950	mRNA
841982	AT1G55360	mRNA
822402	MDAR4	mRNA
836616	CIP8	mRNA
838929	AT1G23205	mRNA
826655	AT4G10630	mRNA
838611	AT1G20225	mRNA
816830	SNG1	mRNA
837303	ATMPK13	mRNA
834620	MEE62	mRNA
829892	AT4G37380	mRNA
826960	TPS13	mRNA
829936	XTH7	mRNA
28720205	AT4G34800	mRNA
839598	AT1G27090	mRNA
28717440	AT1G80315	mRNA
839738	AT1G28400	mRNA
831270	IMD1	mRNA
834992	AT5G49320	mRNA
837246	SR45a	mRNA
828381	AT4G22820	mRNA
843211	CLE12	mRNA
828440	TET5	mRNA
820921	SWEET16	mRNA
837573	AT1G10340	mRNA
822074	AT3G24760	mRNA
829615	AT4G34630	mRNA
818173	EMB3114	mRNA
835303	AT5G52270	mRNA
821433	AT3G19000	mRNA
833661	AT5G36925	mRNA
832695	AT5G26260	mRNA
831952	AT5G18340	mRNA
820055	AT3G09030	mRNA
817868	RLP27	mRNA
832398	AT5G23340	mRNA
820357	PUB24	mRNA
841606	IOS1	mRNA
830425	AT5G05420	mRNA
834288	HB27	mRNA
834342	AT5G43240	mRNA
828527	GH9A3	mRNA
824048	HSP93-III	mRNA
835561	AT5G54720	mRNA
3768435	AT2G31425	mRNA
839183	AT1G26410	mRNA
843330	SHW1	mRNA
832861	WPP3	mRNA
818609	PP2C5	mRNA
839787	AT1G29120	mRNA
821118	AT3G03847	mRNA
841221	mtLPD1	mRNA
824907	AT3G57400	mRNA
824428	AT3G52620	mRNA
837563	FRS11	mRNA
831318	PDF1B	mRNA
828535	AT4G24320	mRNA
824176	AT3G50140	mRNA
28717814	AT2G07628	mRNA
818723	BHLH100	mRNA
820741	AT3G15110	mRNA
842553	FMO GS-OX3	mRNA
816333	AT2G18193	mRNA
843537	AT1G72060	mRNA
829042	GGT4	mRNA
835418	PMEPCRF	mRNA
838441	RBL12	mRNA
829543	AT4G33970	mRNA
824551	AT3G53840	mRNA
836822	SNRK2.3	mRNA
835505	AT5G54170	mRNA
822578	AT3G29230	mRNA
843418	AT1G70810	mRNA
817004	AT2G24680	mRNA
843481	RLP12	mRNA
821701	AT3G21470	mRNA
843270	RRG	mRNA
829705	AT4G35530	mRNA
839435	BGLU11	mRNA
840133	TOM2A	mRNA
842935	GSR2	mRNA
821378	ILR2	mRNA
833655	ACS	mRNA
838591	FNR2	mRNA
840102	PRR1	mRNA
10723039	AT5G10605	mRNA
816900	AT2G23690	mRNA
835272	AT5G51970	mRNA
835555	AT5G54660	mRNA
28721188	AT5G22796	mRNA
824746	SBPASE	mRNA
819125	ATG8E	mRNA
817228	NPC2	mRNA
28720196	AT4G31405	mRNA
825078	Cand3	mRNA
832352	HTB2	mRNA
829260	AT4G31330	mRNA
817557	AT2G30060	mRNA
838965	SRO2	mRNA
821274	AT3G02690	mRNA
823280	AT3G42630	mRNA
824000	AT3G48420	mRNA
832068	AT5G19480	mRNA
832176	BRXL4	mRNA
835273	AT5G51980	mRNA
829555	AT4G34090	mRNA
837234	NPC1	mRNA
843207	NUDX1	mRNA
843775	DPMS2	mRNA
843449	AT1G71090	mRNA
833995	AT5G39980	mRNA
827005	AT4G13710	mRNA
831026	GulLO3	mRNA
814779	ISPD	mRNA
838141	TRFL5	mRNA
817598	AT2G30480	mRNA
833910	AT5G39160	mRNA
819262	AIB	mRNA
839624	AT1G27350	mRNA
817953	AT2G33845	mRNA
835061	PPOX	mRNA
826473	EXO	mRNA
822132	AT3G25480	mRNA
829588	AT4G34380	mRNA
835989	AT5G58750	mRNA
815088	AT2G05400	mRNA
816283	AT2G17740	mRNA
829753	AT4G35985	mRNA
838612	AT1G20230	mRNA
815829	AT2G13430	mRNA
817945	AT2G33780	mRNA
827892	CRK28	mRNA
834577	AT5G45410	mRNA
28716024	AT1G02705	mRNA
819273	RS31a	mRNA
843761	GDPD5	mRNA
831373	HB30	mRNA
820438	HSP70	mRNA
825280	AT3G61080	mRNA
839661	AT1G27690	mRNA
839494	NET3A	mRNA
843355	AT1G70190	mRNA
836744	AT5G66120	mRNA
823191	AT3G42180	mRNA
837938	AT1G13780	mRNA
824956	SCE1	mRNA
823634	XTH31	mRNA
841372	RTV1	mRNA
828332	AT4G22370	mRNA
820257	MES17	mRNA
828235	AT4G21500	mRNA
815815	AT2G13290	mRNA
819326	SDR3	mRNA
832433	AT5G23680	mRNA
818255	GAMMA-TIP	mRNA
841993	AT1G55460	mRNA
28721223	AT5G37247	mRNA
825523	AT3G63480	mRNA
816510	AT2G19910	mRNA
843099	PSBY	mRNA
827548	AT4G18220	mRNA
828670	ACD1-LIKE	mRNA
836132	PRR3	mRNA
829314	PGR3	mRNA
837183	AT1G01570	mRNA
817328	NAT12	mRNA
826985	AT4G13530	mRNA
840023	RUB1	mRNA
818294	RD28	mRNA
818771	EMB2654	mRNA
831888	SQD2	mRNA
841874	NAC020	mRNA
832744	LON1	mRNA
821707	AT3G21530	mRNA
827891	B120	mRNA
828638	SHB1	mRNA
838849	AT1G22430	mRNA
828584	AT4G24810	mRNA
820338	NHL1	mRNA
824267	TRX1	mRNA
829963	AT4G38070	mRNA
830710	bZIP75	mRNA
835727	CSN6A	mRNA
837210	EXO70B2	mRNA
816654	AT2G21185	mRNA
826447	Prx37	mRNA
836106	AT5G59845	mRNA
817782	PRORP1	mRNA
831196	AT5G13520	mRNA
839043	AT1G24270	mRNA
835824	CIA2	mRNA
827592	AT4G18593	mRNA
825374	AT3G62010	mRNA
825308	AT3G61360	mRNA
824034	GSA2	mRNA
836781	AT5G66490	mRNA
823659	AT3G45230	mRNA
844307	WAKL10	mRNA
841343	AT1G49200	mRNA
820917	AT3G16650	mRNA
818722	ORS1	mRNA
834218	Mfl1	mRNA
821047	PAP17	mRNA
838243	HCF173	mRNA
836625	ASN2	mRNA
837158	ACD32.1	mRNA
820986	AT3G17250	mRNA
830318	AT5G04390	mRNA
819238	AT2G46300	mRNA
841422	AT1G49980	mRNA
844264	MST1	mRNA
839772	AT1G28760	mRNA
837225	SIRANBP	mRNA
833471	AT5G35170	mRNA
828288	43924	mRNA
837265	ftsh10	mRNA
839030	LGT9	mRNA
827040	SBP2	mRNA
837521	AT1G09890	mRNA
842096	NAS4	mRNA
836359	NAC101	mRNA
3770302	PUP8	mRNA
819185	CPFTSY	mRNA
821992	AT3G24065	mRNA
829173	AT4G30500	mRNA
842798	CYP89A2	mRNA
825506	BIL4	mRNA
832057	AT5G19370	mRNA
821357	BTS	mRNA
828416	EP1	mRNA
819102	AT2G44930	mRNA
818656	EXPA8	mRNA
839463	AT1G01080	mRNA
822735	UMAMIT32	mRNA
817148	RTE1	mRNA
821929	AT3G23480	mRNA
816899	AT2G23680	mRNA
816914	AT2G23820	mRNA
821282	EMB2768	mRNA
835618	IAMT1	mRNA
821311	AT3G02120	mRNA
820472	ASML2	mRNA
819000	OEP37	mRNA
828213	GLB1	mRNA
820546	TBP1	mRNA
844343	AT1G80030	mRNA
818954	AT2G43530	mRNA
835825	PSD2	mRNA
833498	AT5G35370	mRNA
838342	GLYR2	mRNA
841094	AT1G45248	mRNA
828009	AT4G00780	mRNA
817106	AT2G25650	mRNA
826982	AT4G13500	mRNA
828048	AT4G03175	mRNA
816051	AT2G15580	mRNA
827084	AT4G14390	mRNA
821392	NUC-L2	mRNA
821038	AT3G17710	mRNA
823942	CHL	mRNA
840544	AT1G36380	mRNA
835159	UBC27	mRNA
824158	AT3G49960	mRNA
828614	MC2	mRNA
831605	AT5G17390	mRNA
829570	AT4G34215	mRNA
842560	AT1G62630	mRNA
827481	CBL1	mRNA
28717345	AT1G52245	mRNA
841123	WPP2	mRNA
826961	CYP71A20	mRNA
824786	AT3G56200	mRNA
838055	HMGA	mRNA
816675	XK-1	mRNA
817800	GLR3.5	mRNA
841269	RKL1	mRNA
828301	AT4G22120	mRNA
835587	PDC2	mRNA
841619	AT1G51915	mRNA
832618	AT5G25440	mRNA
836850	AT5G67150	mRNA
825103	AT3G59340	mRNA
829662	PIP3	mRNA
827471	AT4G17560	mRNA
843115	AT1G67870	mRNA
816843	AT2G23110	mRNA
820781	AT3G15420	mRNA
824830	CYP94D2	mRNA
828187	AT4G02750	mRNA
817085	RLP21	mRNA
838319	TRFL3	mRNA
820049	ATERDJ3A	mRNA
832589	CYP71B14	mRNA
830926	CYP81K1	mRNA
818813	AT2G42130	mRNA
830407	AT5G05250	mRNA
819680	AT3G05165	mRNA
824608	EP3	mRNA
822335	GHS1	mRNA
2745754	AT1G18265	mRNA
828944	AT4G28290	mRNA
824886	PrfB3	mRNA
819870	MFP2	mRNA
839492	AT1G02700	mRNA
816731	SKIP6	mRNA
839336	AT1G05060	mRNA
843026	AT1G67060	mRNA
837467	AT1G09440	mRNA
837217	DFO	mRNA
837351	AT1G08310	mRNA
831690	MLS	mRNA
835513	CNGC4	mRNA
830558	WCRKC1	mRNA
832083	AT5G19630	mRNA
842719	AT1G64150	mRNA
831004	AT5G11330	mRNA
842715	NAC027	mRNA
814767	PP2-B10	mRNA
836430	AT5G63100	mRNA
843692	AT1G73580	mRNA
833406	PAP26	mRNA
817783	AT2G32235	mRNA
824210	HR2	mRNA
835295	AT5G52190	mRNA
818067	AT2G35030	mRNA
815963	APK	mRNA
834722	PYL1	mRNA
842617	AT1G63130	mRNA
828765	AT4G26580	mRNA
28720122	AT4G11547	mRNA
817125	AT2G25830	mRNA
817920	AT2G33550	mRNA
819994	AT3G08030	mRNA
833890	AT5G38980	mRNA
827151	AT4G14930	mRNA
824211	HR3	mRNA
824221	AT3G50570	mRNA
843940	CDSP32	mRNA
836583	C/VIF2	mRNA
828848	AT4G27400	mRNA
839307	AT1G05140	mRNA
839892	AT1G30130	mRNA
829176	GGP1	mRNA
819182	PEX11D	mRNA
843865	AT1G75280	mRNA
827651	AT4G19130	mRNA
837065	EMB3101	mRNA
834444	ERF9	mRNA
826371	AT4G08210	mRNA
827229	IAGLU	mRNA
839766	AT1G28660	mRNA
831890	LOG6	mRNA
821835	PAP85	mRNA
822362	AT3G27410	mRNA
821098	AT3G01660	mRNA
2745751	AT1G13635	mRNA
831417	IRX6	mRNA
828577	AT4G24750	mRNA
818558	RCA	mRNA
834892	BIR1	mRNA
842803	CYP89A5	mRNA
821002	AT3G17380	mRNA
824607	AT3G54410	mRNA
831485	AT5G16250	mRNA
823820	UGT76E11	mRNA
832769	AT5G27110	mRNA
817801	GLR5	mRNA
831611	HIPP21	mRNA
843892	AT1G75560	mRNA
834296	AT5G42850	mRNA
832597	AT5G25260	mRNA
834902	AT5G48470	mRNA
825255	MAP65-4	mRNA
825475	NPL41	mRNA
820288	FAD7	mRNA
827245	AT4G15680	mRNA
832691	AT5G26220	mRNA
844315	DTA4	mRNA
841933	AT1G54930	mRNA
822447	PMZ	mRNA
839760	AT1G28600	mRNA
818786	CPK14	mRNA
835012	WRKY48	mRNA
837243	RPL4	mRNA
816877	AT2G23450	mRNA
816246	AKR2B	mRNA
814882	UPS2	mRNA
841462	AT1G50400	mRNA
824557	UPP	mRNA
831260	AT5G14105	mRNA
842894	PAO4	mRNA
830299	MC9	mRNA
831177	AT5G13360	mRNA
839176	CB5-A	mRNA
823897	PEX11B	mRNA
837439	AT1G09190	mRNA
827947	AT4G01310	mRNA
838896	AT1G22890	mRNA
841089	TLL1	mRNA
828732	MIOX4	mRNA
822306	SKL1	mRNA
822601	EXO70E1	mRNA
824379	PSRP2	mRNA
842549	AT1G62520	mRNA
844112	NIA1	mRNA
843204	AT1G68730	mRNA
827898	AT4G01090	mRNA
837942	AT1G13810	mRNA
842379	MEE9	mRNA
822266	AT3G26580	mRNA
839208	VTI1B	mRNA
843750	SOT16	mRNA
842909	TPX2	mRNA
821732	UGT71B6	mRNA
821137	CYP38	mRNA
843771	HSP101	mRNA
827246	AT4G15690	mRNA
827199	CYP705A1	mRNA
827230	CLA1	mRNA
829498	BCA5	mRNA
820175	AT3G10120	mRNA
842535	AT1G62370	mRNA
831774	ATMDAR2	mRNA
821431	ETP1	mRNA
827860	AAT1	mRNA
840485	AT1G35830	mRNA
830291	GYRB2	mRNA
831147	WRKY75	mRNA
841264	AT1G48430	mRNA
28721243	AT5G43064	mRNA
827397	SNC1	mRNA
817019	TIC55-II	mRNA
836173	AT5G60520	mRNA
827526	IP5PII	mRNA
841839	AT1G54010	mRNA
818379	AT2G38010	mRNA
841439	SIRB	mRNA
824342	G1	mRNA
817240	CIPK3	mRNA
835938	NdhN	mRNA
819313	IAA20	mRNA
841636	AT1G52070	mRNA
832465	AT5G24000	mRNA
821499	AT3G19620	mRNA
835668	CRR21	mRNA
833999	AT5G40020	mRNA
825246	AT3G60750	mRNA
814766	SKIP3	mRNA
835244	PBS2	mRNA
830967	AT5G11000	mRNA
832170	EFR	mRNA
835093	EMB1006	mRNA
838195	AT1G16260	mRNA
821427	AT3G18950	mRNA
841273	GATB	mRNA
829439	ZIP9	mRNA
820058	AT3G09050	mRNA
827522	ALMT12	mRNA
831608	IRX3	mRNA
834842	RBOHD	mRNA
822319	YSL6	mRNA
28720193	AT4G31354	mRNA
842642	AT1G63360	mRNA
837227	AT1G07160	mRNA
821681	DOF2	mRNA
835364	MAKR5	mRNA
827691	AT4G19500	mRNA
826760	AT4G11560	mRNA
830293	BHLH101	mRNA
834584	AT5G45480	mRNA
839848	AT1G29710	mRNA
832218	CRR42	mRNA
829631	AT4G34790	mRNA
844135	SULTR1;2	mRNA
820996	ECT6	mRNA
818465	AT2G38823	mRNA
820285	AT3G11150	mRNA
822203	PRXQ	mRNA
828815	TSB2	mRNA
818625	TBL33	mRNA
826977	AT4G13450	mRNA
842657	AT1G63520	mRNA
817698	GUN1	mRNA
843637	LPA3	mRNA
829828	AT4G36750	mRNA
841756	TCP3	mRNA
831113	ANNAT8	mRNA
838869	AT1G22630	mRNA
843228	AT1G68940	mRNA
839866	AT1G29880	mRNA
828506	AT4G24060	mRNA
830434	AT5G05510	mRNA
836477	FLS2	mRNA
822009	CLE19	mRNA
821196	WOX11	mRNA
823773	AT3G46280	mRNA
817495	GSTU4	mRNA
816861	MYB70	mRNA
832253	PAA2	mRNA
841778	AT1G53430	mRNA
840346	EMB3003	mRNA
837752	AT1G12000	mRNA
817419	AGL46	mRNA
827564	DEG5	mRNA
827916	AT4G03460	mRNA
816359	SDH1-2	mRNA
834882	AT5G48290	mRNA
822833	ERD5	mRNA
842420	AT1G61260	mRNA
838993	SPDS1	mRNA
814683	AT2G01540	mRNA
844085	TAPX	mRNA
838846	UGT85A1	mRNA
837568	ADL6	mRNA
843864	DHAR2	mRNA
819645	AT3G04850	mRNA
834289	AT5G42785	mRNA
6240953	AT4G16008	mRNA
827228	AT4G15545	mRNA
831778	AT5G03610	mRNA
829277	CYP83B1	mRNA
841387	PREP2	mRNA
814953	AIR3	mRNA
827479	LIL3:1	mRNA
838305	AT1G17340	mRNA
822221	CYP71B22	mRNA
833559	G6PD1	mRNA
834430	CAD1	mRNA
826623	HKT1	mRNA
825704	AT4G03940	mRNA
838139	ATPC2	mRNA
838022	AT1G14600	mRNA
835583	AT5G54920	mRNA
838152	AT1G15825	mRNA
820348	FOLB1	mRNA
816953	SDR2	mRNA
821808	LOX5	mRNA
824295	AT3G51320	mRNA
836777	LPPepsilon2	mRNA
834660	DELTA-OAT	mRNA
824765	ESK1	mRNA
834962	OVA2	mRNA
821222	AT3G03210	mRNA
815597	AT2G11270	mRNA
825262	AT3G60910	mRNA
832447	AT5G23820	mRNA
836026	SBT4.12	mRNA
841811	SRF6	mRNA
836024	AT5G59070	mRNA
827584	AT4G18520	mRNA
840268	AT1G33770	mRNA
828616	PMSR4	mRNA
819885	AT3G07000	mRNA
834927	AT5G48690	mRNA
836480	FLS5	mRNA
841147	SDH5	mRNA
820461	PGK1	mRNA
830745	AT5G08460	mRNA
838610	AT1G20220	mRNA
836749	STR18	mRNA
825241	AT3G60700	mRNA
823903	AT3G47490	mRNA
833778	AT5G37990	mRNA
832449	AT5G23840	mRNA
835467	emb2737	mRNA
837965	AT1G14040	mRNA
819911	RGLG1	mRNA
829645	AT4G34930	mRNA
817444	EXPA6	mRNA
829870	sks15	mRNA
828425	CRK18	mRNA
3770717	AT5G24318	mRNA
842252	CW9	mRNA
5008310	AT5G57250	mRNA
818764	MIZ1	mRNA
822178	AT3G25840	mRNA
840099	NSI	mRNA
838481	AT1G19000	mRNA
825512	OTP86	mRNA
3768932	AT3G25597	mRNA
832401	AT5G23370	mRNA
821932	AT3G23530	mRNA
830298	TBL3	mRNA
835318	AT5G52420	mRNA
814792	AT2G02630	mRNA
827133	AT4G14780	mRNA
839450	KAB1	mRNA
10723059	AT3G21351	mRNA
829232	AT4G31050	mRNA
826551	ATPD	mRNA
843565	ALAAT2	mRNA
819704	AT3G05400	mRNA
835177	SDHAF2	mRNA
818293	PIP2B	mRNA
820868	AT3G16220	mRNA
821063	KUP3	mRNA
827550	SS4	mRNA
817248	AT2G27060	mRNA
842499	ATG8C	mRNA
831960	AT5G18420	mRNA
828629	AT4G25260	mRNA
831386	AT5G15340	mRNA
818407	CXIP2	mRNA
843227	AT1G68935	mRNA
826792	AT4G01610	mRNA
844385	NHO1	mRNA
819734	AT3G05670	mRNA
833892	AT5G39000	mRNA
821279	LNG2	mRNA
825474	AT3G62990	mRNA
823641	NRT2.6	mRNA
832794	SFP1	mRNA
835854	AT5G57500	mRNA
818029	PTAC12	mRNA
832064	AT5G19440	mRNA
828509	AT4G24090	mRNA
839581	AT1G03070	mRNA
28717258	AT1G21470	mRNA
837464	NIMIN-3	mRNA
843324	TH8	mRNA
831521	AT5G16590	mRNA
830475	AT5G05900	mRNA
819739	AT3G05700	mRNA
841806	AT1G53690	mRNA
814696	NUDT17	mRNA
830724	HEMC	mRNA
820054	AT3G09020	mRNA
844103	AT1G77670	mRNA
831872	AT5G02440	mRNA
824356	AT3G51930	mRNA
825294	SDR1	mRNA
839105	AT1G25230	mRNA
828868	AT4G27585	mRNA
833980	AT5G39840	mRNA
819679	AT3G05160	mRNA
829272	AT4G31450	mRNA
820307	UGT76B1	mRNA
820342	FLA18	mRNA
817983	MEE20	mRNA
839006	AT1G23950	mRNA
834574	DUR3	mRNA
831678	AT5G03060	mRNA
838364	AT1G17850	mRNA
842891	RK2	mRNA
820880	AT3G16330	mRNA
3771315	AT5G36001	mRNA
839405	TUA4	mRNA
827581	AT4G18490	mRNA
821784	POP2	mRNA
828538	AT4G24350	mRNA
829155	AT4G30320	mRNA
836368	GSTU9	mRNA
836310	AT5G61890	mRNA
818591	NRPD1B	mRNA
833885	AT5G38930	mRNA
827648	AT4G19095	mRNA
831559	AT5G16960	mRNA
816135	AT2G16380	mRNA
831975	EMB269	mRNA
827862	AT4G21140	mRNA
835581	RBP45A	mRNA
828277	AT4G21880	mRNA
831146	AT5G13070	mRNA
830932	AT5G10680	mRNA
826814	AT4G12060	mRNA
818285	IRX9	mRNA
836076	BOA	mRNA
828477	AT4G23770	mRNA
838209	44107	mRNA
842035	CSLE1	mRNA
832549	BZIP9	mRNA
840274	AT1G33811	mRNA
829566	AT4G34180	mRNA
832595	AT5G25240	mRNA
819056	PEN2	mRNA
836047	UXS3	mRNA
838668	SAUL1	mRNA
830544	AT5G06560	mRNA
818375	AT2G37975	mRNA
839659	AT1G27670	mRNA
843777	AT1G74360	mRNA
821289	AT3G02640	mRNA
3770636	AT5G16453	mRNA
821730	HYR1	mRNA
832476	WRKY30	mRNA
822434	UMAMIT45	mRNA
831877	LAC8	mRNA
831133	AT5G12930	mRNA
837678	AT1G11360	mRNA
835591	FIP2	mRNA
828131	AT4G01700	mRNA
826553	AT4G09670	mRNA
816623	PSB29	mRNA
843203	AGP19	mRNA
831195	EMB3136	mRNA
837683	AT1G11410	mRNA
828433	AT4G23340	mRNA
827385	AT4G16790	mRNA
831475	AT5G16170	mRNA
6240978	AT4G31351	mRNA
838079	AT1G15140	mRNA
822277	GAPA	mRNA
827039	SBP1	mRNA
830880	AT5G10160	mRNA
816807	NAI1	mRNA
827413	UGLYAH	mRNA
2745563	ENODL20	mRNA
819656	AT3G04960	mRNA
822175	TPS-CIN	mRNA
843189	PSRP3/1	mRNA
837755	AT1G12030	mRNA
831777	AT5G03620	mRNA
843285	AT1G69520	mRNA
841528	HTA10	mRNA
817412	KCS12	mRNA
825160	ARGOS	mRNA
842391	AT1G60990	mRNA
838140	AT1G15710	mRNA
844330	AT1G79910	mRNA
818586	AT2G39980	mRNA
834913	AT5G48570	mRNA
821277	SP1L3	mRNA
836358	AT5G62370	mRNA
824572	HCEF1	mRNA
842736	AT1G64300	mRNA
829033	AT4G29120	mRNA
833535	GS2	mRNA
835904	APO2	mRNA
825893	AT4G21445	mRNA
823754	AT3G46110	mRNA
834943	ATSDI1	mRNA
828426	CRK19	mRNA
829043	PFK1	mRNA
28718301	AT2G24870	mRNA
829635	MRL1	mRNA
823631	AT3G44960	mRNA
831856	Hsp70-2	mRNA
841995	ZKT	mRNA
822267	AT3G26590	mRNA
818779	AT2G41800	mRNA
822372	AT3G27500	mRNA
841206	RLP7	mRNA
819701	RLP31	mRNA
827370	AT4G16680	mRNA
28718247	AT2G11205	mRNA
821139	AT3G02450	mRNA
819729	AT3G05625	mRNA
838956	CSLA03	mRNA
842043	SERAT2;1	mRNA
827495	AT4G17740	mRNA
836252	AT5G61310	mRNA
827188	ABCG42	mRNA
837608	AT1G10650	mRNA
823966	EDD1	mRNA
826933	AT4G13190	mRNA
823847	DUT1	mRNA
841390	CXE5	mRNA
826802	AT4G11950	mRNA
818100	AT2G35330	mRNA
827259	AT4G15790	mRNA
2745587	AT2G39415	mRNA
830822	AT5G09630	mRNA
828252	AT4G21650	mRNA
818830	AT2G42290	mRNA
844106	AT1G77700	mRNA
830522	NUDX27	mRNA
839345	EFE	mRNA
828149	NTM1	mRNA
825779	CRK36	mRNA
816511	AT2G19920	mRNA
827359	AT4G16580	mRNA
820217	LGO	mRNA
2745845	AT1G63055	mRNA
28717535	AT2G03965	mRNA
822045	UBC37	mRNA
826970	EXT12	mRNA
833727	AT5G37490	mRNA
842725	VHA-E3	mRNA
820243	ASD1	mRNA
817969	AT2G34080	mRNA
842895	AT1G65845	mRNA
819886	AT3G07010	mRNA
821134	CA1	mRNA
817814	CSLB03	mRNA
834738	AT5G46920	mRNA
829806	BEE2	mRNA
828623	HSP23.6-MITO	mRNA
3768365	CYCJ18	mRNA
843932	AT1G76010	mRNA
818837	AT2G42360	mRNA
828204	NAC067	mRNA
837531	LRR XI-23	mRNA
28717419	AT1G73065	mRNA
828441	AT4G23420	mRNA
821430	MEF20	mRNA
817567	AT2G30150	mRNA
843357	CYCD1;1	mRNA
843377	BCA4	mRNA
818482	AT2G38970	mRNA
822219	CYP71B20	mRNA
836118	AT5G59960	mRNA
818104	GDCH	mRNA
828189	WDR5b	mRNA
815074	AT2G05260	mRNA
822324	TSO2	mRNA
824094	AT3G49320	mRNA
822125	AT3G25410	mRNA
820178	PAP16	mRNA
832714	AT5G26740	mRNA
840131	PRS2	mRNA
818088	RPA	mRNA
816600	AT2G20720	mRNA
826973	HAK5	mRNA
832688	AT5G26190	mRNA
843740	SS2	mRNA
834405	AT5G43830	mRNA
826719	AT4G11175	mRNA
818471	AT2G38870	mRNA
827630	AT4G18950	mRNA
841389	AT1G49650	mRNA
825336	CRF6	mRNA
834067	AT5G40670	mRNA
821810	WNK2	mRNA
817441	AT2G28920	mRNA
834353	PHT1;1	mRNA
816207	AT2G17033	mRNA
28721189	AT5G22799	mRNA
828374	SMO1-2	mRNA
831070	AT5G11970	mRNA
825218	AT3G60470	mRNA
820549	Cpn60beta2	mRNA
823910	AT3G47560	mRNA
843337	AT1G70000	mRNA
828785	AR192	mRNA
818250	AT2G36780	mRNA
831984	PCB2	mRNA
817420	AT2G28710	mRNA
816242	AT2G17350	mRNA
819703	AT3G05390	mRNA
816150	AT2G16510	mRNA
821946	AT3G23660	mRNA
818237	AT2G36650	mRNA
823840	AT3G46870	mRNA
820659	AT3G14380	mRNA
843326	AT1G69900	mRNA
815022	AT2G04790	mRNA
839489	LIN2	mRNA
831528	AT5G16660	mRNA
828762	AT4G26555	mRNA
833897	PMAT1	mRNA
839326	AT1G04030	mRNA
842687	AT1G63840	mRNA
28717403	AT1G66465	mRNA
818217	AT2G36430	mRNA
843273	ELF5A-3	mRNA
838983	BCA3	mRNA
843438	AT1G70990	mRNA
825163	AT3G59930	mRNA
816040	UGT73B5	mRNA
829858	MAP1D	mRNA
816407	AT2G18910	mRNA
[truncated: 338 more rows]

## Sheet: Cluster 6
Gene ID	Gene Symbol	Type
821584	AT3G20390	mRNA
6241111	AT3G53065	mRNA
829512	AT4G33700	mRNA
844346	AT1G80060	mRNA
843820	BOR5	mRNA
844248	AT1G79070	mRNA
820125	AT3G09680	mRNA
844288	AtkdsA1	mRNA
820077	PTAC13	mRNA
821872	AT3G22980	mRNA
837894	AT1G13340	mRNA
819920	AT3G07320	mRNA
821188	AT3G02900	mRNA
843595	ELF4-L2	mRNA
816502	SNF7.2	mRNA
819760	AT3G05910	mRNA
830956	AT5G10890	mRNA
824593	TBL36	mRNA
6240393	LRE	mRNA
834613	AT5G45740	mRNA
820272	RLP34	mRNA
818261	AT2G36885	mRNA
820855	RABG3c	mRNA
835799	CKX3	mRNA
832223	MS3	mRNA
825144	AT3G59750	mRNA
836037	AT5G59190	mRNA
839013	AT1G24010	mRNA
837249	PCNA1	mRNA
836023	AT5G59060	mRNA
828320	AT4G22250	mRNA
822256	AT3G26490	mRNA
836413	AT5G62930	mRNA
818303	TTG2	mRNA
831838	AT5G02690	mRNA
831170	CRN	mRNA
842113	ZIP4	mRNA
837811	HPR3	mRNA
828273	MSRB9	mRNA
831405	AT5G15520	mRNA
829483	ABCI10	mRNA
816888	MES7	mRNA
825735	AT4G04200	mRNA
818020	CCP1	mRNA
839104	HTR12	mRNA
833138	RPS1	mRNA
827995	GIF3	mRNA
838776	PBC1	mRNA
834580	AT5G45440	mRNA
825140	AT3G59710	mRNA
837078	AT1G05710	mRNA
816495	PRF1	mRNA
829522	AT4G33800	mRNA
841909	AT1G54680	mRNA
843495	AT1G71690	mRNA
829102	PLP8	mRNA
821863	AT3G22910	mRNA
834297	AT5G42860	mRNA
818912	IPMI2	mRNA
834937	AT5G48790	mRNA
816916	AT2G23840	mRNA
833524	PAA1	mRNA
839531	DBE1	mRNA
841296	AT1G48740	mRNA
830511	emb2735	mRNA
820033	AT3G01830	mRNA
820661	AT3G14395	mRNA
841652	AT1G52220	mRNA
834753	AT5G47070	mRNA
835017	AT5G49555	mRNA
841880	AT1G54385	mRNA
822523	RLP43	mRNA
829610	COW1	mRNA
842976	SAG24	mRNA
841856	NF-YA5	mRNA
840075	AT1G31850	mRNA
838908	AT1G23000	mRNA
820644	AT3G14240	mRNA
822623	AT5MAT	mRNA
815081	AT2G05330	mRNA
832594	AT5G25230	mRNA
834838	RAD52-2	mRNA
5007904	AT2G23348	mRNA
838071	AT1G15060	mRNA
827501	AT4G17790	mRNA
839293	AT1G01320	mRNA
10723023	AT1G24095	mRNA
829611	GBF6	mRNA
817824	AT2G32640	mRNA
815968	AT2G14800	mRNA
843408	GH9B1	mRNA
3769880	CLL2	mRNA
825134	AT3G59650	mRNA
826484	AT4G09060	mRNA
817505	ENOC	mRNA
843543	AT1G72120	mRNA
832580	ENODL13	mRNA
830005	AT4G38490	mRNA
831637	AT5G17700	mRNA
834884	AT5G48310	mRNA
840413	ARF20	mRNA
823908	AT3G47540	mRNA
819184	BAP2	mRNA
835961	AT5G58480	mRNA
826850	AT4G12410	mRNA
832305	AT5G22440	mRNA
831023	MYB3R-4	mRNA
821936	AT3G23570	mRNA
817371	NCRK	mRNA
832495	GMI1	mRNA
839837	AT1G29600	mRNA
831050	AT5G11780	mRNA
836222	EXO70E2	mRNA
814718	AT2G01870	mRNA
835821	AT5G57150	mRNA
820024	LTP6	mRNA
831186	ATP5	mRNA
835146	AT5G50740	mRNA
5008013	AT3G19508	mRNA
827770	AT4G20230	mRNA
822323	AT3G27050	mRNA
818783	AT2G41835	mRNA
841708	AT1G52750	mRNA
815950	XTH10	mRNA
838094	AT1G15270	mRNA
835401	TRY	mRNA
821771	AT3G22090	mRNA
841047	AT1G44830	mRNA
816241	AT2G17340	mRNA
816213	AT2G17080	mRNA
818335	AT2G37585	mRNA
839385	CEL2	mRNA
818822	AT2G42220	mRNA
827271	AT4G15890	mRNA
820716	AT3G14870	mRNA
824096	AT3G49340	mRNA
823647	AT3G45110	mRNA
7922469	AT2G15042	mRNA
839940	AT1G30600	mRNA
818877	AT2G42770	mRNA
827460	AT4G02140	mRNA
835755	AGP14	mRNA
838233	AT1G16640	mRNA
825094	AT3G59250	mRNA
6240718	AT1G53542	mRNA
822251	AT3G26460	mRNA
837252	AT1G07400	mRNA
817864	RLP24	mRNA
824515	AT3G53470	mRNA
842128	AT1G56720	mRNA
841748	DRP5A	mRNA
819426	EDA4	mRNA
842743	AT1G64360	mRNA
820993	EMB2786	mRNA
844318	FHY1	mRNA
830469	AT5G05840	mRNA
817571	LAC3	mRNA
839926	AT1G30470	mRNA
828326	AT4G22310	mRNA
840939	ty2	mRNA
830375	ALA1	mRNA
830747	AT5G08480	mRNA
838598	ROP2	mRNA
816658	AT2G21210	mRNA
2745761	AT1G23935	mRNA
841687	AT1G52560	mRNA
831671	AT5G01420	mRNA
818224	DML1	mRNA
819677	AT3G05150	mRNA
820455	AT3G12730	mRNA
831244	SUVH4	mRNA
835463	AT5G53820	mRNA
827317	AT4G16230	mRNA
825378	AT3G62050	mRNA
817128	AT2G25870	mRNA
834836	CCR4	mRNA
828936	EMB1923	mRNA
818811	AT2G42110	mRNA
824605	AT3G54390	mRNA
833666	AT5G36960	mRNA
831606	ER-ANT1	mRNA
824832	PPD6	mRNA
822562	AT3G29140	mRNA
836651	AT5G65260	mRNA
824609	SRS6	mRNA
821305	HDG8	mRNA
830890	RABH1e	mRNA
816831	scpl10	mRNA
28717305	AT1G35183	mRNA
841244	NPSN12	mRNA
824241	CML41	mRNA
817423	HIS4	mRNA
839592	AT1G27030	mRNA
843783	FUT3	mRNA
816538	PIL5	mRNA
833383	AT5G34830	mRNA
842953	RGL1	mRNA
842666	AT1G63610	mRNA
842658	AT1G63530	mRNA
817870	RLP28	mRNA
829289	AT4G31615	mRNA
819872	NAC044	mRNA
824310	AT3G51470	mRNA
834772	AT5G47250	mRNA
833928	UDG4	mRNA
820506	ATSPO11-1	mRNA
817225	AT2G26840	mRNA
827357	HINT4	mRNA
835863	BIO1	mRNA
816690	AT2G21510	mRNA
824021	NPC6	mRNA
830898	AT5G10340	mRNA
824445	AT3G52790	mRNA
828232	FMN/FHY	mRNA
843696	AT1G73620	mRNA
834735	AT5G46900	mRNA
835375	AT5G52970	mRNA
837845	NUDT12	mRNA
843712	AT1G73770	mRNA
818057	EDA18	mRNA
816229	AT2G17240	mRNA
828778	AT4G26710	mRNA
817341	CKS2	mRNA
828817	AT4G27090	mRNA
830102	AT4G39470	mRNA
842229	AT1G58983	mRNA
28720145	AT4G18253	mRNA
823629	AT3G44940	mRNA
837534	AT1G09995	mRNA
842350	ECHID	mRNA
829380	MEF8S	mRNA
837378	SYP111	mRNA
833794	NF-YC12	mRNA
826958	TPS12	mRNA
843030	LBD40	mRNA
822590	PHS1	mRNA
5007692	AT1G12672	mRNA
822124	AT3G25400	mRNA
821886	RLP37	mRNA
823783	AT3G46370	mRNA
821977	AT3G23940	mRNA
828692	ORP4A	mRNA
818108	AT2G35420	mRNA
819359	MYB12	mRNA
821554	CYP705A20	mRNA
829904	CYCB1;1	mRNA
829781	GATA7	mRNA
817205	KCS11	mRNA
822232	CYP71B26	mRNA
826751	CRK30	mRNA
843100	AT1G67750	mRNA
824573	AT3G54060	mRNA
818099	EYA	mRNA
825168	AT3G59980	mRNA
829015	AT4G28940	mRNA
28717833	AT2G07658	mRNA
833308	CUE1	mRNA
830889	DOT3	mRNA
836418	FOLB2	mRNA
833643	AT5G36740	mRNA
832299	NAC090	mRNA
843472	RAD52-1	mRNA
825454	AT3G62790	mRNA
820914	VDAC1	mRNA
833204	AT5G32450	mRNA
817174	AT2G26340	mRNA
834583	AT5G45470	mRNA
820265	LSF2	mRNA
842749	AT1G64405	mRNA
829389	YUC1	mRNA
832010	AT5G18920	mRNA
836400	DXR	mRNA
841058	AT1G44920	mRNA
824430	AT3G52640	mRNA
827426	AT4G03490	mRNA
825089	AT3G59200	mRNA
825208	AT3G60370	mRNA
840299	AT1G34020	mRNA
821149	AT3G03776	mRNA
818867	AT2G42670	mRNA
834500	AT5G44710	mRNA
828693	AT4G25870	mRNA
841832	AT1G53935	mRNA
828043	AT4G01200	mRNA
818489	NATA1	mRNA
838335	NF-YA8	mRNA
817773	AT2G32140	mRNA
5007826	AT1G61575	mRNA
838223	ASL9	mRNA
829994	AT4G38370	mRNA
831066	AT5G11930	mRNA
834339	AT5G43210	mRNA
2746200	AT5G48335	mRNA
817921	BUBR1	mRNA
828415	CRK8	mRNA
836051	LTP3	mRNA
816395	XTH21	mRNA
840977	FTM1	mRNA
816713	CESA9	mRNA
5007841	AT1G68862	mRNA
834960	SLD5	mRNA
843043	LINC1	mRNA
841375	emb1273	mRNA
837562	SK18	mRNA
818098	AT2G35310	mRNA
818577	WLIM2a	mRNA
831804	AT5G02210	mRNA
830158	AT4G39970	mRNA
833807	AT5G38250	mRNA
820152	IPS1	mRNA
832125	AT5G20030	mRNA
2745737	AT4G37235	mRNA
829229	AT4G31020	mRNA
834749	AT5G47030	mRNA
839528	AT1G03320	mRNA
820052	AT3G09000	mRNA
827087	AT4G14420	mRNA
834614	RABA1c	mRNA
831550	AT5G16870	mRNA
837204	AT1G06930	mRNA
5008023	AT3G23255	mRNA
832798	AT5G27390	mRNA
819621	WDL1	mRNA
828573	AT4G24710	mRNA
832799	AT5G27400	mRNA
821158	AT3G01360	mRNA
824024	AT3G48640	mRNA
823710	AT3G45680	mRNA
817954	AT2G33850	mRNA
844374	GA3OX2	mRNA
824646	BME3	mRNA
838949	AT1G23410	mRNA
835556	ATK3	mRNA
839875	AT1G29965	mRNA
824976	GIS	mRNA
828092	AT4G03100	mRNA
831627	AT5G17610	mRNA
843671	HDG11	mRNA
828024	XTH9	mRNA
841787	FAP3	mRNA
5007958	AT2G43235	mRNA
844122	KOM	mRNA
819690	AT3G05260	mRNA
833437	GUS3	mRNA
823579	FAR4	mRNA
830679	AT5G07860	mRNA
843155	AT1G68260	mRNA
828390	FZR2	mRNA
828443	AT4G23440	mRNA
843496	AT1G71691	mRNA
838719	WAK3	mRNA
840264	CYP76C5	mRNA
832746	AGL26	mRNA
3770023	CYP71A28	mRNA
828701	VATG3	mRNA
820774	AT3G15357	mRNA
830754	AT5G08540	mRNA
841624	IQD27	mRNA
834835	AMK2	mRNA
841433	AT1G50110	mRNA
824265	AT3G51010	mRNA
817825	AT2G32650	mRNA
820750	PRPS20	mRNA
815657	MGDC	mRNA
838204	AT1G16350	mRNA
824372	NRPB11	mRNA
835373	AT5G52960	mRNA
836708	MYB68	mRNA
830014	PIS2	mRNA
814780	AT2G02510	mRNA
829259	AT4G31320	mRNA
837305	LBD1	mRNA
831005	AT5G11340	mRNA
831193	AAC2	mRNA
28719312	AT3G24463	mRNA
831862	AT5G02180	mRNA
5007874	AT2G14285	mRNA
818362	LCD1	mRNA
832074	AT5G19540	mRNA
832764	RLP53	mRNA
837955	ELF5A-1	mRNA
818013	CYP710A1	mRNA
820999	POK1	mRNA
829537	SSN2	mRNA
28721240	AT5G41763	mRNA
839761	AT1G28610	mRNA
818452	MVD1	mRNA
3770028	AT4G22666	mRNA
842559	AT1G62620	mRNA
834477	AT5G44500	mRNA
832313	AT5G22520	mRNA
834005	AT5G40080	mRNA
821439	POK2	mRNA
818871	AT2G42710	mRNA
830875	AT5G10110	mRNA
831103	AT5G12280	mRNA
817837	SUMO5	mRNA
28720140	AT4G16957	mRNA
840290	AT1G33930	mRNA
836815	AT5G66815	mRNA
826864	AT4G12520	mRNA
826938	AT4G13220	mRNA
816172	AT2G16710	mRNA
827205	AT4G15390	mRNA
833810	PR5K	mRNA
843980	AT1G76470	mRNA
816798	IAA8	mRNA
841348	AT1G49245	mRNA
835660	AT5G55660	mRNA
28717280	AT1G29775	mRNA
840852	AT1G42480	mRNA
836688	AT5G65620	mRNA
822101	CDC45	mRNA
826997	AT4G13630	mRNA
821133	AT3G03070	mRNA
840990	AT1G43910	mRNA
820576	AT3G13680	mRNA
3766796	AT1G26200	mRNA
815070	AT2G05220	mRNA
815865	XYP2	mRNA
818112	AT2G35470	mRNA
834974	GEX2	mRNA
824942	AT3G57730	mRNA
844111	AT1G77750	mRNA
818152	AT2G35795	mRNA
819302	AT2G46890	mRNA
818706	EEL	mRNA
832025	AT5G19060	mRNA
817827	VAMP725	mRNA
819977	AT3G07860	mRNA
830316	NAMT1	mRNA
822354	AT3G27330	mRNA
837494	AT1G09660	mRNA
827684	AT4G19430	mRNA
838812	TGA3	mRNA
831859	AT5G03370	mRNA
837758	BAG5	mRNA
28717363	AT1G55800	mRNA
825106	AT3G59370	mRNA
821635	AGP40	mRNA
838177	TLP8	mRNA
841816	AT1G53790	mRNA
816416	TXND9	mRNA
830927	AT5G10620	mRNA
831516	ZFN3	mRNA
28719398	AT3G52075	mRNA
10723020	AT2G41231	mRNA
837973	UCP3	mRNA
827077	AT4G14342	mRNA
824807	WRKY70	mRNA
825148	MPK10	mRNA
828803	AT4G26960	mRNA
827180	AT4G15140	mRNA
817166	3BETAHSD/D2	mRNA
844031	AT1G76960	mRNA
820359	AT3G11860	mRNA
828749	CSN6B	mRNA
840151	AT1G32570	mRNA
828618	AT4G25150	mRNA
824243	AT3G50790	mRNA
818449	PECT1	mRNA
837718	AT1G11740	mRNA
831169	AK-LYS1	mRNA
829622	CIB22	mRNA
820271	AT3G11000	mRNA
818286	AT2G37100	mRNA
824153	AT3G49910	mRNA
818127	AT2G35605	mRNA
816087	AT2G15910	mRNA
835912	AT5G58005	mRNA
28720138	AT4G16857	mRNA
827569	AT4G18395	mRNA
827897	AT4G01110	mRNA
819365	ERF71	mRNA
832085	OFP8	mRNA
816573	AT2G20515	mRNA
821684	AT3G21300	mRNA
820021	AT3G08740	mRNA
841699	AT1G52670	mRNA
816810	AT2G22795	mRNA
829564	CYCD3;1	mRNA
5007827	AT1G61795	mRNA
835489	UF3GT	mRNA
828183	PSAD-1	mRNA
829586	AT4G34360	mRNA
818795	AT2G41950	mRNA
829939	AT4G37830	mRNA
837212	AT1G07020	mRNA
6240607	AT2G05632	mRNA
829607	AT4G34555	mRNA
830908	CYCD4;2	mRNA
844391	AT1G80520	mRNA
839682	AT1G27890	mRNA
842360	CB5LP	mRNA
821731	AT3G21770	mRNA
829955	ELI3-2	mRNA
826676	AT4G10800	mRNA
837980	AT1G14200	mRNA
819371	U1A	mRNA
826411	AT4G08520	mRNA
833921	AT5G39250	mRNA
841780	AT1G53450	mRNA
821370	AT3G18410	mRNA
834396	PnsB5	mRNA
842079	MDO1	mRNA
827408	AT4G17000	mRNA
844389	AT1G80500	mRNA
821026	IAA31	mRNA
822253	AT3G26480	mRNA
835808	AT5G57040	mRNA
844173	GSTU20	mRNA
823819	UGT76E12	mRNA
6240559	AT3G25013	mRNA
817904	AT2G33400	mRNA
817457	CYP707A2	mRNA
829958	AT4G38020	mRNA
837977	AT1G14180	mRNA
827003	AT4G13690	mRNA
829419	AUR1	mRNA
836436	AT5G63150	mRNA
832522	AT5G24510	mRNA
843555	AT1G72230	mRNA
817946	AGP30	mRNA
839088	LpxC2	mRNA
837975	AT1G14160	mRNA
839632	AT1G27420	mRNA
28716028	AT1G03660	mRNA
820038	AT3G08890	mRNA
843687	AT1G73530	mRNA
836392	AT5G62710	mRNA
817888	AT2G33255	mRNA
832165	AT5G20430	mRNA
818195	APG10	mRNA
844088	AT1G77520	mRNA
831437	AT5G15802	mRNA
827681	AT4G19400	mRNA
821221	DEL3	mRNA
6241077	AT3G26742	mRNA
842956	MYB114	mRNA
28717426	AT1G75125	mRNA
822811	AT3G30730	mRNA
840199	NACA5	mRNA
830945	AT5G10780	mRNA
822415	MYB0	mRNA
834609	AT5G45700	mRNA
827132	TCX2	mRNA
828461	AT4G23610	mRNA
841291	AT1G48690	mRNA
821035	AT3G17680	mRNA
829078	AT4G29570	mRNA
818490	AT2G39040	mRNA
829061	AT4G29400	mRNA
820656	MEE31	mRNA
827761	AT4G20150	mRNA
817777	PTAC18	mRNA
838109	PDF1A	mRNA
838336	AT1G17600	mRNA
5008085	AT3G54085	mRNA
834994	TBL4	mRNA
835840	AT5G57345	mRNA
833929	AT5G39330	mRNA
827841	AT4G20930	mRNA
841281	PMEAMT	mRNA
831259	ABCI11	mRNA
830280	AT5G04010	mRNA
817980	AT2G34190	mRNA
841240	AT1G48200	mRNA
843458	AT1G71180	mRNA
844150	AT1G78140	mRNA
835438	CB5-E	mRNA
821558	AT3G20150	mRNA
842890	RK1	mRNA
829185	AT4G30620	mRNA
828431	CRK24	mRNA
825152	AT3G59830	mRNA
817811	AT2G32500	mRNA
838405	ATLP-1	mRNA
824291	AT3G51280	mRNA
840007	IMPL1	mRNA
819893	AT3G07070	mRNA
821126	AT3G01513	mRNA
28721283	AT5G61412	mRNA
837440	AT1G09200	mRNA
822025	AT3G24360	mRNA
825867	ATK5	mRNA
836504	RSW3	mRNA
820838	AT3G15940	mRNA
844417	AT1G80780	mRNA
828387	LDOX	mRNA
830665	XXT3	mRNA
2745990	AT5G18636	mRNA
842334	PG1	mRNA
818985	LSM6B	mRNA
823919	AT3G47650	mRNA
827597	AT4G18630	mRNA
818708	AT2G41090	mRNA
834257	AT5G42500	mRNA
28721158	AT5G14895	mRNA
822088	RLP39	mRNA
839830	AT1G29530	mRNA
830868	AT5G10040	mRNA
841843	AT1G54050	mRNA
836088	AT5G59670	mRNA
830813	AT5G09540	mRNA
826593	HSD5	mRNA
816287	MCA2	mRNA
835222	SKS2	mRNA
5007987	AT3G06778	mRNA
839014	MLP423	mRNA
826382	AT4G08280	mRNA
829694	AT4G35410	mRNA
6241450	TRM33	mRNA
828802	AT4G26950	mRNA
828847	AT4G27390	mRNA
5007719	AT1G24147	mRNA
819806	AT3G06320	mRNA
827073	AT4G01895	mRNA
836644	AT5G65205	mRNA
838127	CYCA2;3	mRNA
831780	AT5G02430	mRNA
841446	FU	mRNA
827517	AT4G17920	mRNA
836427	AT5G63070	mRNA
840324	EPF2	mRNA
837734	SRS	mRNA
819988	QRT2	mRNA
834097	RPL27	mRNA
818655	AT2G40600	mRNA
28720137	AT4G16855	mRNA
839967	PUP4	mRNA
829677	AT4G35240	mRNA
837459	AT1G09370	mRNA
844144	TPPB	mRNA
843467	ATWHY2	mRNA
834048	AT5G40500	mRNA
829016	ROP9	mRNA
826701	AT4G11000	mRNA
837255	HAI2	mRNA
832418	CXE18	mRNA
823925	BNQ3	mRNA
28719268	AT3G13276	mRNA
842522	AT1G62250	mRNA
817129	AUR2	mRNA
827783	AT4G20350	mRNA
28719217	AT3G09455	mRNA
832726	AT5G26630	mRNA
817348	AT2G28040	mRNA
836799	AT5G66670	mRNA
839421	AT1G02770	mRNA
815126	AT2G05755	mRNA
834483	VPS2.2	mRNA
821187	RPA32B	mRNA
827006	AT4G13720	mRNA
842882	AT1G65710	mRNA
842699	AT1G63960	mRNA
819261	SDH4	mRNA
840932	AT1G43310	mRNA
831685	AT5G03870	mRNA
834671	KASI	mRNA
827943	AT4G01395	mRNA
836257	AT5G61360	mRNA
834428	AT5G44050	mRNA
824485	AT3G53190	mRNA
831645	CBR	mRNA
828245	ENDO3	mRNA
818821	OEP16-3	mRNA
841741	AT1G53070	mRNA
822118	AT3G25240	mRNA
820636	AT3G14190	mRNA
842215	AT1G58460	mRNA
821380	AT3G18500	mRNA
816176	AT2G16750	mRNA
842675	CYP86A7	mRNA
833758	RSL1	mRNA
819332	MYB2	mRNA
842175	ATP-PRT1	mRNA
816911	AT2G23790	mRNA
840273	AT1G33810	mRNA
28719924	AT4G07455	mRNA
844192	AT1G78560	mRNA
837369	SDH6	mRNA
823825	AT3G46720	mRNA
832396	STE14A	mRNA
822329	AT3G27100	mRNA
839237	AT1G05240	mRNA
824838	SIB1	mRNA
818958	AT2G43560	mRNA
836895	FRO1	mRNA
814979	AT2G04395	mRNA
828264	BGLU47	mRNA
830294	AT5G04160	mRNA
816667	SULA	mRNA
844234	BAS	mRNA
842678	AT1G63740	mRNA
825785	CRK39	mRNA
829095	AT4G29735	mRNA
836137	AT5G60150	mRNA
838212	MC8	mRNA
3768920	AT3G24513	mRNA
827743	AT4G19985	mRNA
831999	SCL28	mRNA
840414	AT1G35250	mRNA
842085	AT1G56320	mRNA
834358	AT5G43400	mRNA
820888	NSP4	mRNA
828986	TYRDC	mRNA
830079	AT4G39235	mRNA
832667	TGG2	mRNA
5008144	AT4G15953	mRNA
820722	HEME1	mRNA
833941	AT5G39450	mRNA
820869	AT3G16230	mRNA
836391	TUB3	mRNA
819722	AT3G05560	mRNA
828118	AT4G01580	mRNA
826959	CYP71A19	mRNA
824424	AT3G52580	mRNA
822357	AT3G27360	mRNA
842453	TIM13	mRNA
819787	LUL4	mRNA
833136	AT5G30490	mRNA
824798	AT3G56310	mRNA
816582	AT2G20590	mRNA
818444	CDKB1;2	mRNA
831496	AT5G16350	mRNA
834616	RLP55	mRNA
815889	AT2G14045	mRNA
843599	iqd8	mRNA
842973	WRKY67	mRNA
842613	AT1G63100	mRNA
817217	CYCB1;4	mRNA
821218	AT3G01930	mRNA
833747	ARLA1A	mRNA
821627	AT3G20790	mRNA
838644	AAE1	mRNA
836807	AT5G66740	mRNA
830713	EMB1873	mRNA
838925	AT1G23170	mRNA
835783	AT5G56810	mRNA
840022	AT1G31335	mRNA
843893	AT1G75580	mRNA
6240770	AT3G03341	mRNA
819047	AT2G44400	mRNA
836201	AT5G60800	mRNA
828770	AT4G26630	mRNA
816381	PNP-A	mRNA
819943	AT3G07540	mRNA
826619	AT4G10270	mRNA
817484	SAG13	mRNA
829116	AT4G29930	mRNA
28719390	AT3G48835	mRNA
822413	AT3G27900	mRNA
837026	AT1G05280	mRNA
824915	AT3G57480	mRNA
816665	AT2G21260	mRNA
817795	AT2G32340	mRNA
829569	SK11	mRNA
836833	AT5G66985	mRNA
831300	NAC085	mRNA
841207	AT1G47900	mRNA
818427	IREG1	mRNA
3770570	SDH3-2	mRNA
834193	POLA3	mRNA
841712	AT1G52790	mRNA
824131	MYB84	mRNA
826939	AT4G13230	mRNA
837998	UTR3	mRNA
839932	AAE14	mRNA
825282	AT3G61100	mRNA
843548	AT1G72170	mRNA
835406	AGP22	mRNA
830789	AT5G09300	mRNA
839199	AT1G26590	mRNA
835186	PABN1	mRNA
818827	UVI4	mRNA
835888	AT5G57790	mRNA
839877	AT1G29980	mRNA
834532	DSS1(V)	mRNA
823492	CAM7	mRNA
817049	SDF2	mRNA
832521	AT5G24500	mRNA
841527	AT1G51055	mRNA
818154	AT2G35810	mRNA
827913	AT4G03450	mRNA
823305	AT3G42725	mRNA
828727	AT4G26210	mRNA
816778	AT2G22460	mRNA
840403	GF14 PHI	mRNA
2745578	AT2G33793	mRNA
833608	CCB3	mRNA
829917	CYCD5;1	mRNA
816474	AT2G19550	mRNA
831998	AT5G18800	mRNA
837602	CER1	mRNA
839634	AT1G27435	mRNA
825532	AGG2	mRNA
841425	TUA2	mRNA
842178	AT1G58110	mRNA
833646	AT5G36790	mRNA
838245	AT1G16740	mRNA
819277	CB5-C	mRNA
819929	RABA5b	mRNA
838752	AT1G21520	mRNA
838321	IQD7	mRNA
827047	AT4G14096	mRNA
834062	AT5G40630	mRNA
815699	AT2G12280	mRNA
820298	MEE34	mRNA
831296	AT5G14450	mRNA
843439	AT1G71000	mRNA
5007668	AT1G06515	mRNA
834031	MYB23	mRNA
843056	AT1G67350	mRNA
824683	AT3G55170	mRNA
831075	HSP17.6II	mRNA
816120	AT2G16230	mRNA
841100	AT1G45545	mRNA
818002	NIP2;1	mRNA
834617	AT5G45775	mRNA
829440	SQD1	mRNA
820158	AT3G09970	mRNA
831107	AT5G12320	mRNA
835711	AT5G56120	mRNA
31370871	AT2G26515	mRNA
842919	VIM2	mRNA
832364	MYB37	mRNA
839433	CLPP5	mRNA
834470	PDF1.2c	mRNA
836791	AT5G66590	mRNA
822480	AT3G28500	mRNA
842477	GPT2	mRNA
828325	SOBER1	mRNA
824169	CYCD3;3	mRNA
841282	AT1G48610	mRNA
842457	AT1G61610	mRNA
839396	MGP	mRNA
842566	AT1G62690	mRNA
826968	AT4G13370	mRNA
840421	AT1G35320	mRNA
839008	AT1G23970	mRNA
831852	AT5G03390	mRNA
844012	AT1G76780	mRNA
829794	AT4G36420	mRNA
817143	PDF1.2b	mRNA
836250	AT5G61290	mRNA
825147	AT3G59780	mRNA
836378	SDH7	mRNA
828613	FSD1	mRNA
837238	AT1G07270	mRNA
820050	AT3G08980	mRNA
838734	AT1G21350	mRNA
836862	EB1C	mRNA
832740	IREG3	mRNA
841764	TTL1	mRNA
819723	AT3G05570	mRNA
825096	AT3G59270	mRNA
835577	AT5G54860	mRNA
832095	AT5G19750	mRNA
823831	PTAC16	mRNA
819713	RAD9	mRNA
841043	AT1G44790	mRNA
827940	XT2	mRNA
838393	LAC1	mRNA
827890	RK3	mRNA
834810	AT5G47600	mRNA
820118	SOX	mRNA
817193	AT2G26520	mRNA
844350	HP6	mRNA
830877	AT5G10130	mRNA
836405	AT5G62840	mRNA
834320	NPQ6	mRNA
815939	AT2G14520	mRNA
819071	AT2G44630	mRNA
818799	AT2G41990	mRNA
818974	AT2G43720	mRNA
826715	CRF1	mRNA
842157	VIM1	mRNA
819156	GRF9	mRNA
6240255	AT1G11112	mRNA
836311	BON1	mRNA
829833	RCE1	mRNA
829745	AT4G35905	mRNA
821834	PBD1	mRNA
825281	AT3G61090	mRNA
828508	ALL1	mRNA
819066	AT2G44580	mRNA
814811	UTR1	mRNA
831230	FZR3	mRNA
843871	emb2184	mRNA
28720182	AT4G25707	mRNA
829220	FAD6	mRNA
842639	AT1G63330	mRNA
821257	ENODL16	mRNA
10723119	AT5G28442	mRNA
818991	AT2G43870	mRNA
832778	ACP5	mRNA
843530	FUT13	mRNA
835639	AT5G55460	mRNA
835175	CRL	mRNA
828468	AT4G23680	mRNA
835725	AT5G56260	mRNA
821402	PUB29	mRNA
817746	SOBIR1	mRNA
824811	ATG18D	mRNA
833518	AT5G35530	mRNA
830415	AT5G05330	mRNA
838714	LSM3A	mRNA
31370864	AT1G54773	mRNA
840149	FdC2	mRNA
2745749	AT1G12805	mRNA
840020	LBD4	mRNA
831544	AT5G16810	mRNA
822092	RLP41	mRNA
832358	F8H	mRNA
830853	NRPB4	mRNA
828449	SP1L5	mRNA
838985	AT1G23750	mRNA
815380	AT2G07705	mRNA
828480	3xHMG-box2	mRNA
843796	CYP98A9	mRNA
823890	HSD3	mRNA
3768521	TCL1	mRNA
814691	MEE11	mRNA
820826	AT3G15830	mRNA
6240402	AT5G03995	mRNA
842318	AT1G60230	mRNA
842551	FMO GS-OX2	mRNA
817216	AT2G26750	mRNA
832072	MSL9	mRNA
831223	AT5G13780	mRNA
842662	AT1G63570	mRNA
829464	AT4G33280	mRNA
832536	AT5G24650	mRNA
818839	BZIP34	mRNA
821588	AT3G20430	mRNA
818514	PGP1	mRNA
817515	PHT4;1	mRNA
28720352	AT5G01017	mRNA
837992	AT1G14310	mRNA
827824	AT4G20760	mRNA
822095	ERD2B	mRNA
832445	DUF 10	mRNA
820843	AT3G02700	mRNA
817488	SMO2-2	mRNA
837654	SUB	mRNA
816533	RPT2b	mRNA
825034	TRM7	mRNA
3766708	AT1G12244	mRNA
818969	AT2G43670	mRNA
6240736	AT1G53887	mRNA
837319	AT1G08035	mRNA
844184	AT1G78480	mRNA
844198	AT1G78620	mRNA
817999	AT2G34360	mRNA
836113	HTB4	mRNA
826501	AT4G09200	mRNA
824138	bZIP5	mRNA
814748	AT2G02170	mRNA
818801	AT2G42005	mRNA
821562	AT3G20180	mRNA
840898	AT1G43000	mRNA
835263	AT5G51880	mRNA
821667	BBX32	mRNA
832342	RER1	mRNA
829267	CTF7	mRNA
839275	SPL8	mRNA
820335	AT3G11630	mRNA
824598	AT3G54310	mRNA
818874	RPL16A	mRNA
835703	AT5G56050	mRNA
814692	AT2G01630	mRNA
841900	ACP2	mRNA
832728	AT5G26620	mRNA
836828	AT5G66940	mRNA
841268	GLN1;5	mRNA
818078	AT2G35120	mRNA
816892	ACL	mRNA
842846	AGL23	mRNA
836040	HAI1	mRNA
841691	AT1G52590	mRNA
826721	AT4G11190	mRNA
818189	AT2G36170	mRNA
829129	AT4G30060	mRNA
826777	HAP2	mRNA
830286	AT5G04070	mRNA
824981	BZIP61	mRNA
843308	HO3	mRNA
832488	AT5G24210	mRNA
3766668	AT1G06645	mRNA
831988	AT5G18700	mRNA
841310	TBL7	mRNA
831060	AT5G11870	mRNA
843275	AT1G69430	mRNA
830950	AT5G10830	mRNA
842087	CRT1a	mRNA
834089	AT5G40880	mRNA
826618	AT4G10265	mRNA
822308	AT3G26920	mRNA
817158	IQD6	mRNA
824374	AT3G52110	mRNA
841701	LEA7	mRNA
828920	TET7	mRNA
819172	SAP18	mRNA
827046	AT4G14090	mRNA
815286	AT2G07170	mRNA
823654	AT3G45180	mRNA
816959	AT2G24250	mRNA
835554	Fh5	mRNA
28718251	AT2G11815	mRNA
844349	CBSX4	mRNA
831948	NAC088	mRNA
832722	AT5G26670	mRNA
837214	AT1G07030	mRNA
819914	AT3G07260	mRNA
841198	AT1G47820	mRNA
819213	AT2G46050	mRNA
28720192	AT4G31073	mRNA
835353	AT5G52760	mRNA
836309	AT5G61880	mRNA
822237	CYP71B37	mRNA
834414	AT5G43920	mRNA
826396	SAPX	mRNA
820980	HS1	mRNA
7922319	AT5G09976	mRNA
843237	AT1G69050	mRNA
825434	ATERDJ3B	mRNA
822183	AT3G25880	mRNA
822484	AT3G28540	mRNA
819265	AT2G46535	mRNA
814790	AT2G02610	mRNA
842280	AT1G59860	mRNA
5008173	AT4G30845	mRNA
840360	AT1G34570	mRNA
818295	AT2G37190	mRNA
28719264	AT3G10605	mRNA
824541	AT3G53740	mRNA
819599	AT3G04440	mRNA
819333	AT2G47200	mRNA
832737	AT5G26790	mRNA
831853	AT5G02610	mRNA
820628	FLU	mRNA
824416	AT3G52510	mRNA
840304	SAMC2	mRNA
830816	AT5G09570	mRNA
822361	AT3G27400	mRNA
829511	AT4G33690	mRNA
834655	AT5G46130	mRNA
830935	AT5G10700	mRNA
825238	AT3G60670	mRNA
825225	AT3G60540	mRNA
824008	AT3G48490	mRNA
836576	AT5G64550	mRNA
843162	AT1G68330	mRNA
834782	AT5G47350	mRNA
816032	NRPE3B	mRNA
816355	AT2G18400	mRNA
819796	AT3G06220	mRNA
816602	AT2G20725	mRNA
824337	IMK2	mRNA
834938	AT5G48800	mRNA
828399	AT4G23000	mRNA
822010	AT3G24230	mRNA
816362	PERK4	mRNA
835286	CRR1	mRNA
827578	AT4G18460	mRNA
844195	NADK3	mRNA
828490	AT4G23900	mRNA
844218	LSH7	mRNA
831832	CDC25	mRNA
819009	AT2G44040	mRNA
837045	AT1G05440	mRNA
839931	AT1G30515	mRNA
825471	AT3G62960	mRNA
835384	AT5G53045	mRNA
820704	AT3G14760	mRNA
818895	AT2G42940	mRNA
835392	SPDS3	mRNA
817633	AT2G30820	mRNA
821887	RLP38	mRNA
825503	NEK4	mRNA
829225	AT4G30993	mRNA
842341	AT1G60460	mRNA
824007	AT3G48480	mRNA
833871	bZIP43	mRNA
815006	NRPB6B	mRNA
826702	NDPK3	mRNA
843556	AT1G72240	mRNA
839723	AGP31	mRNA
831779	AT5G01225	mRNA
819947	AT3G07568	mRNA
844331	AT1G79915	mRNA
832468	SLAH3	mRNA
841919	TLP18.3	mRNA
840266	AT1G33750	mRNA
836847	AT5G67120	mRNA
829292	AT4G31640	mRNA
839506	AHP5	mRNA
825062	AT3G58930	mRNA
816332	AT2G18190	mRNA
823601	ADT4	mRNA
820866	AT3G16200	mRNA
824535	AT3G53680	mRNA
835309	AT5G52330	mRNA
838413	EPR1	mRNA
822430	UMAMIT43-psi	mRNA
834952	AT5G48940	mRNA
836467	AT5G63480	mRNA
817730	AT2G31730	mRNA
821972	TOPII	mRNA
829080	AT4G29590	mRNA
824293	ROP1	mRNA
838703	AT1G21070	mRNA
826515	NDPK1	mRNA
6240500	AT4G37483	mRNA
842475	AT1G61780	mRNA
837052	NTMC2T2.1	mRNA
834622	CIPK20	mRNA
834529	AT5G44980	mRNA
838081	AT1G15160	mRNA
2745542	AT2G16385	mRNA
816157	AT2G16575	mRNA
829166	TET9	mRNA
834762	AT5G47160	mRNA
819270	AT2G46580	mRNA
836210	MYB34	mRNA
824044	AT3G48830	mRNA
817944	RALFL19	mRNA
834482	AT5G44550	mRNA
818644	HEME2	mRNA
822487	AT3G28570	mRNA
828743	AT4G26370	mRNA
836197	AT5G60760	mRNA
816186	PIP2;8	mRNA
824955	UVI4-LIKE	mRNA
817418	AT2G28690	mRNA
842494	AT1G61990	mRNA
841804	MSRB1	mRNA
841479	AT1G50575	mRNA
834818	NF-YB6	mRNA
828943	LLG3	mRNA
834800	PME5	mRNA
816486	PRMT1A	mRNA
833946	GNL1	mRNA
816758	AAT	mRNA
819884	AT3G06990	mRNA
843954	AT1G76210	mRNA
842940	ATX1	mRNA
814833	AT2G03040	mRNA
842714	AT1G64100	mRNA
838302	AT1G17300	mRNA
831622	AT5G17560	mRNA
840946	UGT80B1	mRNA
837190	AT1G06790	mRNA
2745565	AT2G27402	mRNA
826889	AT4G12770	mRNA
826683	AT4G10860	mRNA
834044	AT5G40460	mRNA
838528	KCS4	mRNA
816964	AT2G24285	mRNA
837907	AT1G13470	mRNA
836887	AT5G67510	mRNA
844426	AT1G80865	mRNA
828430	CRK23	mRNA
828810	AT4G27020	mRNA
827760	GSO1	mRNA
825339	AT3G61660	mRNA
817879	AT2G33180	mRNA
843278	AT1G69460	mRNA
834000	AT5G40030	mRNA
829088	ACHT2	mRNA
819072	AT2G44640	mRNA
836032	AT5G59140	mRNA
824077	AT3G49160	mRNA
831646	AT5G17780	mRNA
842057	AT1G56060	mRNA
827154	TUA6	mRNA
828447	AT4G23490	mRNA
815013	AT2G04700	mRNA
838914	MDP40	mRNA
819123	CDS4	mRNA
837641	AT1G10980	mRNA
826509	AT4G09260	mRNA
5008306	AT5G53486	mRNA
5007783	AT1G47278	mRNA
841633	MBP1	mRNA
838080	AT1G15150	mRNA
817663	CLE5	mRNA
842363	AT1G60690	mRNA
836521	SAL2	mRNA
2745585	ROT4	mRNA
836487	SPT42	mRNA
837687	UMAMIT27	mRNA
832383	CYP86B1	mRNA
826811	BAT5	mRNA
819424	PAC	mRNA
828940	EXPB3	mRNA
819218	AT2G46100	mRNA
834917	SMC3	mRNA
817775	AT2G32160	mRNA
837663	AT1G11220	mRNA
838075	AT1G15120	mRNA
840483	AT1G35780	mRNA
825365	AT3G61920	mRNA
814744	LCR68	mRNA
839887	AT1G30080	mRNA
842136	AT1G57600	mRNA
28717252	AT1G19840	mRNA
830050	AT4G38950	mRNA
818220	FBA6	mRNA
829929	bZIP7	mRNA
842579	ASP4	mRNA
839708	AT1G28140	mRNA
830837	AT5G09770	mRNA
844116	AT1G77790	mRNA
819934	AT3G07460	mRNA
824439	AT3G52730	mRNA
835110	AT5G50420	mRNA
828500	CSLG2	mRNA
831099	AT5G12240	mRNA
827486	AT4G17660	mRNA
818529	AT2G39440	mRNA
819576	AT3G04210	mRNA
825114	AT3G59450	mRNA
816328	AT2G18150	mRNA
826788	HMGS	mRNA
814937	AT2G04039	mRNA
819935	AT3G07470	mRNA
844204	GGH2	mRNA
824256	LPPepsilon1	mRNA
837762	AT1G12100	mRNA
844213	APC6	mRNA
826841	CYP706A6	mRNA
822139	GLYR1	mRNA
3768004	AT2G16586	mRNA
839247	AT1G01810	mRNA
28720183	AT4G26145	mRNA
839209	AT1G26680	mRNA
822524	AT3G28900	mRNA
817506	PCNA2	mRNA
839140	TPX2	mRNA
829568	EDA9	mRNA
830824	PPa6	mRNA
836522	AT5G64010	mRNA
821406	WNK6	mRNA
837570	AT1G10310	mRNA
821545	UBC19	mRNA
831462	GRF5	mRNA
833710	AT5G37360	mRNA
829552	DML3	mRNA
826513	AT4G09300	mRNA
816862	AT2G23300	mRNA
816627	AT2G20930	mRNA
820470	AT3G12870	mRNA
822102	FaTA	mRNA
3771473	AT5G49350	mRNA
825159	AT3G59890	mRNA
824185	AT3G50230	mRNA
819111	AT2G45040	mRNA
834312	COP8	mRNA
820080	BSK9	mRNA
830865	AT5G10020	mRNA
817750	AT2G31920	mRNA
827462	AT4G17486	mRNA
6241318	AT4G05091	mRNA
825756	AT4G04360	mRNA
844408	AT1G80690	mRNA
819266	AT2G46540	mRNA
840472	RPL21C	mRNA
844113	AT1G77765	mRNA
822195	MAD2	mRNA
842046	AT1G55950	mRNA
834100	AT5G40980	mRNA
835634	AT5G55410	mRNA
836211	RLK1	mRNA
817926	CRL2	mRNA
832719	AT5G26700	mRNA
837807	AT1G12500	mRNA
5007978	RTFL19	mRNA
28717667	AT2G05655	mRNA
837176	JASON	mRNA
827461	AT4G17483	mRNA
6240572	AT1G07901	mRNA
830502	CYC1BAT	mRNA
824893	BGL2	mRNA
829382	AT4G32470	mRNA
838919	AT1G23110	mRNA
839121	AT1G25360	mRNA
843938	EMB1793	mRNA
829394	AT4G32590	mRNA
819157	AUR3	mRNA
843395	AOAT2	mRNA
829366	APX6	mRNA
828581	AT4G24790	mRNA
843916	LCR67	mRNA
839215	AT1G26740	mRNA
839113	RBL10	mRNA
829463	CDC20.1	mRNA
816885	AT2G23530	mRNA
844399	WIN1	mRNA
841305	AT1G48830	mRNA
828960	AT4G28430	mRNA
836661	AT5G65360	mRNA
836755	AT5G66230	mRNA
843339	AT1G70020	mRNA
816545	PSAE-2	mRNA
823818	AT3G46650	mRNA
842975	SUC7	mRNA
836773	PLP3b	mRNA
825312	AT3G61400	mRNA
836140	PUM19	mRNA
829484	HDA14	mRNA
815975	AT2G14860	mRNA
834291	DFR	mRNA
817962	AT2G34010	mRNA
817525	UGT71C1	mRNA
831276	AT5G14260	mRNA
828719	AT4G26130	mRNA
817916	AT2G33510	mRNA
829428	AT4G32915	mRNA
824375	GR1	mRNA
843964	CYCB2;4	mRNA
820755	AT3G15240	mRNA
3768659	AT2G17442	mRNA
821421	AT3G18880	mRNA
842376	AT1G60830	mRNA
834181	AT5G41765	mRNA
843441	AT1G71015	mRNA
843632	PS2	mRNA
10723072	AT2G48121	mRNA
820637	AT3G14200	mRNA
822076	AT3G24780	mRNA
828294	AT4G22050	mRNA
840337	PS1	mRNA
3771574	AT5G67411	mRNA
817987	WDR55	mRNA
824542	ACT3	mRNA
840189	AT1G32950	mRNA
843304	AT1G69680	mRNA
823768	HSP17.4	mRNA
830352	ACR12	mRNA
822283	CCB1	mRNA
821342	PEX3-1	mRNA
829313	ENODL15	mRNA
834088	UK/UPRT1	mRNA
832054	AT5G19340	mRNA
843668	DR4	mRNA
818666	AT2G40710	mRNA
825304	AT3G61320	mRNA
828862	AT4G27530	mRNA
836013	GIL1	mRNA
829388	AT4G32530	mRNA
827582	AT4G18500	mRNA
819203	SK20	mRNA
833791	ASF1B	mRNA
841006	AT1G44050	mRNA
28721279	AT5G59895	mRNA
816194	AMS	mRNA
830539	NF-YA10	mRNA
822154	AT3G25660	mRNA
836049	AT5G59305	mRNA
836110	ADF3	mRNA
842753	AT1G64450	mRNA
827072	AT4G14310	mRNA
837626	Z-ISO	mRNA
837926	AT1G13650	mRNA
838215	AT1G16445	mRNA
814687	AT2G01580	mRNA
838831	ZYP1a	mRNA
816722	AT2G21860	mRNA
842700	ISPF	mRNA
827115	AT4G14650	mRNA
837486	AT1G09590	mRNA
842083	AT1G56300	mRNA
834814	AT5G47635	mRNA
817772	AT2G32130	mRNA
833975	AT5G39790	mRNA
820687	AT3G02590	mRNA
28716023	AT1G02490	mRNA
5007918	AT2G32487	mRNA
5007726	AT1G26762	mRNA
819649	AT3G04890	mRNA
833623	AT5G36260	mRNA
843707	SMU1	mRNA
7922474	AT3G24929	mRNA
823926	SRO4	mRNA
817817	AT2G32560	mRNA
827467	AT4G17520	mRNA
844360	AT1G80200	mRNA
818624	AT2G40316	mRNA
817828	RLP23	mRNA
825357	AT3G61840	mRNA
838239	AT1G16700	mRNA
829627	AT4G34750	mRNA
843987	CDKB2;1	mRNA
843123	AT1G67950	mRNA
821918	AT3G23370	mRNA
6241018	AT5G55125	mRNA
823642	AT3G45070	mRNA
843981	AT1G76480	mRNA
821898	AT3G23200	mRNA
823576	AT3G44510	mRNA
840345	AT1G34420	mRNA
820569	AT3G13650	mRNA
837349	WIP3	mRNA
820462	SDRB	mRNA
836016	AT5G58990	mRNA
830159	DHS1	mRNA
819858	TRX z	mRNA
822700	AT3G29970	mRNA
827879	AT4G21310	mRNA
843023	AT1G67035	mRNA
839636	APT1	mRNA
820262	AT3G10915	mRNA
832245	CAM6	mRNA
841471	UBC20	mRNA
837985	AT1G14240	mRNA
841261	AT1G48405	mRNA
818518	JAL23	mRNA
838827	AUF2	mRNA
835550	ANK	mRNA
825812	AT4G04760	mRNA
816975	AT2G24395	mRNA
833782	AT5G38030	mRNA
828034	AT4G00670	mRNA
816478	ACO1	mRNA
824013	AT3G48540	mRNA
830757	AT5G08565	mRNA
826514	AT4G09310	mRNA
838169	CNGC7	mRNA
828931	AT4G28160	mRNA
844188	AT1G78520	mRNA
835121	AT5G50530	mRNA
823729	CRK4	mRNA
824916	AT3G57490	mRNA
842942	AT1G66250	mRNA
841554	AT1G51310	mRNA
831553	AT5G16900	mRNA
816564	AT2G20450	mRNA
834940	ICK6	mRNA
819221	AT2G46140	mRNA
820347	AT3G11745	mRNA
820391	FLR1	mRNA
818339	ACT1	mRNA
824457	GRF4	mRNA
825410	AT3G62370	mRNA
838170	AT1G16000	mRNA
833963	AT5G39670	mRNA
819211	UBC6	mRNA
832484	AT5G24170	mRNA
837297	AT1G07820	mRNA
824109	NACA2	mRNA
824732	ROPGEF6	mRNA
844131	AT1G77960	mRNA
825430	AT3G62560	mRNA
816780	GEM	mRNA
832163	MGD2	mRNA
831997	AT5G18790	mRNA
838444	GR-RBP6	mRNA
829714	CYCB2;2	mRNA
818117	DAD2	mRNA
842726	AT1G64210	mRNA
824735	AT3G55690	mRNA
839847	AT1G29700	mRNA
835786	AT5G56840	mRNA
834542	AT5G45095	mRNA
818861	LSH10	mRNA
824308	AT3G51450	mRNA
829750	RAC6	mRNA
831600	AT5G17340	mRNA
818531	RPL23AA	mRNA
834476	AT5G44490	mRNA
838990	AT1G23790	mRNA
835791	AT5G56890	mRNA
834746	AT5G47000	mRNA
817767	AT2G32070	mRNA
814708	VIT1	mRNA
823571	DPBF2	mRNA
5007739	AT1G29418	mRNA
827185	BAM5	mRNA
816488	PLA2-BETA	mRNA
820402	scpl16	mRNA
838014	MIOX1	mRNA
816608	AT2G20790	mRNA
816673	AT2G21340	mRNA
821570	AT3G20260	mRNA
840477	PUM9	mRNA
830404	AT5G05220	mRNA
843254	SP1L2	mRNA
817044	ENODL14	mRNA
838858	AT1G22520	mRNA
816867	PAB4	mRNA
824958	AT3G57890	mRNA
3766707	AT1G12064	mRNA
828476	AT4G23760	mRNA
819248	WRKY46	mRNA
830566	AT5G06770	mRNA
816345	APC10	mRNA
28719279	AT3G17717	mRNA
820008	AT3G08610	mRNA
843333	PP2A	mRNA
818510	SNZ	mRNA
832096	AT5G19760	mRNA
5008119	AT4G03635	mRNA
837814	AT1G12570	mRNA
28717416	AT1G70475	mRNA
828038	AT4G01270	mRNA
830595	AT5G07040	mRNA
836478	FLS3	mRNA
814804	AT2G02750	mRNA
818630	LAC5	mRNA
821415	RAB7B	mRNA
832357	AT5G22930	mRNA
820624	LSM1B	mRNA
818608	GEA6	mRNA
837237	UGT71C3	mRNA
840015	AT1G31270	mRNA
843760	RLP16	mRNA
822736	RGF4	mRNA
827727	AT4G19830	mRNA
829752	AT4G35980	mRNA
838784	AT1G21810	mRNA
831139	CLE40	mRNA
834791	AT5G47435	mRNA
826632	AT4G10400	mRNA
837256	AT1G07440	mRNA
838400	PSAD-2	mRNA
816546	AT2G20270	mRNA
823640	AT3G45050	mRNA
841014	CYCA1;1	mRNA
820415	AT3G12370	mRNA
828233	STP12	mRNA
824072	PRXCA	mRNA
821224	EXPA13	mRNA
843779	XXT5	mRNA
826435	SAH7	mRNA
836075	SRR1	mRNA
818015	RPS14	mRNA
828713	MEK1	mRNA
827876	ATK1	mRNA
841288	AT1G48660	mRNA
823841	AT3G46880	mRNA
820486	AT3G13000	mRNA
821947	KINESIN-12B	mRNA
837902	ST4B	mRNA
826911	AT4G01730	mRNA
839687	ABCB13	mRNA
836877	AT5G67410	mRNA
831427	GLIP7	mRNA
829036	IQD25	mRNA
840958	EMB1075	mRNA
817469	PUM1	mRNA
826406	MEKK3	mRNA
817284	AT2G27390	mRNA
827698	CYCT1;2	mRNA
844211	AT1G78750	mRNA
829203	AT4G30800	mRNA
839374	Tic20-I	mRNA
819987	PIP5K6	mRNA
829048	AT4G29270	mRNA
826775	AT4G11700	mRNA
829435	ATH1	mRNA
816898	YCF37	mRNA
829803	AT4G36510	mRNA
836529	XYP1	mRNA
824192	AT3G50300	mRNA
824350	AT3G51870	mRNA
824540	AT3G53730	mRNA
830696	RPA70B	mRNA
823753	HRS1	mRNA
831460	AT5G16030	mRNA
821036	CNGC19	mRNA
817411	AT2G28620	mRNA
841682	AT1G52510	mRNA
3770198	AT4G08868	mRNA
837429	BIP3	mRNA
824130	BCAT3	mRNA
818840	AT2G42390	mRNA
843787	AT1G74460	mRNA
829628	AT4G34760	mRNA
820794	AT3G15550	mRNA
3770575	PERK14	mRNA
830368	AT5G04885	mRNA
831286	AT5G14350	mRNA
825405	AT3G62320	mRNA
842957	MYB90	mRNA
821567	AT3G20230	mRNA
831428	AT5G15725	mRNA
820256	AT3G10860	mRNA
828893	TAP38	mRNA
830167	AT4G40045	mRNA
838885	AT1G22790	mRNA
835903	ENODL10	mRNA
841316	ENODL6	mRNA
815021	FLA7	mRNA
838337	AT1G17610	mRNA
828695	AT4G25890	mRNA
821785	AT3G22210	mRNA
822334	AT3G27150	mRNA
821073	AT3G01810	mRNA
821423	AT3G18900	mRNA
828074	AT4G03115	mRNA
821092	AT3G01710	mRNA
824338	AT3G51750	mRNA
821258	AT3G03420	mRNA
826851	SKU5	mRNA
830402	AT5G05200	mRNA
839937	HERK2	mRNA
820820	AT3G15770	mRNA
836003	CYP86A1	mRNA
843039	AT1G67190	mRNA
834712	bHLH071	mRNA
842689	AT1G63855	mRNA
827632	AT4G18970	mRNA
824695	AT3G55290	mRNA
816698	RER1B	mRNA
829199	AT4G30760	mRNA
832395	FSD3	mRNA
838680	AT1G20870	mRNA
831659	AT5G17910	mRNA
830349	AT5G04710	mRNA
821088	AT3G01740	mRNA
838944	AT1G23350	mRNA
836050	LTP4	mRNA
835653	QRT1	mRNA
816823	SCPL12	mRNA
5007669	AT1G07485	mRNA
827593	AT4G18596	mRNA
837470	AT1G09470	mRNA
7922435	AT2G36815	mRNA
844262	AT1G79210	mRNA
819756	APC11	mRNA
835230	AT5G51560	mRNA
824421	AT3G52550	mRNA
843011	AT1G66930	mRNA
834653	AT5G46115	mRNA
3768753	AT3G19184	mRNA
834073	AGP24	mRNA
843104	AT1G67785	mRNA
824871	ARR9	mRNA
838721	WAK1	mRNA
2745753	AT1G17285	mRNA
843698	RABA6a	mRNA
817503	RPC14	mRNA
820127	AT3G09700	mRNA
843620	AT1G72890	mRNA
826856	APT4	mRNA
827075	AT4G14330	mRNA
828520	SHD	mRNA
835659	AT5G55650	mRNA
839321	NGA3	mRNA
836479	FLS4	mRNA
841272	AT1G48510	mRNA
5007850	AT1G76065	mRNA
825775	WRKY42	mRNA
817781	AT2G32220	mRNA
822201	AT3G26040	mRNA
839577	AT1G02150	mRNA
840141	AT1G32470	mRNA
816591	AT2G20635	mRNA
819393	NF-YB5	mRNA
826931	AT4G13170	mRNA
834286	AT5G42765	mRNA
838687	CDKB2;2	mRNA
842233	AT1G59171	mRNA
841833	GLIP2	mRNA
839132	AT1G25460	mRNA
819010	COS1	mRNA
834636	AT5G45960	mRNA
822091	RLP40	mRNA
818315	NAKR2	mRNA
28719337	AT3G29173	mRNA
3770616	AT5G01881	mRNA
830786	AT5G09270	mRNA
837146	ADS4	mRNA
830147	AT4G39880	mRNA
816363	AT2G18480	mRNA
834713	TRN2	mRNA
814870	AT2G03410	mRNA
821595	AT3G20490	mRNA
832325	AT5G22620	mRNA
834244	CML37	mRNA
835909	RPB5C	mRNA
837964	LSMT-L	mRNA
829473	FLDH	mRNA
826771	AT-HSFB2B	mRNA
828738	AGP13	mRNA
824251	MNP	mRNA
816132	AT2G16360	mRNA
817747	RAP	mRNA
818456	AT2G38740	mRNA
821226	NAC045	mRNA
843194	PAN	mRNA
831968	AT5G18500	mRNA
832716	AT5G26730	mRNA
837347	AT1G08270	mRNA
816205	AT2G17020	mRNA
819404	NET3C	mRNA
842783	DSS1(I)	mRNA
824460	FK	mRNA
819683	AT3G05190	mRNA
816759	ALKBH2	mRNA
822631	AT3G29630	mRNA
842635	AT1G63290	mRNA
833584	AT5G35940	mRNA
837129	AT1G06200	mRNA
820811	AT3G15680	mRNA
831845	PCS1	mRNA
838570	AT1G19830	mRNA
28717428	AT1G75785	mRNA
844395	IMD2	mRNA
841789	AT1G53540	mRNA
830700	AT5G08060	mRNA
829748	FBS4	mRNA
821585	EMB2743	mRNA
837370	CPNIFS	mRNA
824911	AT3G57440	mRNA
825456	AT3G62810	mRNA
823608	AT3G44770	mRNA
816507	AT2G19880	mRNA
820293	AT3G11230	mRNA
843867	AT1G75300	mRNA
821333	BGLU44	mRNA
823953	AT3G47980	mRNA
819022	MTHFR2	mRNA
836566	AT5G64450	mRNA
829729	LTO1	mRNA
835298	AT5G52220	mRNA
819037	AT2G44290	mRNA
841665	ABA2	mRNA
820949	AT3G02770	mRNA
838064	AT1G14990	mRNA
833866	AT5G38750	mRNA
835225	AT5G51510	mRNA
816980	AT2G24440	mRNA
835738	AT5G56370	mRNA
817939	AT2G33735	mRNA
818517	AT2G39320	mRNA
828704	AT4G25980	mRNA
819220	WRKY43	mRNA
820954	NRPB9A	mRNA
843755	AT1G74150	mRNA
831707	AT5G01650	mRNA
831492	UCH1	mRNA
821517	AT3G19800	mRNA
819922	AT3G07340	mRNA
830881	MIPS3	mRNA
843028	ABA4	mRNA
831059	SSP5	mRNA
817453	RBL1	mRNA
10723040	AT4G22305	mRNA
835588	AT5G54970	mRNA
839298	AT1G04090	mRNA
816659	AT2G21220	mRNA
3771434	AT5G44973	mRNA
839543	AT1G02180	mRNA
827395	RPP4	mRNA
817928	AT2G33620	mRNA
6241502	AT5G13181	mRNA
835151	SWEET10	mRNA
839724	LEC2	mRNA
842422	AT1G61280	mRNA
838106	AT1G15370	mRNA
836109	HTA6	mRNA
844148	TPR12	mRNA
816209	NAC036	mRNA
828200	AT4G00390	mRNA
837527	AT1G09935	mRNA
843272	AT1G69400	mRNA
3768810	AT3G13882	mRNA
821715	AT3G21610	mRNA
841090	AT1G45207	mRNA
839194	AT1G26540	mRNA
827036	AT4G14000	mRNA
816967	AT2G24310	mRNA
828528	AT4G24265	mRNA
834734	AT5G46890	mRNA
824292	AT3G51290	mRNA
5007799	AT1G53635	mRNA
814706	AT2G01755	mRNA
6241017	AT3G60961	mRNA
841590	AT1G51650	mRNA
843236	ACR4	mRNA
817319	AT2G27730	mRNA
827322	AT4G16270	mRNA
820481	AT3G12955	mRNA
843902	GH9B7	mRNA
831836	AT5G02420	mRNA
825124	SYN3	mRNA
841129	GAMMA CA2	mRNA
829701	MRPL11	mRNA
820960	IPP2	mRNA
842742	AT1G64355	mRNA
5008219	AT5G22608	mRNA
819070	MTACP-1	mRNA
820931	AT3G16780	mRNA
836592	AT5G64710	mRNA
824701	AT3G55350	mRNA
834488	AT5G44600	mRNA
836336	ZIP12	mRNA
819839	AT3G06600	mRNA
831151	Pnsl5	mRNA
828921	AT4G28060	mRNA
843313	CMT3	mRNA
3768746	AT2G46630	mRNA
837725	ADT1	mRNA
834575	CLPP4	mRNA
841722	NAC019	mRNA
838232	AT1G16630	mRNA
830943	AT5G10760	mRNA
837365	CRT3	mRNA
5007813	AT1G58007	mRNA
826547	AT4G09620	mRNA
816835	NPY4	mRNA
824452	AT3G52860	mRNA
843121	AT1G67930	mRNA
818394	AT2G38160	mRNA
28721262	AT5G51465	mRNA
832167	AT5G20450	mRNA
823793	AT3G46430	mRNA
828413	CRK6	mRNA
825813	AT4G00600	mRNA
835330	AT5G52540	mRNA
826634	AT4G10420	mRNA
832002	AT5G18840	mRNA
824966	AT3G57970	mRNA
833581	CYP79A4P	mRNA
835796	AT5G56940	mRNA
3770374	AT4G01883	mRNA
817022	TAT3	mRNA
839475	GATL5	mRNA
815625	CRCK3	mRNA
825376	ROC4	mRNA
822036	AT3G24460	mRNA
838133	AT1G15630	mRNA
821638	AT3G20890	mRNA
837173	AT1G06640	mRNA
841421	AT1G49975	mRNA
834279	AT5G42700	mRNA
834085	UPM1	mRNA
829014	AT4G28930	mRNA
820358	AT3G11850	mRNA
824324	NPU	mRNA
827264	AT4G15830	mRNA
843520	SUC5	mRNA
839852	AT1G29740	mRNA
816277	AT2G17695	mRNA
820325	CYCB1;3	mRNA
835876	DGK4	mRNA
28719292	AT3G19663	mRNA
817467	AT2G29180	mRNA
831278	AT5G14280	mRNA
816769	AT2G22370	mRNA
823620	FAMT	mRNA
839899	AT1G30190	mRNA
833777	AT5G37980	mRNA
831477	CSLA11	mRNA
834032	AT5G40340	mRNA
838172	AT1G16020	mRNA
827469	AT4G17540	mRNA
829233	AT4G31060	mRNA
831940	AT5G18220	mRNA
816748	EME1B	mRNA
28718845	RALFL22	mRNA
825707	AT4G03965	mRNA
824349	CAX3	mRNA
819164	CYP76C1	mRNA
821875	RLP36	mRNA
824216	AT3G50520	mRNA
816703	MEE3	mRNA
833748	AT5G37690	mRNA
829737	ACO1	mRNA
837119	AT1G06100	mRNA
843836	RPS9	mRNA
843103	AT1G67780	mRNA
839151	AT1G26100	mRNA
822416	DEG1	mRNA
839588	AT1G26970	mRNA
832657	NADP-ME3	mRNA
6240881	AT4G38092	mRNA
821920	AT3G23390	mRNA
827590	AT4G18580	mRNA
834737	AT5G46915	mRNA
6240279	AT3G16712	mRNA
833843	AT5G38550	mRNA
822313	AT3G26950	mRNA
830270	AT5G03905	mRNA
816845	AGP17	mRNA
829934	MYB87	mRNA
821535	AT3G19970	mRNA
841252	DHNAT1	mRNA
836527	NAC103	mRNA
843711	AT1G73760	mRNA
819032	AT2G44240	mRNA
832487	AT5G24200	mRNA
28717412	AT1G68937	mRNA
2745885	AT3G15395	mRNA
819351	AT2G47380	mRNA
822406	AT3G27860	mRNA
840475	AT1G35710	mRNA
832110	AT5G19880	mRNA
828809	EMB2788	mRNA
827575	AT4G18440	mRNA
818384	PHT4;2	mRNA
827155	MAPR4	mRNA
838508	FMO1	mRNA
834133	GL3	mRNA
7922426	AT3G20898	mRNA
838650	CYCB2;3	mRNA
830081	RL1	mRNA
841285	PEX3	mRNA
818010	UREG	mRNA
830058	EDS5	mRNA
816985	RPA2	mRNA
820255	GLY2	mRNA
826863	AT4G12510	mRNA
819954	ADT2	mRNA
818968	AT2G43660	mRNA
821753	AT3G21950	mRNA
829462	CDC20.2	mRNA
835763	NAC099	mRNA
831842	AT5G02680	mRNA
837732	AT1G11850	mRNA
841386	ICK5	mRNA
839467	CSLD5	mRNA
817680	ERF15	mRNA
828171	AT4G02800	mRNA
819120	SPX3	mRNA
822172	AT3G25805	mRNA
829636	AT4G34840	mRNA
828591	PAP24	mRNA
839040	44077	mRNA
823370	AT3G43110	mRNA
821080	AT3G03130	mRNA
28720194	AT4G31355	mRNA
824776	MRLK	mRNA
827610	RLP51	mRNA
843604	AT1G72720	mRNA
834118	PUP12	mRNA
5008332	IDL2	mRNA
817451	AT2G29020	mRNA
838157	AT1G15870	mRNA
829695	DRL1	mRNA
816377	AT2G18620	mRNA
817499	AT2G29500	mRNA
841659	PERK15	mRNA
844073	AT1G77370	mRNA
817360	AT2G28140	mRNA
816886	AT2G23540	mRNA
829397	AT4G32620	mRNA
827843	PyrD	mRNA
836586	AT5G64650	mRNA
818682	DPE2	mRNA
835900	AT5G57890	mRNA
823875	PLC9	mRNA
818309	AT2G37320	mRNA
28721161	AT5G15537	mRNA
843794	AT1G74530	mRNA
3769752	AT3G60966	mRNA
833781	AT5G38020	mRNA
819077	ARAC9	mRNA
841568	AT1G51430	mRNA
829814	GATA19	mRNA
835349	AT5G52720	mRNA
837840	DET3	mRNA
823746	HTB11	mRNA
820560	AT3G13580	mRNA
818680	RHC1A	mRNA
829217	NFD1	mRNA
818541	AT2G39560	mRNA
835442	AT5G53600	mRNA
822094	AT3G25030	mRNA
824640	AT3G54750	mRNA
820839	NAI2	mRNA
831284	MYB40	mRNA
3769766	AT3G61898	mRNA
832114	AT5G19920	mRNA
844048	AT1G77122	mRNA
822204	AT3G26070	mRNA
818059	VSR5	mRNA
828773	AT4G26660	mRNA
831759	FBA4	mRNA
841085	AT1G45170	mRNA
5008042	AT3G29639	mRNA
844377	CYCA2;4	mRNA
816481	NDL3	mRNA
842775	BDG1	mRNA
818325	AT2G37480	mRNA
842131	MYB50	mRNA
824891	BG3	mRNA
832321	AT5G22580	mRNA
841275	AT1G48540	mRNA
836718	ACR1	mRNA
820818	AT3G15750	mRNA
830561	PA2	mRNA
829069	AT4G29480	mRNA
817142	PDF1.3	mRNA
828080	GH9B13	mRNA
819696	AT3G05320	mRNA
834343	NF-YC13	mRNA
[truncated: 202 more rows]

## Sheet: Cluster 7
Gene ID	Gene Symbol	Type
835878	AT5G57710	mRNA
838651	CAT3	mRNA
835931	ECT10	mRNA
827079	AT4G14360	mRNA
843904	HVA22G	mRNA
831324	AT5G14720	mRNA
817199	YAB5	mRNA
824577	AT3G54100	mRNA
819961	AT3G07700	mRNA
826732	AT4G11300	mRNA
836491	AT5G63710	mRNA
829657	MSI3	mRNA
839277	ABCC5	mRNA
819617	AT3G04600	mRNA
832658	IAA28	mRNA
831546	SYP21	mRNA
843410	PGM2	mRNA
820895	JR1	mRNA
832379	HUA2	mRNA
837352	AT1G08315	mRNA
2745562	AT2G26695	mRNA
816929	AT2G23960	mRNA
824478	VPS37-1	mRNA
820639	ESM1	mRNA
838790	LYM1	mRNA
830741	AT5G08420	mRNA
828682	AT4G25770	mRNA
828089	AT4G01460	mRNA
825167	MTHFR1	mRNA
826901	AT4G12890	mRNA
816079	AT2G15830	mRNA
843512	SEC6	mRNA
831225	PPH	mRNA
828113	AT4G03010	mRNA
838792	p24delta5	mRNA
843581	AT1G72490	mRNA
816063	AT2G15695	mRNA
829999	sks9	mRNA
839442	TPR3	mRNA
841394	FUT12	mRNA
832431	SWEET12	mRNA
819158	AT2G45500	mRNA
823713	AT3G45710	mRNA
830995	AT5G11250	mRNA
818883	SHP2	mRNA
821939	AT3G23600	mRNA
831545	HSF3	mRNA
835951	SIP1	mRNA
831182	AT5G13410	mRNA
836276	AT5G61550	mRNA
830603	SNX2b	mRNA
831140	GSL12	mRNA
6241041	AT5G19151	mRNA
838051	NUDT18	mRNA
820060	OPS	mRNA
821591	AT3G20460	mRNA
828706	PEP	mRNA
828182	GA1	mRNA
837390	ZIGA4	mRNA
838762	AT1G21610	mRNA
842572	Hop2	mRNA
844276	RGLG4	mRNA
835542	AT5G54540	mRNA
822494	AT3G28640	mRNA
841594	B ALPHA	mRNA
820956	UBC32	mRNA
840147	AT1G32530	mRNA
828394	AGL19	mRNA
841985	AT1G55380	mRNA
827755	AT4G20095	mRNA
818695	AT2G40955	mRNA
818554	RTFL8	mRNA
830726	AT5G08300	mRNA
820928	AT3G16760	mRNA
831353	AT5G15010	mRNA
837479	PIF3	mRNA
827864	ZAC	mRNA
830937	PLL2	mRNA
832466	AT5G24010	mRNA
820153	AT3G09925	mRNA
838704	AT1G21080	mRNA
822326	TOM20-3	mRNA
830297	PKS4	mRNA
827337	AT4G16430	mRNA
834227	AT5G42220	mRNA
842819	AT1G65120	mRNA
835841	HA3	mRNA
841825	AT1G53880	mRNA
821307	MUB1	mRNA
814700	AT2G01710	mRNA
819050	AT2G44430	mRNA
831074	AT5G12010	mRNA
832069	AT5G19490	mRNA
838300	UBC34	mRNA
817257	AAO3	mRNA
841298	delta-ADR	mRNA
6241044	AT1G47271	mRNA
831277	BET9	mRNA
821590	AT3G20450	mRNA
840652	AT1G38131	mRNA
837982	AT1G14210	mRNA
816761	RABH1d	mRNA
826263	AT4G07820	mRNA
840493	TPPD	mRNA
840321	AT1G34220	mRNA
816281	P4H5	mRNA
817676	ADF6	mRNA
834507	MORF4	mRNA
836612	PROPEP2	mRNA
834669	AT5G46270	mRNA
836500	MUM2	mRNA
836685	AT5G65590	mRNA
837077	AT1G05700	mRNA
841920	AT1G54790	mRNA
835059	AT5G49950	mRNA
844141	AT1G78060	mRNA
838994	AT1G23830	mRNA
839423	AT1G03740	mRNA
835517	CcdA	mRNA
816817	PSK2	mRNA
841941	AXR4	mRNA
839912	AT1G30320	mRNA
828321	IM	mRNA
10723057	AT1G51035	mRNA
816532	LCV1	mRNA
831245	AT5G13970	mRNA
827552	AT4G18260	mRNA
828455	WRKY29	mRNA
816226	AT2G17210	mRNA
832353	AT5G22890	mRNA
817430	AT2G28810	mRNA
818635	AT2G40420	mRNA
835032	AT5G49690	mRNA
841326	AT1G49030	mRNA
817357	FRA8	mRNA
822192	AT3G25950	mRNA
841413	AT1G49900	mRNA
821658	RBL	mRNA
826785	AT4G11790	mRNA
837580	AT1G10400	mRNA
822646	AT3G29680	mRNA
834561	RPS4	mRNA
838500	AT1G19170	mRNA
834668	AT5G46260	mRNA
830601	WRKY26	mRNA
831034	AT5G11620	mRNA
831157	NAC083	mRNA
836657	AT5G65320	mRNA
835600	MAPKKK15	mRNA
843642	AT1G73110	mRNA
826526	AT4G09430	mRNA
839010	AT1G23980	mRNA
820197	AT3G10350	mRNA
818511	AT2G39260	mRNA
837448	IMPA-4	mRNA
817400	VHA-A1	mRNA
833969	AT5G39730	mRNA
837090	AT1G05805	mRNA
837469	AT1G09460	mRNA
821090	AT3G02340	mRNA
829712	CST	mRNA
843117	AT1G67890	mRNA
838743	SCL1	mRNA
828696	AT4G25900	mRNA
836519	SAL1	mRNA
843143	WRKY9	mRNA
842358	AT1G60640	mRNA
824943	AT3G57740	mRNA
824014	AT3G48550	mRNA
834321	RD21B	mRNA
839829	AT1G29520	mRNA
824095	AT3G49330	mRNA
828352	AT4G22560	mRNA
831354	SNL2	mRNA
816411	AT2G18940	mRNA
831931	AT5G18130	mRNA
817544	ABCG31	mRNA
833678	AT5G37070	mRNA
818618	AT2G40260	mRNA
843316	AT1G69800	mRNA
841146	AT1G47410	mRNA
833955	AT5G39590	mRNA
839226	CUL3	mRNA
841649	AT1G52190	mRNA
836277	AT5G61560	mRNA
838603	AT1G03290	mRNA
816650	XCT	mRNA
830393	AT5G05110	mRNA
824503	RIP3	mRNA
838794	AT1G21920	mRNA
831061	AT5G11880	mRNA
818963	AT2G43610	mRNA
822146	AT3G25590	mRNA
840340	AT1G34380	mRNA
828130	AT4G02580	mRNA
838184	WAKL4	mRNA
832814	MIRO1	mRNA
819068	AT2G44600	mRNA
843462	EBS1	mRNA
824469	SRPK4	mRNA
834409	AT5G43870	mRNA
833816	AT5G38340	mRNA
820328	CASP2	mRNA
832826	TIF3B1	mRNA
825022	AT3G58530	mRNA
843513	SERK1	mRNA
829039	RHS16	mRNA
843294	AT1G69580	mRNA
838909	LPR1	mRNA
827336	ADA2B	mRNA
836590	AT5G64690	mRNA
825021	AT3G58520	mRNA
827639	AT4G19010	mRNA
835340	MEF1	mRNA
821911	AT3G23310	mRNA
828873	AT4G27620	mRNA
836389	GTR2	mRNA
832024	AT5G19050	mRNA
829103	MKK2	mRNA
829769	AT4G36120	mRNA
834610	RHA1	mRNA
829276	AT4G31490	mRNA
816175	UBC29	mRNA
830672	AT5G07790	mRNA
820696	CYP72A14	mRNA
819059	COX10	mRNA
823922	AT3G47680	mRNA
843817	AT1G74780	mRNA
3770020	AT4G06598	mRNA
835573	AT5G54830	mRNA
820469	AT3G01170	mRNA
832171	XIK	mRNA
3766669	MUG3	mRNA
828471	VAG2	mRNA
834395	AT5G43745	mRNA
831565	XPO1A	mRNA
821606	AT3G20590	mRNA
842297	NAT7	mRNA
829496	AT4G33565	mRNA
831800	GSTL1	mRNA
830346	AT5G04680	mRNA
826627	NAC070	mRNA
832872	CYSD2	mRNA
820015	AT3G08680	mRNA
832514	AT5G24430	mRNA
830042	AT4G38870	mRNA
828289	AT4G22000	mRNA
832143	AT5G20200	mRNA
841685	AT1G52540	mRNA
836663	AT5G65380	mRNA
821028	RBL14	mRNA
828532	AT4G24290	mRNA
816822	NAGS1	mRNA
836445	AT5G63250	mRNA
829190	AT4G30670	mRNA
834639	AT5G45990	mRNA
831851	Cand6	mRNA
837314	AT1G07990	mRNA
838287	AT1G17160	mRNA
841918	AT1G54770	mRNA
839062	TNO1	mRNA
830083	AT4G39270	mRNA
815997	RLP19	mRNA
838210	CYP79F2	mRNA
832874	AT5G28040	mRNA
818559	HESO1	mRNA
828400	UTR2	mRNA
841912	ATG18H	mRNA
819183	AT2G45750	mRNA
819041	AT2G44340	mRNA
828606	AT4G25030	mRNA
836263	MYB28	mRNA
838850	AT1G22440	mRNA
817731	AT2G31740	mRNA
833004	AT5G28850	mRNA
832359	VPS24.1	mRNA
829251	AT4G31240	mRNA
834692	AT5G46490	mRNA
831209	SVR3	mRNA
843741	ENO1	mRNA
825469	AT3G62940	mRNA
843427	MLP43	mRNA
820034	PYD4	mRNA
830675	AT5G07820	mRNA
835221	AT5G51470	mRNA
834537	AT5G45060	mRNA
836706	LINC4	mRNA
816491	rps15ab	mRNA
817513	THIC	mRNA
831762	AT5G02850	mRNA
827223	PPD1	mRNA
817806	AT2G32450	mRNA
836352	IRE	mRNA
836639	TPR14	mRNA
836060	AT5G59410	mRNA
824079	RID3	mRNA
829031	AT4G29100	mRNA
839900	AT1G30200	mRNA
6241153	AT1G65481	mRNA
828347	AT4G22520	mRNA
822148	AT3G25610	mRNA
829908	AT4G37530	mRNA
843829	OTP43	mRNA
836870	AT5G67350	mRNA
835047	AT5G49840	mRNA
816760	AT2G22270	mRNA
827878	AT4G21300	mRNA
821572	AT3G20280	mRNA
836508	VPS20.1	mRNA
838557	AT1G03250	mRNA
821213	WRKY58	mRNA
827789	GSNAP	mRNA
827086	bHLH104	mRNA
818851	AT2G42510	mRNA
839751	AT1G28510	mRNA
843309	AT1G69730	mRNA
833802	AT5G38200	mRNA
839715	ATJ1	mRNA
839956	AT1G30755	mRNA
838420	AT1G18390	mRNA
840272	GXMT1	mRNA
834457	AT5G44320	mRNA
819816	ATG8H	mRNA
843600	CAD1	mRNA
823914	MYB94	mRNA
820599	HSP60-3A	mRNA
841247	GCR1	mRNA
836531	AT5G64100	mRNA
820572	AT3G13670	mRNA
840126	NHL8	mRNA
830549	AT5G06610	mRNA
827378	AT4G16745	mRNA
820064	AT3G09100	mRNA
820211	AT3G10470	mRNA
840230	AT1G33360	mRNA
824334	AT3G51710	mRNA
817559	ZIP6	mRNA
819635	AT3G04750	mRNA
825285	GAUT1	mRNA
829163	AT4G30400	mRNA
828239	SPHK1	mRNA
838467	WRKY61	mRNA
818751	SFGH	mRNA
833712	AT5G37380	mRNA
831954	AT5G18360	mRNA
843054	AT1G67330	mRNA
842943	AT1G66260	mRNA
821677	4CL5	mRNA
844334	ATERDJ2A	mRNA
823812	TRFL1	mRNA
830827	RLF	mRNA
842682	IMP4	mRNA
841367	LACS2	mRNA
831636	AT5G18090	mRNA
836220	AT5G60990	mRNA
820141	AT3G09830	mRNA
838236	AT1G16670	mRNA
830044	AT4G38890	mRNA
826773	AT4G11680	mRNA
826971	AT4G13400	mRNA
830655	AT5G07620	mRNA
831551	AT5G16880	mRNA
842905	cICDH	mRNA
820981	PMEI2	mRNA
821234	AT3G03570	mRNA
827142	LOI1	mRNA
839351	AT1G04990	mRNA
816742	AT2G22070	mRNA
831638	EMB1241	mRNA
833542	AT5G35690	mRNA
817048	AT2G25100	mRNA
827634	AtS40-3	mRNA
837623	AT1G10800	mRNA
842372	HAP13	mRNA
28717323	AT1G43605	mRNA
819244	JAR1	mRNA
820181	AT3G10190	mRNA
831591	NAC086	mRNA
838267	AT1G16960	mRNA
842306	AT1G60110	mRNA
838097	AT1G15290	mRNA
836287	CYCP4;2	mRNA
832210	AT5G20870	mRNA
839717	PUP1	mRNA
818552	AT2G39690	mRNA
830370	RTM2	mRNA
818697	MYBC1	mRNA
819728	AT3G05620	mRNA
830018	MYB4	mRNA
818183	CASP1	mRNA
836264	NAC100	mRNA
820042	AT3G08930	mRNA
834555	AT5G45190	mRNA
821287	AK3	mRNA
833715	AT5G37400	mRNA
835728	PEX5	mRNA
843983	SOB3	mRNA
815209	RPA1A	mRNA
841989	EDA11	mRNA
834011	AT5G40140	mRNA
822059	TRM34	mRNA
838268	KU70	mRNA
820772	UBC25	mRNA
824347	ACX4	mRNA
821862	NRPD7	mRNA
819065	GH9B12	mRNA
833302	XGD1	mRNA
832875	AT5G28050	mRNA
834695	AT5G46520	mRNA
821536	FYPP3	mRNA
815032	AT2G04860	mRNA
842854	ARI8	mRNA
828964	RPN1B	mRNA
820884	AT3G16370	mRNA
842396	AT1G61050	mRNA
843077	LOX6	mRNA
836507	PP7	mRNA
825822	KEA3	mRNA
837858	AT1G13000	mRNA
827626	NIP1;2	mRNA
819641	NEK2	mRNA
821425	AT3G18930	mRNA
827678	AT4G19370	mRNA
826554	CTC1	mRNA
834417	HOT5	mRNA
841683	FRS6	mRNA
822038	AT3G24480	mRNA
839150	AT1G26090	mRNA
824476	AT3G53100	mRNA
814747	AT2G02160	mRNA
818410	AT2G38300	mRNA
835994	AT5G58784	mRNA
824665	TON1A	mRNA
824941	AT3G57720	mRNA
835437	YSL3	mRNA
829138	AT4G30150	mRNA
821527	AT3G19895	mRNA
818721	GLU2	mRNA
843797	NRP1	mRNA
841863	AT1G54220	mRNA
818594	CLC2	mRNA
828639	TBL18	mRNA
825927	AT4G05590	mRNA
838713	SEC5B	mRNA
841646	AT1G52155	mRNA
836271	ATG3	mRNA
814980	AT2G04400	mRNA
841584	MNS1	mRNA
831090	CLT3	mRNA
816789	NIC1	mRNA
820457	ZIP1	mRNA
841750	ATMAP4K ALPHA1	mRNA
819006	AT2G44010	mRNA
842466	AT1G61690	mRNA
828166	AT4G01410	mRNA
843939	AT1G76070	mRNA
814802	AT2G02730	mRNA
834333	QWRF9	mRNA
827866	ATERDJ2B	mRNA
829790	ROT3	mRNA
832768	GLR2.1	mRNA
832558	AT5G24890	mRNA
839349	CIPK9	mRNA
820187	AT3G10250	mRNA
818914	AT2G43120	mRNA
825049	AT3G58800	mRNA
818404	AT2G38250	mRNA
843214	AT1G68820	mRNA
831301	AT5G14500	mRNA
837916	AT1G13550	mRNA
817494	GSTU5	mRNA
835243	ACS12	mRNA
839057	LHT2	mRNA
824929	AT3G57600	mRNA
837710	AT1G11660	mRNA
818523	EXO70H2	mRNA
822248	AT3G26440	mRNA
816691	AT2G21520	mRNA
837194	FRO1	mRNA
821054	AT3G17850	mRNA
5007666	AT1G06148	mRNA
842110	A/N-InvA	mRNA
827714	RING	mRNA
819585	AT3G04300	mRNA
821207	scpl25	mRNA
838357	AT1G17790	mRNA
824049	AT3G48880	mRNA
819428	AT2G48160	mRNA
842867	AT1G65560	mRNA
814775	LOV1	mRNA
833886	AT5G38940	mRNA
828192	UNE11	mRNA
844272	MC4	mRNA
820199	SDP6	mRNA
817566	UGT87A2	mRNA
6240793	AT4G13992	mRNA
838085	AT1G15190	mRNA
825325	AT3G61520	mRNA
821726	ICL	mRNA
824516	ABCG37	mRNA
838519	RRA3	mRNA
817621	AT2G30700	mRNA
827659	ATI2	mRNA
3771399	AT5G42146	mRNA
834696	AT5G46530	mRNA
821514	VPS9A	mRNA
841084	AT1G45160	mRNA
824624	HRGP1	mRNA
6241019	TRM18	mRNA
836720	AT5G65910	mRNA
2745712	AT4G16380	mRNA
815903	ALDH6B2	mRNA
832259	TPR7	mRNA
843672	SUS6	mRNA
839651	AT1G27595	mRNA
839373	AT1G04910	mRNA
821217	ACR6	mRNA
834730	VAM3	mRNA
830970	ALF4	mRNA
827483	AT4G02180	mRNA
816433	AT2G19160	mRNA
824357	AT3G51940	mRNA
827687	AT4G19460	mRNA
828807	AT4G26990	mRNA
824198	CEN2	mRNA
834182	AT5G41770	mRNA
839678	AT1G27850	mRNA
820079	MYB1	mRNA
836853	TOE3	mRNA
823972	ALDH10A9	mRNA
830405	AT5G05230	mRNA
816041	UGT73B4	mRNA
820395	AT3G12180	mRNA
819017	MLO15	mRNA
839645	AT1G27540	mRNA
828536	AT4G24330	mRNA
838123	AT1G15530	mRNA
832734	AT5G26760	mRNA
842965	RHD6	mRNA
838953	AT1G23450	mRNA
837867	CYP71B29	mRNA
835382	AT5G53030	mRNA
821408	AT3G18770	mRNA
831281	CXE16	mRNA
817438	PLL4	mRNA
838475	AT1G18940	mRNA
822002	PMP	mRNA
823351	AT3G42950	mRNA
831166	AT5G02640	mRNA
831345	SAG101	mRNA
838015	THH1	mRNA
830819	SDH3-1	mRNA
842097	TPR5	mRNA
836245	AT5G61240	mRNA
835080	AT5G50150	mRNA
836704	AT5G65750	mRNA
820365	AT3G11920	mRNA
820484	HAC5	mRNA
832089	STT3A	mRNA
819984	AT3G07930	mRNA
839035	AT1G24210	mRNA
819153	ZPR1	mRNA
839133	CRF12	mRNA
820532	CAX2	mRNA
835767	ILL2	mRNA
841837	GLIP3	mRNA
818378	AT2G38000	mRNA
818161	AT2G35880	mRNA
832491	AT5G24240	mRNA
841222	AT1G48040	mRNA
828927	MYB41	mRNA
825070	PME61	mRNA
821625	EIN3	mRNA
831719	AT5G02970	mRNA
830759	AT5G08580	mRNA
837402	AT1G08800	mRNA
821586	CPK9	mRNA
839910	AT1G30300	mRNA
836468	AT5G63490	mRNA
835579	AT5G54880	mRNA
842765	DUO3	mRNA
841583	AT1G51580	mRNA
831794	AT5G01260	mRNA
843110	CSK	mRNA
828111	AT4G03020	mRNA
836460	AT5G63410	mRNA
824494	AT3G53270	mRNA
825309	AT3G61370	mRNA
844214	AT1G78780	mRNA
839797	CIPK18	mRNA
820414	ITN1	mRNA
816529	AT2G20100	mRNA
830891	CDKC;1	mRNA
834142	AT5G41400	mRNA
816285	AT2G17760	mRNA
821116	DRH1	mRNA
814698	AT2G01690	mRNA
828690	GPP1	mRNA
839841	AT1G29640	mRNA
820091	Fes1A	mRNA
824061	AT3G49000	mRNA
839736	AT1G28390	mRNA
820536	WIP3	mRNA
825184	DIN2	mRNA
839256	HDG2	mRNA
842980	AT1G66620	mRNA
821107	AT3G01580	mRNA
838406	EBS5	mRNA
824082	AT3G49210	mRNA
821679	ABCC8	mRNA
828556	AGL24	mRNA
818132	UBQ7	mRNA
844369	AT1G80290	mRNA
832039	AT5G19190	mRNA
834242	AT5G42360	mRNA
835972	ATL63	mRNA
834783	AT5G47360	mRNA
819088	UCC2	mRNA
820561	AT3G13590	mRNA
831365	WRKY72	mRNA
841895	AT1G54530	mRNA
828100	AOP1	mRNA
837357	DCP1	mRNA
817134	ELF3	mRNA
28719435	AT4G01400	mRNA
833474	AT5G35200	mRNA
843006	AT1G66880	mRNA
836876	RHS19	mRNA
841328	AT1G49050	mRNA
828112	AT4G03000	mRNA
838350	NET1D	mRNA
821074	XPO1B	mRNA
827189	ABCG43	mRNA
827609	DOT4	mRNA
825848	AT4G05060	mRNA
820085	TAC1	mRNA
820437	FYD	mRNA
839955	AT1G30750	mRNA
817379	AT2G28320	mRNA
829137	CDEF1	mRNA
828557	AT4G24550	mRNA
817635	AT2G30840	mRNA
838069	GAT1_2.1	mRNA
837760	AT1G12080	mRNA
825344	ATG6	mRNA
840101	AT1G32090	mRNA
839691	DPL1	mRNA
837763	NRT1.1	mRNA
840164	AT1G32700	mRNA
7922463	AT4G03443	mRNA
844127	TGA7	mRNA
832281	AT5G22200	mRNA
819045	AT2G44380	mRNA
827794	AT4G20460	mRNA
833841	TSBtype2	mRNA
838023	TWN2	mRNA
824539	CHX20	mRNA
834158	AT5G41560	mRNA
817857	COP1	mRNA
836599	AT5G64780	mRNA
833619	CYP81D1	mRNA
838737	AT1G21380	mRNA
837344	AT1G08230	mRNA
832403	AT5G23390	mRNA
831487	SYN4	mRNA
839029	AT1G24160	mRNA
827739	AT4G19950	mRNA
837899	AT1G13390	mRNA
842491	AT1G61960	mRNA
828716	CK1	mRNA
821553	CYP705A19	mRNA
842718	AT1G64140	mRNA
824427	AT3G52610	mRNA
841460	AT1G50380	mRNA
839974	VSR6	mRNA
843813	CPK30	mRNA
817211	PID2	mRNA
829903	AT4G37480	mRNA
842872	KOR2	mRNA
827910	AT4G02550	mRNA
28719379	AT3G44753	mRNA
828888	AT4G27740	mRNA
825229	AT3G60580	mRNA
816561	AT2G20420	mRNA
818862	MAX2	mRNA
829907	AT4G37520	mRNA
28720071	AT4G09435	mRNA
829452	AT4G33150	mRNA
816192	AT2G16900	mRNA
825511	AT3G63360	mRNA
814705	MAP70-3	mRNA
828091	KCO5	mRNA
835871	AT5G57655	mRNA
824111	AT3G49490	mRNA
842061	AT1G56090	mRNA
837164	PMD2	mRNA
837520	AT1G09880	mRNA
825843	FBS3	mRNA
837179	AT1G06690	mRNA
817209	AT2G26680	mRNA
827643	AT4G19050	mRNA
828140	GPAT8	mRNA
829479	AT4G33420	mRNA
824318	FER	mRNA
819609	PPCK2	mRNA
839186	AT1G26450	mRNA
820063	DEX1	mRNA
823595	AT3G44690	mRNA
815033	AT2G04865	mRNA
836174	AT5G60530	mRNA
826669	AT4G10750	mRNA
823941	AT3G47850	mRNA
820864	AT3G16180	mRNA
842616	RBL2	mRNA
814826	AT2G02970	mRNA
837677	SD1-13	mRNA
837048	CVP2	mRNA
838479	AT1G18980	mRNA
819847	AT3G66654	mRNA
837233	AT1G07220	mRNA
834916	AT5G48590	mRNA
828491	AT4G23910	mRNA
817622	AT2G30710	mRNA
835597	AT5G55060	mRNA
835820	PAP28	mRNA
834206	AT5G42010	mRNA
841692	AT1G52600	mRNA
820862	AAE13	mRNA
816245	AP19	mRNA
829411	AT4G32750	mRNA
837034	AT1G05350	mRNA
841270	AT1G48490	mRNA
837949	PAP2	mRNA
839713	AT1G28190	mRNA
819016	GDI1	mRNA
837619	SEX1	mRNA
831503	AT5G16420	mRNA
822262	AT3G26540	mRNA
836626	ANNAT2	mRNA
821907	XBAT35	mRNA
820444	AT3G12640	mRNA
841385	AT1G49610	mRNA
843260	AT1G69290	mRNA
828342	AT4G22470	mRNA
838575	iqd32	mRNA
843297	AT1G69610	mRNA
835656	AT5G55620	mRNA
822072	AT3G24740	mRNA
824454	MDAR1	mRNA
819113	AT2G45060	mRNA
831880	NAK	mRNA
820945	AT3G16900	mRNA
834148	AT5G41470	mRNA
844283	ALIS5	mRNA
832222	AT5G20970	mRNA
831857	AT5G02590	mRNA
826448	AT4G08780	mRNA
831898	AT5G01070	mRNA
834751	AT5G47050	mRNA
832040	TSC10B	mRNA
824163	AT3G50010	mRNA
843863	AT1G75260	mRNA
834935	AT5G48770	mRNA
817812	MAPKKK17	mRNA
816310	ATSLY1	mRNA
841706	AT1G52730	mRNA
821016	CIPK1	mRNA
832250	AT5G21900	mRNA
824032	AT3G48710	mRNA
828006	AT4G02450	mRNA
842486	AT1G61900	mRNA
6240961	AT5G07572	mRNA
819196	BAM7	mRNA
837031	AT1G05320	mRNA
819216	BPS2	mRNA
829523	AT4G33810	mRNA
829855	CEN2	mRNA
821042	AT3G17740	mRNA
818859	GRF9	mRNA
843170	AT1G68410	mRNA
830804	AT5G09450	mRNA
829532	AT4G33890	mRNA
841593	4CL1	mRNA
814728	AT2G01970	mRNA
838900	AT1G22930	mRNA
818852	AT2G42520	mRNA
819687	AT3G05230	mRNA
816082	AT2G15860	mRNA
821613	44108	mRNA
830753	AT5G08535	mRNA
835693	AT5G55950	mRNA
824610	AT3G54440	mRNA
827519	AT4G17940	mRNA
819980	AT3G07890	mRNA
816694	AT2G21550	mRNA
838533	AT1G19480	mRNA
817791	UCC1	mRNA
818376	AT2G37980	mRNA
836138	AT5G60160	mRNA
831889	EIN2	mRNA
831222	AT5G13770	mRNA
834185	AT5G41800	mRNA
842908	GAD2	mRNA
841430	AT1G50060	mRNA
830661	NAC080	mRNA
824586	AT3G54190	mRNA
824517	AT3G53490	mRNA
830685	AT5G07910	mRNA
830067	IMPL2	mRNA
828243	AT4G21580	mRNA
829492	KUP5	mRNA
836055	AT5G59360	mRNA
822288	AT3G26750	mRNA
843001	AT1G66830	mRNA
821895	AT3G23175	mRNA
821135	DOX1	mRNA
835276	AT5G52010	mRNA
839406	AT1G04800	mRNA
835574	SGP1	mRNA
816553	AAS	mRNA
828084	JLO	mRNA
842472	AT1G61750	mRNA
815100	AT2G05510	mRNA
837681	AT1G11390	mRNA
843989	CP12-3	mRNA
840338	AT1G34360	mRNA
834295	AT5G42840	mRNA
844058	AT1G77220	mRNA
819383	RFI2	mRNA
822097	AT3G25060	mRNA
832392	AT5G23280	mRNA
814907	AT2G03810	mRNA
816799	WAVH1	mRNA
836693	IAA9	mRNA
838026	AT1G14640	mRNA
828253	AT4G21660	mRNA
816350	HB24	mRNA
841755	AT1G53210	mRNA
815665	AT2G11910	mRNA
818521	AT2G39360	mRNA
841380	AT1G49560	mRNA
832120	GONST4	mRNA
821291	AT3G03305	mRNA
831711	AT5G01280	mRNA
818619	AT2G40270	mRNA
826925	AT4G13110	mRNA
831143	AT5G13030	mRNA
823976	AT3G48195	mRNA
842709	AT1G64050	mRNA
839923	AT1G30440	mRNA
827547	AT4G02210	mRNA
841164	SEC3A	mRNA
830543	AT5G06550	mRNA
837337	AT1G08160	mRNA
828041	AT4G03200	mRNA
829158	AT4G30350	mRNA
836697	AT5G65687	mRNA
830396	AT5G05140	mRNA
838937	AT1G23280	mRNA
814670	PIN4	mRNA
843709	AT1G73740	mRNA
835902	AT5G57910	mRNA
817242	CYP705A8	mRNA
832214	JAZ12	mRNA
826620	AT4G10280	mRNA
819137	AT2G45290	mRNA
821453	ATG2	mRNA
816824	AT2G22930	mRNA
818412	TBL34	mRNA
831469	AT5G16120	mRNA
828708	AT4G26020	mRNA
821163	AT3G02360	mRNA
820104	AT3G09470	mRNA
821802	PMH2	mRNA
821670	ZML1	mRNA
831676	AT5G01200	mRNA
827493	AT4G17720	mRNA
816247	AT2G17410	mRNA
829157	DGK7	mRNA
823546	AT3G44220	mRNA
827658	AT4G19190	mRNA
819269	LAC6	mRNA
843264	AT1G69325	mRNA
829851	AT4G36970	mRNA
829022	AIM1	mRNA
840956	AT1G43690	mRNA
834718	AGD9	mRNA
836261	AT5G61400	mRNA
816253	ALMT6	mRNA
826857	AT4G12450	mRNA
837616	AT1G10730	mRNA
838452	RCAR1	mRNA
832221	AO1	mRNA
835688	AT5G55900	mRNA
836899	AT5G67630	mRNA
817384	AT2G28360	mRNA
830766	AT5G08650	mRNA
835987	Mik	mRNA
838679	AT1G03350	mRNA
843633	AT1G73020	mRNA
820242	SUN2	mRNA
816520	AT2G20010	mRNA
830996	HY5	mRNA
828126	UNE12	mRNA
834364	AT5G43440	mRNA
818806	AT2G42060	mRNA
841474	CYP705A27	mRNA
843776	AT1G74350	mRNA
814899	MRH6	mRNA
831732	AT5G01170	mRNA
830707	MPB2C	mRNA
843446	AT1G71060	mRNA
825277	NTMC2T4	mRNA
828155	AT4G02030	mRNA
825857	FUR1	mRNA
827200	PEN1	mRNA
824749	EPC1	mRNA
819180	AT2G45720	mRNA
831142	EML3	mRNA
840157	AT1G32630	mRNA
829816	AT4G36640	mRNA
826698	AT4G10970	mRNA
817135	ALPHA-VPE	mRNA
842528	AT1G62305	mRNA
836760	GMD1	mRNA
828801	AT4G26940	mRNA
843079	AT1G67580	mRNA
838191	AT1G16225	mRNA
836071	ZIP2	mRNA
819115	cycp3;1	mRNA
820078	LAC7	mRNA
817965	AT2G34040	mRNA
820191	AT3G10290	mRNA
819314	ABCB4	mRNA
814876	AT2G03470	mRNA
826427	CNGC13	mRNA
835654	AT5G55600	mRNA
838666	AT1G20760	mRNA
841873	AT1G54320	mRNA
839701	AT1G28080	mRNA
821663	PUR7	mRNA
832158	Phox3	mRNA
817344	CPN60A	mRNA
841478	AT1G50570	mRNA
828502	NLP7	mRNA
826624	AT4G10320	mRNA
6241503	AT5G10946	mRNA
834705	AT5G46620	mRNA
819421	AT2G48090	mRNA
841905	ACP3	mRNA
833974	AT5G39785	mRNA
819225	GC4	mRNA
835360	WRKY27	mRNA
824348	CPK13	mRNA
832026	AT5G19070	mRNA
843560	ERO1	mRNA
817546	CYP5	mRNA
830429	ENGase85A	mRNA
835028	XIP1	mRNA
829772	AT4G36150	mRNA
832424	CDPK9	mRNA
835248	AT5G51740	mRNA
820249	BZIP28	mRNA
2745546	AT2G17787	mRNA
840330	AT1G34300	mRNA
834119	AT5G41170	mRNA
824438	ACA1	mRNA
818834	AT2G42330	mRNA
833874	AT5G38830	mRNA
820736	AT3G15070	mRNA
830719	AT5G08230	mRNA
842681	AT1G63770	mRNA
818560	AT2G39750	mRNA
844271	MC5	mRNA
822208	AT3G26100	mRNA
816458	AT2G19390	mRNA
826813	AT4G12050	mRNA
841353	RABG3E	mRNA
837509	ATP-PRT2	mRNA
820742	AT3G15115	mRNA
817197	PLA2A	mRNA
827320	AT4G16260	mRNA
838276	CYP72C1	mRNA
826599	AT4G10080	mRNA
819843	AT3G17920	mRNA
814693	AT2G01640	mRNA
827833	TPP2	mRNA
844030	PRAF1	mRNA
842604	AT1G63010	mRNA
839146	AT1G25682	mRNA
825138	IQD13	mRNA
840044	AT1G31540	mRNA
834965	AT5G49060	mRNA
831251	AT5G14030	mRNA
817122	AT2G25800	mRNA
832099	RAP2.11	mRNA
830715	NF-YB12	mRNA
843454	AT1G71140	mRNA
842873	AS2	mRNA
842438	AT1G61440	mRNA
837787	AT1G12330	mRNA
843804	MYB31	mRNA
832048	KAPP	mRNA
836785	AT5G66530	mRNA
814667	EMB3111	mRNA
829143	VEL1	mRNA
827496	HSF1	mRNA
839858	AT1G29800	mRNA
818986	UGT74F2	mRNA
823865	AT3G47120	mRNA
830576	FTIP1	mRNA
839507	AT1G02890	mRNA
817787	ZIP3	mRNA
839048	AT1G24320	mRNA
829827	HB40	mRNA
834473	CML43	mRNA
837613	PRS3	mRNA
826482	AGP10	mRNA
839134	AT1G25480	mRNA
841694	AT1G52620	mRNA
831833	AT5G01250	mRNA
823794	UXS5	mRNA
838774	SWI3C	mRNA
833869	AT5G38780	mRNA
836179	AT5G60580	mRNA
829119	AT4G29960	mRNA
842209	AT1G58400	mRNA
836022	AT5G59050	mRNA
836830	AT5G66960	mRNA
819551	AT3G03940	mRNA
818712	AT2G41130	mRNA
814740	ETL1	mRNA
838322	AT1G17490	mRNA
7922380	AT3G49725	mRNA
844134	AST56	mRNA
827434	MAP70-5	mRNA
839229	AT1G26850	mRNA
838345	NOF1	mRNA
818600	AT2G40110	mRNA
816341	COAD	mRNA
836461	emb2746	mRNA
843303	CUL3B	mRNA
826716	TUF	mRNA
837691	AT1G11480	mRNA
827283	AT4G15990	mRNA
824679	ABCG19	mRNA
829689	AT4G35360	mRNA
819949	AT3G07580	mRNA
836242	SNAP33	mRNA
832464	FRO5	mRNA
819366	AT2G47530	mRNA
817590	OFP17	mRNA
822496	AT3G28660	mRNA
817279	AT2G27360	mRNA
825162	GDI2	mRNA
844219	AT1G78820	mRNA
822200	ATB' DELTA	mRNA
843547	AT1G72160	mRNA
817232	ABCG32	mRNA
817845	AT2G32840	mRNA
831064	AT5G11910	mRNA
814738	IDD5	mRNA
822499	AT3G28690	mRNA
825439	AT3G62650	mRNA
821983	HSP60	mRNA
824203	AT3G50390	mRNA
821873	LFR	mRNA
820188	AT3G10260	mRNA
830649	GRP20	mRNA
826559	RH39	mRNA
832499	AT5G24313	mRNA
838443	TRM3	mRNA
828378	AT4G22790	mRNA
838767	SECA2	mRNA
834452	AT5G44290	mRNA
830701	TCP17	mRNA
819972	AT3G07810	mRNA
830773	AT5G02060	mRNA
834248	AT5G42420	mRNA
820383	TET6	mRNA
834138	XPB2	mRNA
843314	ATHB13	mRNA
831065	cwINV6	mRNA
824288	AT3G51250	mRNA
844069	AT1G77330	mRNA
832014	FRS12	mRNA
829481	AT4G33440	mRNA
827112	AT4G14620	mRNA
837618	AT1G10750	mRNA
819827	MYB108	mRNA
834792	AT5G47440	mRNA
819960	AT3G07690	mRNA
822525	MYB30	mRNA
842816	AT1G65080	mRNA
823964	EDS1	mRNA
826565	AT4G09770	mRNA
821006	GPK1	mRNA
843281	AT1G69485	mRNA
835481	HB52	mRNA
827514	AT4G17900	mRNA
836613	PROPEP1	mRNA
827706	ARA7	mRNA
817490	MTPB1	mRNA
835570	GPT1	mRNA
816647	AT2G21120	mRNA
819959	p24beta2	mRNA
836582	HAM1	mRNA
825204	HA7	mRNA
829666	AT4G35140	mRNA
826793	AT4G11860	mRNA
821813	AT3G22430	mRNA
835232	AT5G51580	mRNA
832117	AT5G19950	mRNA
821631	UCNL	mRNA
834719	MYC3	mRNA
829826	GBF1	mRNA
816952	CYP71B6	mRNA
829799	AT4G36470	mRNA
824666	TON1B	mRNA
824596	AT3G54290	mRNA
5008156	AT4G22485	mRNA
827404	AT4G16960	mRNA
843934	VAB1	mRNA
821312	GAUT13	mRNA
842456	AT1G61600	mRNA
818495	APC7	mRNA
820720	AT3G14910	mRNA
817858	PFA-DSP2	mRNA
819602	PEX12	mRNA
839867	RWA4	mRNA
819566	GLR1.1	mRNA
828624	AT4G25210	mRNA
835873	AT5G57670	mRNA
824276	AT3G51120	mRNA
825864	AT4G05160	mRNA
828998	AT4G28770	mRNA
819138	AT2G45300	mRNA
839779	TBL38	mRNA
821309	HIR2	mRNA
839015	AT1G24030	mRNA
835327	SCL8	mRNA
831088	AT5G12150	mRNA
837658	AT1G11170	mRNA
821990	GATA1	mRNA
832328	HD2B	mRNA
834530	AT5G44990	mRNA
834976	AT5G49170	mRNA
824949	AT3G57790	mRNA
819349	AT2G47360	mRNA
836638	TPPJ	mRNA
831108	LRP1	mRNA
828219	BZO2H1	mRNA
829466	ADR1-L1	mRNA
826685	UMAMIT29	mRNA
830278	AT5G03990	mRNA
829408	La1	mRNA
829842	IRX14	mRNA
843880	UBC16	mRNA
816348	AT2G18330	mRNA
826963	AT4G13330	mRNA
824689	AT3G55230	mRNA
829469	PGSIP3	mRNA
829400	KAT3	mRNA
830702	SYP132	mRNA
840261	AT1G33700	mRNA
816793	AT2G22620	mRNA
834953	DHNAT2	mRNA
827990	AT4G00870	mRNA
837166	AT1G06550	mRNA
843702	MPK15	mRNA
834210	AT5G42050	mRNA
817823	AT2G32630	mRNA
832556	AT5G24870	mRNA
818952	TI1	mRNA
838614	VAB3	mRNA
821041	NAC057	mRNA
842011	CLC-F	mRNA
838856	ATL15	mRNA
816189	AT2G16880	mRNA
817820	AT2G32600	mRNA
826932	AT4G13180	mRNA
829889	CYP81D3	mRNA
828161	AT4G02040	mRNA
818941	ETFQO	mRNA
5008002	RTFL10	mRNA
835948	OFP3	mRNA
821819	PDF2	mRNA
816036	AT2G15440	mRNA
829935	HAT22	mRNA
834497	AT5G44680	mRNA
844281	APL	mRNA
838211	CYP79F1	mRNA
10723112	AT1G03365	mRNA
820906	AT3G16565	mRNA
842574	AT1G62760	mRNA
824867	AT3G57000	mRNA
820683	GSL04	mRNA
828625	G3Pp2	mRNA
843484	AT1G71430	mRNA
818776	AT2G41770	mRNA
830587	OBF5	mRNA
839227	ORC6	mRNA
825352	AT3G61790	mRNA
827297	RR2	mRNA
842291	AT1G59970	mRNA
840127	AOX1D	mRNA
830365	AT5G04860	mRNA
819222	AT2G46150	mRNA
837132	CLE3	mRNA
829911	AT4G37560	mRNA
816574	FLA6	mRNA
843277	AT1G69450	mRNA
824280	MUR1	mRNA
841570	TRO	mRNA
837551	AT1G10140	mRNA
836009	AT5G58920	mRNA
820241	AT3G10720	mRNA
814863	WRKY3	mRNA
832577	RRC1	mRNA
843361	AT1G70250	mRNA
831828	ATB' ALPHA	mRNA
834980	AT5G49210	mRNA
838646	DPMS1	mRNA
838409	AT1G18290	mRNA
823616	AT3G44820	mRNA
839397	UBP2	mRNA
843807	AT1G74680	mRNA
817700	AT2G31420	mRNA
839872	NRPA2	mRNA
28721288	CLE21	mRNA
837887	MAP1C	mRNA
830168	AT4G40050	mRNA
830627	AT5G07360	mRNA
840040	AT1G31500	mRNA
818677	AT2G40800	mRNA
824366	AT3G52030	mRNA
824508	AT3G53400	mRNA
822218	CYP71B19	mRNA
826839	CYP706A4	mRNA
837151	ARA-2	mRNA
838016	PER4	mRNA
834356	TOPP6	mRNA
826658	AT4G10650	mRNA
827825	AT4G20770	mRNA
819773	FAF4	mRNA
842295	AT1G60010	mRNA
831979	AT5G18610	mRNA
822318	TCP20	mRNA
817552	TBL45	mRNA
818142	OWL1	mRNA
826456	AT4G08850	mRNA
830944	AT5G10770	mRNA
837877	AT1G13190	mRNA
837979	AT1G14190	mRNA
826835	AT4G12270	mRNA
835650	AT5G55560	mRNA
814954	AT2G04170	mRNA
841975	TAF7	mRNA
827000	PRR2	mRNA
10723092	AT2G27389	mRNA
7922308	AT4G19045	mRNA
828630	OTP70	mRNA
834760	GATA27	mRNA
819832	REP	mRNA
835044	MMT	mRNA
825080	AT3G59110	mRNA
826729	AT4G11270	mRNA
842023	SIP1	mRNA
819046	AT2G44390	mRNA
834025	AT5G40270	mRNA
814865	AT2G03360	mRNA
836776	AT5G66440	mRNA
826310	AT4G00234	mRNA
817786	CCT1	mRNA
830767	AT5G08660	mRNA
839627	RIC2	mRNA
831962	NUFIP	mRNA
826680	KLCR1	mRNA
818678	ATG18C	mRNA
816666	UFD1	mRNA
816211	AT2G17060	mRNA
828077	AT4G00290	mRNA
842951	ETR1	mRNA
833577	AT5G35910	mRNA
838039	TTA1	mRNA
817280	CASP3	mRNA
837999	APK2A	mRNA
826798	AT4G11910	mRNA
829026	AT4G29050	mRNA
844035	ACR3	mRNA
824125	AT3G49630	mRNA
821719	AT3G21650	mRNA
839816	ML5	mRNA
817859	AT2G32970	mRNA
816804	SUVH6	mRNA
834633	CHLI2	mRNA
837033	AT1G05340	mRNA
827631	AG	mRNA
838962	AT1G23530	mRNA
829906	AT4G37510	mRNA
817245	CAM5	mRNA
819558	MYR2	mRNA
832750	CBP60G	mRNA
820846	AT3G16010	mRNA
816962	ALDH11A3	mRNA
829946	AT4G37900	mRNA
842308	AT1G60130	mRNA
5007662	AT1G04555	mRNA
829363	AT4G32290	mRNA
825015	RBL15	mRNA
2745987	AT5G18475	mRNA
28721181	AT5G19800	mRNA
821950	AT3G23690	mRNA
816138	AT2G16405	mRNA
819918	AT3G07300	mRNA
835545	BGLU41	mRNA
821957	AT3G23750	mRNA
824921	AT3G57540	mRNA
837393	EDR1	mRNA
819676	RBK2	mRNA
831658	AT5G17900	mRNA
835862	AT5G57580	mRNA
832246	CIPK26	mRNA
837398	AT1G08760	mRNA
825251	AT3G60800	mRNA
832702	AT5G26330	mRNA
830118	GGT1	mRNA
829332	HSL1	mRNA
838029	AT1G14670	mRNA
837250	AT1G07380	mRNA
837995	AT1G14340	mRNA
827930	PP2C52	mRNA
830664	AT5G07710	mRNA
817112	HCS1	mRNA
841013	AAP5	mRNA
843166	ARG1	mRNA
821096	SEOa	mRNA
838785	AT1G21830	mRNA
835718	AT5G56190	mRNA
842840	CBSX6	mRNA
824848	AT3G56810	mRNA
828963	AT4G28460	mRNA
816715	RNR1	mRNA
28721155	AT5G14285	mRNA
818907	ATPMEPCRD	mRNA
817079	AT2G25410	mRNA
843414	AT1G70770	mRNA
839794	AT1G29195	mRNA
843420	MLP28	mRNA
841020	ALDH3H1	mRNA
814729	SOS1	mRNA
819691	AT3G05270	mRNA
819998	AT3G08505	mRNA
836373	ALDH12A1	mRNA
828955	AAC3	mRNA
818953	TI2	mRNA
831753	AT5G03700	mRNA
821533	AT3G19950	mRNA
829223	LRL2	mRNA
830345	LECRKA4.3	mRNA
828060	SEC15B	mRNA
836829	AT5G66950	mRNA
835643	XYLT	mRNA
828429	CRK22	mRNA
817320	AT2G27740	mRNA
823905	AT3G47510	mRNA
840065	AT1G31780	mRNA
828545	AT4G24430	mRNA
830172	AGP3	mRNA
831524	TIC40	mRNA
839608	AT1G27190	mRNA
840011	AK-HSDH I	mRNA
816016	AT2G15270	mRNA
821462	FUT11	mRNA
829282	WRKY11	mRNA
842036	UPL1	mRNA
829241	AT4G31130	mRNA
818598	AT2G40095	mRNA
817912	GLTP1	mRNA
833692	SUS5	mRNA
834191	AT5G41860	mRNA
5007996	AT3G13432	mRNA
844250	AT1G79090	mRNA
839476	NAC003	mRNA
835965	AT5G58520	mRNA
820207	AT3G10430	mRNA
836809	SDH1-1	mRNA
821502	AT3G19650	mRNA
834070	AT5G40700	mRNA
831398	CLPB3	mRNA
817114	AT2G25730	mRNA
819814	CHR11	mRNA
832004	NSH3	mRNA
838828	AT1G22230	mRNA
821419	AT3G18860	mRNA
828063	AT4G02340	mRNA
820912	AT3G16610	mRNA
841318	AT1G48960	mRNA
831493	FRL1	mRNA
821079	ARFB1C	mRNA
839278	GIF2	mRNA
835842	ZTL	mRNA
843328	GSTU12	mRNA
827937	AT4G00960	mRNA
818453	AT2G38710	mRNA
828547	PWD	mRNA
823992	CEP2	mRNA
3768555	AT2G36355	mRNA
839677	ATCSA-1	mRNA
830574	AT5G06830	mRNA
829471	Tic22-IV	mRNA
820403	scpl14	mRNA
825004	RTM3	mRNA
834378	UPI	mRNA
833720	AT5G37440	mRNA
823553	AT3G44280	mRNA
840312	STT3B	mRNA
824504	AT3G53360	mRNA
838246	AT1G16750	mRNA
837115	AT1G06060	mRNA
828812	VPS22	mRNA
837775	RPS5	mRNA
827614	RABA1d	mRNA
838898	AT1G22910	mRNA
826675	AT4G10790	mRNA
818282	NF-YB8	mRNA
824587	AT3G54200	mRNA
821364	AT3G18350	mRNA
817165	KCS10	mRNA
842283	SNL5	mRNA
837284	AT1G07705	mRNA
841186	PEX11A	mRNA
817866	ATP3	mRNA
827411	EXLB1	mRNA
838407	AT1G18270	mRNA
844416	PDE318	mRNA
825648	CUL1	mRNA
824755	AT3G55890	mRNA
828349	ORP2A	mRNA
821982	BLI	mRNA
832567	AT5G24970	mRNA
836800	AT5G66675	mRNA
816518	PR-1-LIKE	mRNA
828519	TLP1	mRNA
819693	PNC1	mRNA
827498	TPS5	mRNA
837833	EMB1586	mRNA
820682	AT3G14560	mRNA
822377	AT3G27550	mRNA
844223	AT1G78860	mRNA
827095	AT4G14480	mRNA
7922354	AT5G43822	mRNA
841673	AT1G52420	mRNA
829853	HSF4	mRNA
815080	AT2G05320	mRNA
824661	PDIL1-3	mRNA
831730	AT5G01030	mRNA
842049	AT1G55980	mRNA
831717	EMB175	mRNA
832545	AT5G24760	mRNA
831870	AtCDC48C	mRNA
841616	AT1G51890	mRNA
816144	AT2G16460	mRNA
839591	AT1G27020	mRNA
821237	AT3G03550	mRNA
835867	AT5G57625	mRNA
824254	AT3G50900	mRNA
826862	AT4G12500	mRNA
817878	AT2G33170	mRNA
842434	AT1G61400	mRNA
825052	AT3G58830	mRNA
819321	SPL1	mRNA
832651	AT5G25820	mRNA
843122	ABCI17	mRNA
841202	ATE2F2	mRNA
816781	PFK5	mRNA
824569	AtIPCS1	mRNA
826883	AT4G12710	mRNA
834541	PP2-A7	mRNA
837676	AT1G11340	mRNA
837155	AT1G01440	mRNA
816878	XLG1	mRNA
832845	AT5G27830	mRNA
818833	AT2G42320	mRNA
817959	NUDT22	mRNA
841765	PPC1	mRNA
814812	MYB88	mRNA
820562	AT3G13600	mRNA
839348	PFA-DSP1	mRNA
838902	AT1G22950	mRNA
820113	PAH1	mRNA
823589	AT3G44630	mRNA
832301	AT5G22400	mRNA
817523	UGT71D1	mRNA
819011	AT2G44060	mRNA
839519	AT1G03370	mRNA
823399	AT3G43240	mRNA
837524	AT1G09920	mRNA
827505	SYP42	mRNA
834837	AT5G47860	mRNA
824053	MYB45	mRNA
838954	AT1G23460	mRNA
843098	KCR1	mRNA
814867	AT2G03380	mRNA
816086	AT2G15900	mRNA
842611	AT1G63080	mRNA
819020	AT2G44140	mRNA
825464	AT3G62890	mRNA
843774	AT1G74330	mRNA
836891	AT5G67550	mRNA
831168	RARE1	mRNA
833549	AT5G35730	mRNA
831813	OFP1	mRNA
28717360	AT1G55673	mRNA
825525	TTA2	mRNA
841841	MVP1	mRNA
818693	ERS1	mRNA
821097	SEOR1	mRNA
822223	CYP71B3	mRNA
836603	LIP1	mRNA
817322	IPT2	mRNA
831085	AT5G12120	mRNA
829330	ASP5	mRNA
829021	AT4G29000	mRNA
844292	AT1G79540	mRNA
828348	AT4G22530	mRNA
822488	AT3G28580	mRNA
821604	ENODL9	mRNA
820059	AT3G09060	mRNA
826831	AT4G12230	mRNA
824121	ATG13	mRNA
817927	SWI3B	mRNA
835386	RCF3	mRNA
839698	BBX13	mRNA
6240499	AT2G41475	mRNA
825254	ARP7	mRNA
817669	AT2G31130	mRNA
838894	AT1G22882	mRNA
828761	AT4G26550	mRNA
827872	CRK27	mRNA
840339	STOP1	mRNA
829131	ARF16	mRNA
819952	IBM1	mRNA
842548	AT1G62510	mRNA
820491	NiaP	mRNA
829424	HB-8	mRNA
838558	BEL10	mRNA
819338	AT2G47250	mRNA
5007933	AT2G35345	mRNA
827561	AT4G18340	mRNA
836611	AT5G64880	mRNA
817306	SKD1	mRNA
842676	AT1G63720	mRNA
835947	WNK4	mRNA
826791	PLDGAMMA1	mRNA
838171	MGT2	mRNA
816475	EER5	mRNA
820202	FLD	mRNA
826986	AT4G13540	mRNA
841709	LysoPL2	mRNA
827049	COP9	mRNA
828154	STP7	mRNA
839521	RRP4	mRNA
841752	AT1G53180	mRNA
838739	AT1G21400	mRNA
835730	AT5G56310	mRNA
832609	PLDALPHA3	mRNA
836152	LecRK-I.9	mRNA
829089	AT4G29680	mRNA
821091	AT3G01720	mRNA
830708	BIM1	mRNA
836354	AT5G62330	mRNA
819562	NAC047	mRNA
829238	AT4G31110	mRNA
836528	PI-4KBETA1	mRNA
824367	AT3G52040	mRNA
843682	AT1G73470	mRNA
816490	AT2G19710	mRNA
844382	ATXRCC1	mRNA
823667	MLO3	mRNA
831474	AT5G16160	mRNA
843141	IDD14	mRNA
819834	RWA2	mRNA
815850	GONST1	mRNA
825299	AT3G61270	mRNA
836034	TOPP2	mRNA
836258	AT5G61370	mRNA
838048	DL1C	mRNA
827839	HEN1	mRNA
822299	PES2	mRNA
828628	AT4G25250	mRNA
828424	EMB1290	mRNA
829186	AT4G30630	mRNA
844077	AT1G77405	mRNA
830366	CPK1	mRNA
829560	UGT73B2	mRNA
815846	ABCG5	mRNA
841046	AT1G44820	mRNA
830509	AT5G06220	mRNA
822159	BHLH32	mRNA
826815	AT4G12070	mRNA
829234	AT4G31070	mRNA
831258	AT5G14090	mRNA
827909	AT4G01240	mRNA
828176	UMAMIT30	mRNA
827984	ECA2	mRNA
841599	SYP81	mRNA
832275	AT5G22140	mRNA
839112	TLP10	mRNA
819061	AT2G44530	mRNA
6241140	AT2G28671	mRNA
839369	AT1G03920	mRNA
843205	PHO1;H1	mRNA
817526	OTP81	mRNA
830849	AT5G09890	mRNA
823990	CYP71A21	mRNA
839053	AT1G24360	mRNA
827305	AT4G16150	mRNA
816846	PUB4	mRNA
831097	MED19A	mRNA
829321	BAT1	mRNA
822084	AT3G24860	mRNA
827656	AT4G19180	mRNA
821449	KRP6	mRNA
835260	TRM24	mRNA
838510	DA1	mRNA
832131	AT5G20090	mRNA
819724	TOPP9	mRNA
843988	AT1G76550	mRNA
837095	POM1	mRNA
833711	ATSRL1	mRNA
3768816	AT3G12977	mRNA
829866	SMP2	mRNA
843703	ALPHA DOX2	mRNA
838835	PAPP2C	mRNA
835133	AT5G50640	mRNA
822474	AT3G28450	mRNA
825530	AT3G57800	mRNA
824255	AT3G50910	mRNA
819028	AT2G44200	mRNA
819930	NS2	mRNA
816829	SCPL13	mRNA
828465	CDPK6	mRNA
820281	AT3G11100	mRNA
819906	AT3G07190	mRNA
839784	AT1G29090	mRNA
828328	ATCES1	mRNA
834804	AT5G47540	mRNA
828687	XTH14	mRNA
28717361	AT1G55755	mRNA
822281	NUDX13	mRNA
834204	WNK8	mRNA
835944	NET4A	mRNA
831569	ARFB1B	mRNA
831033	AT5G11610	mRNA
826093	YY1	mRNA
816954	LAP1	mRNA
834923	AT5G48655	mRNA
816808	PMDH1	mRNA
5007943	AT2G38152	mRNA
831440	bZIP3	mRNA
830379	AT5G04970	mRNA
832645	PEX4	mRNA
831765	SR1	mRNA
822543	EXPA5	mRNA
831312	AT5G14600	mRNA
819798	AT3G06240	mRNA
818828	AT2G42270	mRNA
828838	AT4G27300	mRNA
829751	APX5	mRNA
824058	AT3G48970	mRNA
839152	DCP5	mRNA
834463	PHT4;6	mRNA
835501	ILL3	mRNA
839621	HK3	mRNA
836481	CDKE;1	mRNA
818906	NPG1	mRNA
835893	AT5G57830	mRNA
831012	AT5G11410	mRNA
834275	AT5G42660	mRNA
821084	MPPBETA	mRNA
828151	MPK4	mRNA
817617	AT2G30670	mRNA
836780	AT5G66480	mRNA
823924	MAG2	mRNA
836879	AT5G67430	mRNA
838330	HAB2	mRNA
843235	AT1G69030	mRNA
816430	AT2G19130	mRNA
835308	CYP96A4	mRNA
828982	IAA11	mRNA
837805	OZS1	mRNA
838807	SHM6	mRNA
829864	AT4G37100	mRNA
834298	PAH2	mRNA
823940	AT3G47840	mRNA
839560	AT1G03180	mRNA
834596	AT5G45580	mRNA
827623	BEH3	mRNA
832593	KNAT3	mRNA
830527	FLA17	mRNA
829706	AT4G35540	mRNA
834665	AT5G46230	mRNA
843073	AT1G67520	mRNA
836269	PXY	mRNA
817755	GSL03	mRNA
10723105	AT1G62914	mRNA
818016	AT2G34530	mRNA
838401	AT1G18210	mRNA
822411	NQR	mRNA
829208	AT4G30840	mRNA
822191	AT3G25940	mRNA
830141	AT4G39820	mRNA
836312	AT5G61910	mRNA
818331	AGD7	mRNA
833864	AT5G38730	mRNA
827316	AT4G16220	mRNA
830857	AT5G09960	mRNA
836869	AT5G67340	mRNA
822244	EIF4B1	mRNA
834667	LARP6a	mRNA
830987	DPA	mRNA
819692	AT3G05280	mRNA
828684	AT4G25790	mRNA
826541	CPK4	mRNA
843737	SPPA	mRNA
2746202	AT5G48657	mRNA
821783	IQD5	mRNA
824905	AT3G57380	mRNA
817151	AT2G26110	mRNA
831651	AT5G17830	mRNA
28716374	AT1G05783	mRNA
824739	MYB109	mRNA
843389	CRK2	mRNA
833931	AT5G39350	mRNA
837299	AT1G07840	mRNA
829773	NAC076	mRNA
838399	RABA6b	mRNA
817181	Iqd4	mRNA
816342	SYP112	mRNA
842779	AT1G64710	mRNA
831141	EMB3011	mRNA
838352	PGDH	mRNA
822517	AT3G28850	mRNA
832441	AT5G23760	mRNA
818868	MBF1A	mRNA
819267	AT2G46550	mRNA
815862	SERK4	mRNA
5007699	AT1G16905	mRNA
839447	AT1G03590	mRNA
831027	AT5G11550	mRNA
829148	AT4G30250	mRNA
820854	Hrd1A	mRNA
840379	AT1G34750	mRNA
815415	MCM5	mRNA
831491	AT5G16300	mRNA
830991	GLR2.5	mRNA
822212	CYP86C2	mRNA
843265	AT1G69330	mRNA
844147	AT1G78110	mRNA
832080	SULTR3;5	mRNA
834431	AT5G44080	mRNA
836296	ABCA10	mRNA
828796	MAPKKK16	mRNA
829455	AT4G33180	mRNA
843960	AT1G76270	mRNA
843802	AT1G74630	mRNA
817177	AT2G26370	mRNA
843105	AT1G67790	mRNA
839137	AT1G25510	mRNA
814719	PAP7	mRNA
28719430	AT4G00300	mRNA
828144	NAC069	mRNA
831150	G6PD2	mRNA
829221	SIP3	mRNA
819274	AT2G46620	mRNA
5007993	HST	mRNA
832490	AT5G24230	mRNA
835183	FSD2	mRNA
820236	NAP7	mRNA
824362	AT3G51990	mRNA
822364	PBB1	mRNA
837130	AT1G06210	mRNA
822349	G6PD5	mRNA
837714	AT1G11700	mRNA
834501	AT5G44720	mRNA
835804	ckl12	mRNA
838103	MBD10	mRNA
831957	AT5G18390	mRNA
829219	AT4G30940	mRNA
835946	AT5G58340	mRNA
818061	AT2G34970	mRNA
819764	AT3G05940	mRNA
826717	AT4G11160	mRNA
819552	AT3G03970	mRNA
841257	YSL8	mRNA
837697	AT1G11540	mRNA
839241	FUS5	mRNA
823858	AT3G47050	mRNA
820964	AT3G17070	mRNA
828856	RMA3	mRNA
835192	AT5G51180	mRNA
825037	MBF1B	mRNA
843051	AT1G67310	mRNA
28721263	AT5G51585	mRNA
820194	AT3G10320	mRNA
28718289	AT2G20362	mRNA
834904	DIR1	mRNA
817271	AT2G27285	mRNA
817549	NDA2	mRNA
830461	SYP31	mRNA
833206	AT5G32470	mRNA
832217	TSL	mRNA
836821	ASL1	mRNA
837905	GT-1	mRNA
826858	ORP2B	mRNA
831110	AT5G12350	mRNA
820923	AT3G16710	mRNA
841246	CIPK17	mRNA
833752	AT5G37740	mRNA
824189	AT3G50270	mRNA
828364	MYB85	mRNA
829710	NTL9	mRNA
835518	AT5G54300	mRNA
821360	AT3G18310	mRNA
830884	AT5G10200	mRNA
829378	AT4G32430	mRNA
819392	ABCC4	mRNA
831810	RABC2A	mRNA
829791	AT4G36390	mRNA
843897	AT1G75620	mRNA
842636	AT1G63300	mRNA
831028	AT5G11560	mRNA
824151	AT3G49890	mRNA
842403	AT1G61100	mRNA
839207	AT1G26665	mRNA
839135	RCN1	mRNA
829783	STY2	mRNA
832741	AT5G26830	mRNA
841452	TAF15	mRNA
842868	AT1G65570	mRNA
839356	GBF4	mRNA
837878	AT1G13195	mRNA
817157	CYP711A1	mRNA
836767	SHI	mRNA
820760	AT3G15290	mRNA
829831	BEH2	mRNA
824597	VAMP727	mRNA
844295	AT1G79570	mRNA
821049	PYD1	mRNA
819925	CHIP	mRNA
838546	AT1G03240	mRNA
826524	AT4G09420	mRNA
830336	SIR	mRNA
820376	AT3G12020	mRNA
816173	MYB7	mRNA
831329	AT5G14770	mRNA
816605	AT2G20760	mRNA
835525	AT5G54370	mRNA
836163	SIZ1	mRNA
831675	IMPA-9	mRNA
838254	AT1G16830	mRNA
819563	APY1	mRNA
830671	FH19	mRNA
821183	AT3G03700	mRNA
842265	AT1G59725	mRNA
831764	ALG10	mRNA
837205	TIC110	mRNA
832428	PDR2	mRNA
824394	IQD3	mRNA
814966	AT2G04280	mRNA
841769	AT1G53340	mRNA
830835	HEC3	mRNA
829815	EMB2754	mRNA
830433	MOP10	mRNA
820366	AT3G11930	mRNA
817715	GPX2	mRNA
826853	MYB55	mRNA
821009	AT3G17450	mRNA
815012	AT2G04690	mRNA
837502	AT1G09740	mRNA
838009	AT1G14470	mRNA
839952	AT1G30720	mRNA
3767593	SCRL7	mRNA
828542	CIPK8	mRNA
834367	RPP8	mRNA
823907	AT3G47530	mRNA
843312	AT1G69760	mRNA
820413	AT3G12350	mRNA
834475	DUR	mRNA
818215	AT2G36410	mRNA
835094	AT5G50290	mRNA
28718305	AT2G25215	mRNA
838363	ABCG11	mRNA
842377	ATRPAC42	mRNA
818206	AT2G36330	mRNA
830535	AT5G06470	mRNA
820433	AT3G12540	mRNA
814754	PP2-B1	mRNA
831964	AT5G18460	mRNA
830599	AT5G07080	mRNA
819614	EIN4	mRNA
827885	PUB8	mRNA
832820	LACS7	mRNA
844011	AT1G76770	mRNA
841977	AAE18	mRNA
826967	AT4G13360	mRNA
819894	AT3G07080	mRNA
818601	AT2G40113	mRNA
834829	GAUT4	mRNA
839485	AT1G02570	mRNA
819666	HST	mRNA
841899	PES1	mRNA
818004	RWA3	mRNA
825029	AT3G58600	mRNA
2745580	AT2G34357	mRNA
833507	AT5G35430	mRNA
819282	CRK3	mRNA
825027	AT3G58580	mRNA
829247	AT4G31200	mRNA
838692	SPL14	mRNA
827279	AT4G15960	mRNA
832152	Toc90	mRNA
820201	SEC8	mRNA
837675	AT1G11330	mRNA
842871	HEXO3	mRNA
821660	AT3G21080	mRNA
830709	AT5G08139	mRNA
822069	AT3G24715	mRNA
819648	DRT102	mRNA
844074	AAP3	mRNA
835797	NAP1;3	mRNA
816762	SR1	mRNA
827880	HSA32	mRNA
817437	emb1997	mRNA
826877	AT4G12640	mRNA
833786	AT5G38060	mRNA
837276	PLL5	mRNA
821879	IAA7	mRNA
817650	AT2G30990	mRNA
819810	AGP27	mRNA
817243	CYP705A9	mRNA
819895	AT3G07090	mRNA
838426	AT1G18460	mRNA
841468	HKL1	mRNA
819846	AT3G66652	mRNA
819086	AT2G44770	mRNA
830740	AT5G08415	mRNA
831077	AT5G12040	mRNA
816412	HPT1	mRNA
821354	AT3G18260	mRNA
841861	ATG12A	mRNA
835569	AT5G54790	mRNA
828280	AT4G21910	mRNA
824583	AT3G54160	mRNA
826681	AT4G10843	mRNA
821611	AT3G20640	mRNA
834294	AT5G42830	mRNA
28719418	AT3G59435	mRNA
3769719	AT3G55646	mRNA
817233	AT2G26920	mRNA
5007704	MIF3	mRNA
829112	ACA10	mRNA
836114	ULI3	mRNA
838659	HMGB3	mRNA
827863	HAP6	mRNA
829919	SHR	mRNA
814874	PAP9	mRNA
835715	AT5G56160	mRNA
836602	WRKY51	mRNA
815177	ELF8	mRNA
815890	MCM9	mRNA
820873	AT3G16270	mRNA
817256	AT2G27140	mRNA
828125	CRCK2	mRNA
816720	AT2G21840	mRNA
834670	MCM3	mRNA
829037	SNF7.1	mRNA
827383	AT4G16770	mRNA
817123	TIP4;1	mRNA
842039	AT1G55890	mRNA
814946	AT2G04100	mRNA
841083	AT1G45150	mRNA
833967	EMB2745	mRNA
834045	AT5G40470	mRNA
842430	AT1G61360	mRNA
826567	AT4G09780	mRNA
844178	AT1G78420	mRNA
842033	AT1G55830	mRNA
837514	AT1G09820	mRNA
831289	AGP6	mRNA
843334	CLE26	mRNA
831949	AT5G18310	mRNA
824968	AT3G57990	mRNA
829170	AT4G30470	mRNA
843970	AT1G76380	mRNA
828717	NAP1;1	mRNA
821460	LOH2	mRNA
843457	AT1G71170	mRNA
[truncated: 736 more rows]

## Sheet: Cluster 8
Gene ID	Gene Symbol	Type
821099	AT3G03870	mRNA
28717439	AT1G80165	mRNA
830481	AT5G05960	mRNA
831310	SAUR23	mRNA
841972	AT1G55270	mRNA
820120	AT3G09630	mRNA
825026	AT3G58570	mRNA
844000	AT1G76670	mRNA
834626	PYL11	mRNA
842811	AT1G65030	mRNA
827834	AT4G20860	mRNA
828653	CBF1	mRNA
841848	AT1G54095	mRNA
816282	NIP2	mRNA
844333	HSP91	mRNA
838738	emb2170	mRNA
835552	AT5G54630	mRNA
839295	GSTF7	mRNA
828114	LBD31	mRNA
837444	NAS3	mRNA
828132	AT4G02940	mRNA
839495	IAA12	mRNA
816674	AT2G21350	mRNA
835452	AT5G53710	mRNA
831887	LAC11	mRNA
6241002	AT1G25055	mRNA
822594	UGD2	mRNA
840223	NAC015	mRNA
819753	ATSK12	mRNA
830416	PRX52	mRNA
821829	AT3G22570	mRNA
817051	AT2G25130	mRNA
830721	AT5G08250	mRNA
839863	AT1G29850	mRNA
832890	AT5G28150	mRNA
822032	AT3G24420	mRNA
6240271	AT1G60783	mRNA
824408	PAD4	mRNA
839618	AT1G27290	mRNA
826878	AT4G12650	mRNA
826148	RAP2.9	mRNA
844164	SNRK2-8	mRNA
842977	COX19-1	mRNA
840217	AT1G33230	mRNA
842196	ZW9	mRNA
821800	PMH1	mRNA
833726	AT5G37480	mRNA
835850	XRCC3	mRNA
820273	DREB2B	mRNA
842987	AT1G66690	mRNA
6241179	AT5G50361	mRNA
818372	AT2G37950	mRNA
826535	CINV2	mRNA
829879	AT4G37250	mRNA
831419	RGP2	mRNA
834946	KAT5	mRNA
835074	AT5G50100	mRNA
839799	AT1G29250	mRNA
819845	ACLB-1	mRNA
816524	AT2G20050	mRNA
822343	AT3G27240	mRNA
830403	AT5G05210	mRNA
6240794	AT1G15015	mRNA
816436	FRK1	mRNA
838783	AT1G21790	mRNA
824343	ATG2	mRNA
2745884	AT3G15358	mRNA
818280	PAL1	mRNA
825849	AT4G05070	mRNA
843445	HIPP20	mRNA
823531	J3	mRNA
816783	UCP5	mRNA
822245	TRM11	mRNA
843645	TBL31	mRNA
814983	NUDT5	mRNA
820766	AT3G15350	mRNA
829768	SAUR9	mRNA
823481	LTPG2	mRNA
834766	RAB1A	mRNA
828972	CKL6	mRNA
842927	AT1G66130	mRNA
816958	AT2G24240	mRNA
821788	PCC1	mRNA
816653	AT2G21180	mRNA
839300	HFR1	mRNA
838634	AT1G20460	mRNA
836356	AT5G62350	mRNA
818887	PAR1	mRNA
818431	CIPK22	mRNA
820729	RIP1	mRNA
829346	AT4G32140	mRNA
839341	LHY	mRNA
831051	NDL2	mRNA
842720	DIR5	mRNA
839864	WRKY71	mRNA
821710	UGT84A2	mRNA
834850	CYP705A5	mRNA
814817	SUT2	mRNA
838699	AT1G21050	mRNA
837577	AT1G10380	mRNA
839020	AT1G24090	mRNA
836464	CYP94B1	mRNA
829107	AT4G29850	mRNA
844353	AT1G80130	mRNA
839913	ARF6	mRNA
835897	eIFiso4G1	mRNA
832838	AT5G27760	mRNA
28716239	CLE20	mRNA
827532	AT4G18070	mRNA
820593	IDD11	mRNA
843178	AT1G68490	mRNA
830376	SUVH1	mRNA
832262	AT5G22020	mRNA
843505	HGPT	mRNA
824184	IRX15	mRNA
830590	AT5G06990	mRNA
843208	IDA	mRNA
827568	TCP2	mRNA
842694	AtMYB103	mRNA
827363	UMAMIT8	mRNA
833749	AT5G37710	mRNA
833862	AT5G38710	mRNA
824570	BSK6	mRNA
827240	AT4G15630	mRNA
815073	AT2G05250	mRNA
820697	CYP72A15	mRNA
835694	AT5G55960	mRNA
839973	AT1G30890	mRNA
837885	GATL3	mRNA
833613	AT5G36160	mRNA
830421	LAC12	mRNA
829432	AT4G32950	mRNA
831031	TINY2	mRNA
831596	UGP2	mRNA
829416	AT4G32800	mRNA
834758	BI1	mRNA
839392	GRXS13	mRNA
830453	CPD	mRNA
830162	SNRK2.7	mRNA
830648	GRP19	mRNA
824220	AT3G50560	mRNA
837709	AT1G11655	mRNA
841703	AT1G52700	mRNA
819377	AT2G47640	mRNA
834784	HAT2	mRNA
842485	AT1G61890	mRNA
827013	AT4G13790	mRNA
831734	ATCSLA09	mRNA
836569	AT5G64480	mRNA
841575	ABCG12	mRNA
28718660	AT3G03430	mRNA
835343	AT5G52660	mRNA
828473	AT4G23730	mRNA
828858	RRP41L	mRNA
836888	APK4	mRNA
841241	AT1G48210	mRNA
827011	CYP83A1	mRNA
829971	AT4G38150	mRNA
820608	AT3G13950	mRNA
836100	AT5G59790	mRNA
831444	AT5G15870	mRNA
818556	RHC2A	mRNA
830560	HAT14	mRNA
818670	WRKY54	mRNA
830377	NAS1	mRNA
831220	ZIFL1	mRNA
821233	RGP1	mRNA
837544	AT1G10090	mRNA
832015	AT5G18970	mRNA
829779	FAH1	mRNA
828501	CSLG1	mRNA
825442	PRP3	mRNA
816274	AT2G17670	mRNA
832228	FBX2	mRNA
843823	AT1G74840	mRNA
821338	RACK1C_AT	mRNA
825375	GLP10	mRNA
824518	RS2Z32	mRNA
831882	ADK2	mRNA
818174	E2F3	mRNA
816477	TET2	mRNA
819311	PIL1	mRNA
832528	AT5G24570	mRNA
835848	IAA33	mRNA
843526	AT1G71950	mRNA
824242	AT3G50780	mRNA
828241	VPS28-1	mRNA
817460	GLR2.7	mRNA
842460	AT1G61640	mRNA
829504	EX1	mRNA
838156	AT1G15860	mRNA
831382	AT5G15300	mRNA
829072	PRMT11	mRNA
833901	AT5G39090	mRNA
828492	UGE2	mRNA
843417	EHB1	mRNA
831424	AT5G15700	mRNA
835914	AT5G58020	mRNA
818139	ERF38	mRNA
823823	AT3G46700	mRNA
836062	TRP1	mRNA
823883	AT3G47295	mRNA
832950	BIP1	mRNA
837379	ACHT4	mRNA
28720160	AT4G20835	mRNA
819668	AT3G05060	mRNA
841322	AT1G49000	mRNA
825855	MYB74	mRNA
824412	AT3G52470	mRNA
818587	EIF2	mRNA
820782	AT3G15430	mRNA
827340	AT4G00305	mRNA
28717362	AT1G55775	mRNA
832517	AT5G24460	mRNA
28719310	RTFL13	mRNA
820972	AT3G17150	mRNA
842837	AT1G65295	mRNA
839827	AT1G29500	mRNA
842862	AT1G65500	mRNA
842584	AT1G62840	mRNA
828561	AT4G24590	mRNA
838288	GSTU24	mRNA
6240858	TCL2	mRNA
832873	DES1	mRNA
841658	RABG3d	mRNA
824648	AT3G54830	mRNA
2745817	AT1G48325	mRNA
817874	SAR1	mRNA
829810	AT4G36580	mRNA
832860	AT5G27930	mRNA
829922	HHP4	mRNA
841586	AT1G51610	mRNA
839292	AT1G05170	mRNA
817244	PAG1	mRNA
816556	MUR3	mRNA
5008330	AT5G63225	mRNA
837409	H2AXA	mRNA
831895	AT5G01380	mRNA
825068	IPMI1	mRNA
830844	AT5G09840	mRNA
823702	TET3	mRNA
840291	AT1G33940	mRNA
817938	AT2G33730	mRNA
820331	AT3G11580	mRNA
826637	AT4G10450	mRNA
825814	ABCI8	mRNA
825429	AT3G62550	mRNA
829700	RHA3B	mRNA
828134	AT4G02930	mRNA
827497	AT4G17760	mRNA
838523	AT1G19400	mRNA
817968	TBL37	mRNA
828355	TPPG	mRNA
821325	WOX1	mRNA
843841	TLP-3	mRNA
818820	SPL9	mRNA
842897	FMO GS-OX1	mRNA
816217	LYM2	mRNA
839042	AT1G24267	mRNA
829651	MYB32	mRNA
824913	AT3G57460	mRNA
841230	AT1G48120	mRNA
819190	AT2G45820	mRNA
837688	UMAMIT26	mRNA
841048	AT1G44835	mRNA
836036	NRPB7	mRNA
820607	AT3G13940	mRNA
832460	AT5G23950	mRNA
28718298	AT2G24195	mRNA
819415	AT2G48030	mRNA
843697	AT1G73630	mRNA
829146	AT4G30230	mRNA
832502	AT5G24320	mRNA
843550	AT1G72180	mRNA
832044	AT5G19240	mRNA
831013	AT5G11420	mRNA
829655	AT4G35030	mRNA
830803	EXL4	mRNA
819996	AT3G08490	mRNA
831095	AT5G02580	mRNA
839590	AT1G27000	mRNA
824521	NAKR3	mRNA
816944	ASG1	mRNA
829918	ACA2	mRNA
819841	AT3G06620	mRNA
837354	AT1G08340	mRNA
841314	NUC-L1	mRNA
6240721	AT1G06137	mRNA
818328	AT2G37520	mRNA
820035	AT3G08870	mRNA
824754	SUE4	mRNA
842772	ENODL8	mRNA
838394	ATMPK8	mRNA
828228	AT4G01870	mRNA
818175	HVA22J	mRNA
818232	ProT3	mRNA
829970	AT4G38140	mRNA
830611	GA20OX3	mRNA
836598	RGF9	mRNA
827470	G3Pp4	mRNA
820718	AT3G14890	mRNA
826607	AT4G10160	mRNA
822000	FMA	mRNA
6241255	AT1G25211	mRNA
831747	AIRP2	mRNA
832518	PRR5	mRNA
28720195	FLP1	mRNA
827553	TRANS11	mRNA
831328	AO	mRNA
825833	AT4G04940	mRNA
842901	AAE12	mRNA
825023	AT3G58540	mRNA
836041	AT5G59230	mRNA
2745551	AT2G20142	mRNA
839443	AT1G02460	mRNA
6241265	AT5G39471	mRNA
824561	AT3G53940	mRNA
839526	LSM2	mRNA
820907	RALF23	mRNA
818044	MEE23	mRNA
843366	KUP6	mRNA
831556	AT5G16930	mRNA
842471	AT1G61740	mRNA
825457	AT3G62820	mRNA
824963	AT3G57940	mRNA
817636	GSTF9	mRNA
841650	AT1G52200	mRNA
828403	AT4G23040	mRNA
825270	AT3G60980	mRNA
821292	MTO1	mRNA
844206	BEH4	mRNA
831706	AT5G03020	mRNA
844056	AT1G77200	mRNA
843092	AT1G67670	mRNA
824763	JRG21	mRNA
843992	AT1G76590	mRNA
820614	ATBRXL2	mRNA
838816	AT1G22110	mRNA
834411	YUC5	mRNA
835613	MGE1	mRNA
836068	AT5G59490	mRNA
832206	SUS1	mRNA
830406	AT5G05240	mRNA
826147	AT4G06744	mRNA
829873	AT4G37190	mRNA
826846	AT4G12370	mRNA
816847	NRAMP3	mRNA
28717277	AT1G29290	mRNA
830409	CHIL	mRNA
831063	AT5G11900	mRNA
831264	AT5G14140	mRNA
842570	NG1	mRNA
817664	CLE6	mRNA
10723110	AT5G60335	mRNA
841724	AT1G52910	mRNA
821008	NPSN13	mRNA
828242	AT4G21570	mRNA
844367	PPR596	mRNA
838866	AT1G22600	mRNA
834355	PHT1;2	mRNA
834678	WRKY8	mRNA
820011	AT3G08640	mRNA
830115	AT4G39610	mRNA
834211	AT5G42060	mRNA
833844	PERK8	mRNA
839527	c-NAD-MDH1	mRNA
825210	HAT3	mRNA
823603	PSK3	mRNA
844332	Hsp70-15	mRNA
827468	RAB1C	mRNA
828206	IDD12	mRNA
819567	GAPC1	mRNA
837220	LSH6	mRNA
828474	AT4G23740	mRNA
826706	GH9C3	mRNA
823605	HDA3	mRNA
839933	UGT78D1	mRNA
819763	AT3G05935	mRNA
816836	AT2G23060	mRNA
828993	YUC8	mRNA
836144	TET4	mRNA
841160	5PTASE11	mRNA
830610	ATS3	mRNA
837084	RTM1	mRNA
827050	AT4G14120	mRNA
835256	GA20OX2	mRNA
838303	AT1G17310	mRNA
814655	AT2G01275	mRNA
841922	NF-YC3	mRNA
829240	SKB1	mRNA
843553	AT1G72210	mRNA
831519	GLN1;4	mRNA
825025	AT3G58560	mRNA
821473	AT3G19390	mRNA
826833	GAE5	mRNA
835985	ROC7	mRNA
827210	PUX5	mRNA
837248	MAC5A	mRNA
829658	HIPP25	mRNA
824341	BAG4	mRNA
820667	NCED3	mRNA
822005	AT3G24190	mRNA
836248	PIF7	mRNA
834169	AT5G41670	mRNA
835197	AT5G51220	mRNA
838408	AT1G18280	mRNA
841016	AT1G44130	mRNA
843524	VND7	mRNA
832399	AT5G23350	mRNA
841307	EMB1144	mRNA
834635	AT5G45950	mRNA
5007786	AT1G48745	mRNA
821853	CLL1	mRNA
826671	CBL5	mRNA
817688	INH3	mRNA
831431	AT5G15750	mRNA
834147	AT5G41460	mRNA
829574	KCS16	mRNA
844316	AT1G79770	mRNA
816775	HB6	mRNA
826748	AT4G11440	mRNA
817996	AT2G34340	mRNA
827350	RGF6	mRNA
831697	LAC10	mRNA
826816	AHL1	mRNA
828782	EXT-like	mRNA
818848	AT2G42480	mRNA
831818	AT5G03510	mRNA
826486	TOC75-IV	mRNA
835202	AT5G51280	mRNA
828605	AT4G25020	mRNA
838257	AT1G16860	mRNA
820289	AT3G11180	mRNA
835731	EXPA14	mRNA
821027	HYH	mRNA
830622	AT5G07310	mRNA
825223	AT3G60520	mRNA
826635	AT4G10430	mRNA
840603	AT1G36940	mRNA
828681	GDU2	mRNA
834077	PHB3	mRNA
824450	BGAL2	mRNA
817732	UGT74D1	mRNA
820521	AT3G13230	mRNA
830673	AT5G07800	mRNA
830304	AT5G04250	mRNA
822567	AT3G29170	mRNA
821478	AT3G19440	mRNA
829795	AT4G36430	mRNA
841117	RAP2.1	mRNA
817659	TCP10	mRNA
835638	AT5G55450	mRNA
826564	AT4G09760	mRNA
818715	AT2G41160	mRNA
28716025	AT1G03165	mRNA
819966	AT3G07750	mRNA
841596	UBP6	mRNA
821061	PTF1	mRNA
828866	AT4G27570	mRNA
837870	AT1G13130	mRNA
824353	SULTR3;1	mRNA
831087	CYS1	mRNA
843500	CK1	mRNA
822619	AFP3	mRNA
817105	AT2G25640	mRNA
829040	OZF2	mRNA
841582	AT1G51570	mRNA
817000	UBP19	mRNA
834281	AT5G42720	mRNA
843181	BBX14	mRNA
826677	AT4G10810	mRNA
828865	AT4G27560	mRNA
827214	AT4G15430	mRNA
822155	AT3G25670	mRNA
6240476	AT1G67856	mRNA
841464	SCL3	mRNA
817103	AT2G25625	mRNA
820533	PA200	mRNA
838755	AT1G21540	mRNA
828146	PIT1	mRNA
6241429	AT5G08391	mRNA
823741	HTB9	mRNA
818346	AT2G37690	mRNA
819875	AT3G06895	mRNA
818522	MAKR4	mRNA
820816	PLDALPHA1	mRNA
834750	LON2	mRNA
830160	RABA4B	mRNA
843945	AMY2	mRNA
839452	AT1G04680	mRNA
840293	AIG1	mRNA
843256	AT1G69250	mRNA
836376	AT5G62560	mRNA
836702	XTH6	mRNA
824402	FLA15	mRNA
28717407	AT1G67865	mRNA
837674	AT1G11320	mRNA
843519	SUC1	mRNA
837271	APK1A	mRNA
831599	GAD	mRNA
833920	AT5G39240	mRNA
827406	AT4G16980	mRNA
837662	AT1G11210	mRNA
821693	AT3G21390	mRNA
841587	AT1G51620	mRNA
817694	ADS2	mRNA
818899	AT2G42975	mRNA
818332	ORC2	mRNA
835697	CBL2	mRNA
827348	AT4G16500	mRNA
817550	AT2G29995	mRNA
831361	VDAC3	mRNA
832045	AT5G19250	mRNA
822339	AT3G27200	mRNA
836303	APC1	mRNA
838275	SPS2	mRNA
816171	ADF5	mRNA
826779	SAY1	mRNA
829757	AT4G36010	mRNA
835045	RUS6	mRNA
832093	AT5G19730	mRNA
826642	AT4G10500	mRNA
817091	AT2G25530	mRNA
829333	AT4G32020	mRNA
837698	XTH8	mRNA
839809	AT1G29350	mRNA
2745824	AT1G52855	mRNA
817628	CYP71A13	mRNA
830775	NDC1	mRNA
839515	GSTF6	mRNA
836854	DEAR2	mRNA
835085	WR3	mRNA
830088	CAD9	mRNA
830624	AT5G07330	mRNA
830302	PAL3	mRNA
28718530	AT3G01940	mRNA
828515	GRF8	mRNA
837991	AT1G14300	mRNA
821630	AT3G20820	mRNA
826469	AT4G08910	mRNA
835245	KEA5	mRNA
821379	ASPG1	mRNA
825337	AGP20	mRNA
838238	AT1G16690	mRNA
828652	DREB1A	mRNA
835641	SVL1	mRNA
839714	FIP1	mRNA
821076	AT3G01800	mRNA
843514	AT1G71840	mRNA
826914	AT4G13010	mRNA
816649	PRP2	mRNA
819296	CCA1	mRNA
829679	IDH1	mRNA
820604	AT3G13910	mRNA
818169	NHL12	mRNA
830383	AT5G05010	mRNA
820111	AT3G09540	mRNA
829147	AT4G30240	mRNA
841369	AT1G49450	mRNA
828953	AT4G28370	mRNA
824160	AT3G49980	mRNA
819042	ATCS	mRNA
829183	AT4G30600	mRNA
820844	SULTR3;4	mRNA
820196	PAL4	mRNA
820666	AT3G14430	mRNA
825020	AT3G58510	mRNA
824723	AT3G55580	mRNA
28717513	AT2G01379	mRNA
841182	SERPIN1	mRNA
826820	SEC1B	mRNA
826859	AZI1	mRNA
838585	AT1G19960	mRNA
835531	PHOS32	mRNA
830734	AT5G08360	mRNA
821966	GRP4	mRNA
28718358	AT2G46765	mRNA
818557	AT2G39725	mRNA
832102	emb2734	mRNA
839568	AXR3	mRNA
839044	G6PD3	mRNA
839381	AT1G02270	mRNA
817591	OFP2	mRNA
829025	RPT2a	mRNA
843619	AT1G72880	mRNA
830765	FLS1	mRNA
830401	AT5G05190	mRNA
828760	AT4G26540	mRNA
831863	AT5G03350	mRNA
824339	AT3G51760	mRNA
835935	MSI1	mRNA
828610	AT4G25070	mRNA
824647	PIP2;5	mRNA
816992	AT2G24560	mRNA
831418	AT5G15640	mRNA
831098	CLE22	mRNA
821353	AT3G18250	mRNA
820558	AT3G13560	mRNA
834161	AT5G41590	mRNA
820905	AT3G16560	mRNA
827114	CAM8	mRNA
28719340	AT3G29633	mRNA
841559	AT1G51355	mRNA
831760	AT5G01850	mRNA
3767579	BGLU6	mRNA
831479	mSFC1	mRNA
818892	AT2G42910	mRNA
835627	AT5G55340	mRNA
821633	AT3G20850	mRNA
834484	AT5G44570	mRNA
829741	AT4G35870	mRNA
821223	AT3G02250	mRNA
831973	AT5G18550	mRNA
841812	RPT1A	mRNA
843855	AT1G75180	mRNA
830785	VPS20.2	mRNA
828654	RS40	mRNA
839889	NCED5	mRNA
831917	P58IPK	mRNA
829863	AT4G37090	mRNA
819127	AFO	mRNA
827019	GR-RBP2	mRNA
837231	AT1G07200	mRNA
834910	AT5G48540	mRNA
833534	LSP1	mRNA
824309	RHD4	mRNA
824301	IQD20	mRNA
831252	PHT3;1	mRNA
831331	AT5G14790	mRNA
828035	AT4G02420	mRNA
826956	YUC2	mRNA
843699	AT1G73650	mRNA
835125	AT5G50565	mRNA
818973	SSI2	mRNA
844351	PP2-B11	mRNA
822184	NIMIN-2	mRNA
2745823	CDT1	mRNA
837046	AT1G05450	mRNA
814985	NUDT6	mRNA
5008297	AT5G44568	mRNA
836871	ARA12	mRNA
843176	AT1G68470	mRNA
831861	TAAC	mRNA
816468	RECA2	mRNA
830993	AT5G11230	mRNA
825030	AT3G58610	mRNA
816700	RD2	mRNA
821416	PMT5	mRNA
842727	TOM7-2	mRNA
819620	DAN1	mRNA
819781	TBL10	mRNA
816581	NFD6	mRNA
28720219	AT4G40063	mRNA
835714	UBC30	mRNA
828162	AT4G00200	mRNA
837507	iPGAM1	mRNA
843991	AT1G76580	mRNA
820591	ATBFRUCT1	mRNA
832511	EMB2024	mRNA
834816	NUDT2	mRNA
839688	LTPG1	mRNA
830139	MIPS1	mRNA
842266	TH7	mRNA
841801	AT1G53645	mRNA
829843	RAP2.10	mRNA
842595	AT1G62935	mRNA
824434	AT3G52680	mRNA
820970	AT3G17130	mRNA
831425	AT5G15710	mRNA
837945	QUL1	mRNA
814990	AT2G04495	mRNA
819559	AT3G04040	mRNA
822645	PMAT2	mRNA
821774	PAC1	mRNA
817403	RAP2.7	mRNA
838678	PHT1;8	mRNA
827750	QRT3	mRNA
844160	TSD2	mRNA
823973	AT3G48180	mRNA
842314	PUB19	mRNA
829551	CCoAOMT1	mRNA
828493	AT4G23930	mRNA
819315	AT2G47010	mRNA
840180	AT1G32860	mRNA
817386	DRB2	mRNA
842211	AT1G58420	mRNA
831062	EMB3135	mRNA
838054	AT1G14890	mRNA
830818	MTHSC70-2	mRNA
836333	AT5G62130	mRNA
836692	AT5G65660	mRNA
827375	AT4G16720	mRNA
824069	AT3G49070	mRNA
826005	AT4G06534	mRNA
819130	AT2G45220	mRNA
837630	NAC004	mRNA
820793	IAA19	mRNA
840362	AT1G34580	mRNA
834714	AT5G46710	mRNA
829685	CPK5	mRNA
829242	AT4G31140	mRNA
835803	AT5G57010	mRNA
840412	AGP5	mRNA
835798	AT5G56960	mRNA
839805	AT1G29310	mRNA
824285	AT3G51220	mRNA
843605	AT1G72730	mRNA
821046	AT3G17780	mRNA
827027	SHM4	mRNA
6241037	AT5G44585	mRNA
839585	KDR	mRNA
828444	AIRP1	mRNA
843323	NRT1.7	mRNA
841218	MYB112	mRNA
820633	AT3G14160	mRNA
817329	PD1	mRNA
843169	AT1G68400	mRNA
843842	PR5	mRNA
823774	HERK1	mRNA
844285	AT1G79470	mRNA
818348	RLK	mRNA
837403	MYB60	mRNA
840609	AT1G36990	mRNA
843305	TCP15	mRNA
820190	KCS14	mRNA
830592	ST2A	mRNA
835814	AT5G57100	mRNA
830467	AT5G05820	mRNA
832122	AT5G20000	mRNA
819611	AT3G04550	mRNA
828543	AT4G24410	mRNA
835351	AT5G52740	mRNA
836067	AT5G59480	mRNA
842554	FMO GS-OX4	mRNA
843429	AT1G70900	mRNA
844232	AT1G78930	mRNA
814993	AT2G04515	mRNA
842880	AT1G65690	mRNA
818436	LP1	mRNA
829933	ACS8	mRNA
827638	AT4G19006	mRNA
832197	AT5G20740	mRNA
839225	RNS3	mRNA
835350	AT5G52730	mRNA
838471	AT1G18900	mRNA
827038	AT4G14020	mRNA
831448	AT5G15910	mRNA
818765	AT2G41670	mRNA
830565	LEA4-5	mRNA
817924	AT2G33585	mRNA
827454	AT4G17430	mRNA
824868	AT3G57010	mRNA
836301	CNX1	mRNA
824760	AT3G55940	mRNA
815101	GRP-3	mRNA
825404	AT3G62310	mRNA
829531	RSL2	mRNA
838633	ERD10	mRNA
829835	AT4G36820	mRNA
826589	EMB1691	mRNA
824384	PHF1	mRNA
836213	COB	mRNA
829056	PFN2	mRNA
5008204	AT5G08760	mRNA
829623	ADC2	mRNA
820611	APG12B	mRNA
824548	AT3G53810	mRNA
839324	MAPKKK18	mRNA
825199	UCC3	mRNA
842950	AT1G66330	mRNA
827844	AT4G20970	mRNA
836547	EXL2	mRNA
814643	PDE345	mRNA
837408	BON3	mRNA
818633	AT2G40400	mRNA
819850	AT3G36659	mRNA
831885	AT5G01075	mRNA
824432	AT3G52660	mRNA
829544	AT4G33980	mRNA
822359	SDH2-1	mRNA
821055	JAZ3	mRNA
834160	AT5G41580	mRNA
828470	CHX17	mRNA
837786	AT1G12320	mRNA
828530	AT4G24275	mRNA
833863	AT5G38720	mRNA
842205	AAP1	mRNA
28721172	SAUR24	mRNA
817599	C4H	mRNA
839388	AT1G04880	mRNA
830763	STRS2	mRNA
838255	AT1G16840	mRNA
824073	PRXCB	mRNA
836288	AT5G61660	mRNA
818774	AT2G41750	mRNA
832315	AT5G22540	mRNA
838072	LPP2	mRNA
827213	AT4G15420	mRNA
828310	AT4G22190	mRNA
830084	AT4G39280	mRNA
837780	NAC007	mRNA
826563	AT4G09750	mRNA
839047	AT1G24310	mRNA
828962	AT4G28450	mRNA
824727	P5CS2	mRNA
843501	AT1G71710	mRNA
829458	PME44	mRNA
817302	ATC	mRNA
838708	IGMT2	mRNA
843460	AT1G71200	mRNA
28721204	AT5G27765	mRNA
829188	AT4G30650	mRNA
844364	DGR1	mRNA
818759	AT2G41610	mRNA
835311	EXO70A3	mRNA
838020	AT1G14580	mRNA
831256	ROXY2	mRNA
830635	GDH2	mRNA
839570	SHY2	mRNA
826936	AT4G13210	mRNA
832752	DPD1	mRNA
834419	AT5G43960	mRNA
820710	MSL5	mRNA
835270	AT5G51950	mRNA
838128	IAA5	mRNA
834666	KAT1	mRNA
830714	AT5G08180	mRNA
816671	BBX18	mRNA
814755	MEE66	mRNA
817083	AT2G25450	mRNA
828849	RD26	mRNA
821285	AT3G02650	mRNA
843739	AT1G74010	mRNA
841723	AT1G52900	mRNA
824767	AT3G56010	mRNA
830443	AT5G05600	mRNA
841345	AT1G49220	mRNA
839116	AT1G25320	mRNA
28720133	AT4G16233	mRNA
827837	TUB9	mRNA
844157	AT1G78210	mRNA
841159	RBP47C'	mRNA
831287	AT5G14360	mRNA
837082	ACS2	mRNA
839814	COR314-TM2	mRNA
835279	RS41	mRNA
818654	AT2G40590	mRNA
827928	AT4G03420	mRNA
842920	AT1G66060	mRNA
838995	AT1G23840	mRNA
839669	SAT32	mRNA
824678	TT5	mRNA
835872	COL5	mRNA
817672	LSH3	mRNA
843843	AT1G75050	mRNA
843607	TIM23-2	mRNA
820934	PUM24	mRNA
841684	AT1G52530	mRNA
816986	FZF	mRNA
816866	DEAR3	mRNA
817439	OEP16-1	mRNA
819100	HB4	mRNA
831181	AT5G13400	mRNA
828109	AT4G01670	mRNA
839063	KCR2	mRNA
826807	AT4G12000	mRNA
821146	AT3G03060	mRNA
843856	AT1G75190	mRNA
830062	BZS1	mRNA
838167	AT1G15970	mRNA
816366	emb2444	mRNA
824804	AT3G56370	mRNA
3768804	GRP5	mRNA
821708	AT3G21540	mRNA
827573	AT4G18425	mRNA
837650	AT1G11090	mRNA
828999	AT4G28780	mRNA
835695	AT5G55970	mRNA
823664	AT3G45260	mRNA
825443	ATL5	mRNA
839444	MAN1	mRNA
841082	TRX5	mRNA
7922320	AT3G09405	mRNA
837693	AT1G11500	mRNA
835164	AT5G50915	mRNA
814810	APK2B	mRNA
841620	AT1G51920	mRNA
839500	TPR4	mRNA
28721260	AT5G50443	mRNA
817519	ASA2	mRNA
834752	AT5G47060	mRNA
824322	LTP12	mRNA
843118	AT1G67900	mRNA
830399	CEV1	mRNA
816679	SRS3	mRNA
841737	AT1G53035	mRNA
828645	GA20OX1	mRNA
822709	BR6OX2	mRNA
838867	AT1G22610	mRNA
827635	XTH29	mRNA
820563	AT3G02490	mRNA
819007	AT2G44020	mRNA
820900	UGT88A1	mRNA
822004	AT3G24180	mRNA
843535	dNK	mRNA
843120	AT1G67920	mRNA
841782	MSL4	mRNA
820620	AT3G14060	mRNA
838217	PAB1	mRNA
821824	AT3G22530	mRNA
814761	PP2-B5	mRNA
837407	AT1G08845	mRNA
829375	SHS1	mRNA
827565	AT4G18372	mRNA
842050	AT1G55990	mRNA
3768790	AT3G07030	mRNA
824046	PHT3;2	mRNA
831900	AT5G03230	mRNA
829767	AT4G36105	mRNA
823902	AT3G47480	mRNA
821845	HMT3	mRNA
826887	AT4G12750	mRNA
832316	AT5G22545	mRNA
832267	J2	mRNA
836898	AT5G67620	mRNA
835307	LTI78	mRNA
832365	MAM1	mRNA
818445	AT2G38630	mRNA
821709	DMP2	mRNA
835809	ABI2	mRNA
839686	AT1G27930	mRNA
838744	SWEET1	mRNA
836455	AT5G63350	mRNA
819904	AT3G07170	mRNA
839815	COR413IM1	mRNA
828897	AT4G27840	mRNA
825216	AT3G60450	mRNA
842080	AT1G56270	mRNA
844193	RHM1	mRNA
836823	AT5G66890	mRNA
836636	AT5G65120	mRNA
824193	MAPKKK20	mRNA
836216	COBL5	mRNA
837415	AT1G08940	mRNA
843968	AT1G76360	mRNA
839649	AT1G27580	mRNA
814962	XERICO	mRNA
819950	AT3G07590	mRNA
842571	AT1G62730	mRNA
819368	AT2G47550	mRNA
818807	NUDX23	mRNA
825179	AT3G60090	mRNA
817081	AT2G25430	mRNA
825844	NDB2	mRNA
815985	GH3.1	mRNA
839486	AT1G04570	mRNA
817224	emb1187	mRNA
843886	WAT1	mRNA
821874	CIPK7	mRNA
821087	AT3G01750	mRNA
816367	AT2G18520	mRNA
824448	PAP22	mRNA
842040	TIM50	mRNA
818159	FLA16	mRNA
822153	IDL1	mRNA
829821	AT4G36680	mRNA
821201	BGLU25	mRNA
818202	AT2G36300	mRNA
816365	OFP7	mRNA
824677	ABCG18	mRNA
827453	AT4G17420	mRNA
814828	RNS1	mRNA
822238	AT3G26340	mRNA
5008300	AT5G44578	mRNA
824010	AT3G48510	mRNA
826891	AT4G12790	mRNA
816297	CSP3	mRNA
828272	MSRB8	mRNA
830577	PGIP1	mRNA
831585	AT5G17210	mRNA
834780	AT5G47330	mRNA
836709	ACS5	mRNA
827106	CIPK4	mRNA
843409	AT1G70720	mRNA
836004	ftsh9	mRNA
836856	IRX15-L	mRNA
816844	AT2G23120	mRNA
839138	AT1G25520	mRNA
818403	AT2G38240	mRNA
843390	CRK3	mRNA
828805	ACO2	mRNA
819289	GulLO6	mRNA
817778	AT2G32190	mRNA
823906	MDH	mRNA
835547	AT5G54585	mRNA
838221	AT1G16510	mRNA
28720127	AT4G14245	mRNA
842112	SVB	mRNA
839609	AT1G27200	mRNA
832670	AT5G26010	mRNA
839780	AT1G29060	mRNA
816923	AT2G23910	mRNA
822105	QUA1	mRNA
830361	OFP13	mRNA
843655	AT1G73210	mRNA
842594	RPF3	mRNA
6241288	AT5G15853	mRNA
2745889	AT3G22415	mRNA
832608	AT5G25360	mRNA
839021	AT1G03650	mRNA
840207	AT1G33110	mRNA
838122	ABCG40	mRNA
841395	ABF1	mRNA
817754	CNX2	mRNA
830512	DPA4	mRNA
831943	AT5G18250	mRNA
828598	HVA22D	mRNA
843111	AT1G67850	mRNA
820984	mtLPD2	mRNA
818008	AT2G34450	mRNA
816190	AT2G16890	mRNA
821687	AT3G21330	mRNA
835815	ACA8	mRNA
834646	PTR3	mRNA
843378	AT1G70420	mRNA
829765	AT4G36090	mRNA
837735	AT1G02370	mRNA
840292	AT1G33950	mRNA
824005	AT3G48460	mRNA
831801	LPPgamma	mRNA
819110	AT2G45030	mRNA
837987	AT1G14260	mRNA
843430	DEP	mRNA
828909	UBC9	mRNA
828523	VEP1	mRNA
818853	COR15B	mRNA
838609	EMB2719	mRNA
837888	AOC4	mRNA
821596	PAP18	mRNA
818171	YLS9	mRNA
28718306	AT2G25297	mRNA
829902	KAI2	mRNA
824287	F3H	mRNA
28717267	CLE43	mRNA
836193	AT5G60720	mRNA
838935	MMZ1	mRNA
819927	AIR12	mRNA
839382	SPS3F	mRNA
826819	SMO1-1	mRNA
834398	KCS20	mRNA
838855	AT1G22490	mRNA
837542	BCAT-1	mRNA
818302	ADK	mRNA
831961	AT5G18430	mRNA
834795	AT5G47455	mRNA
829285	RSZ22	mRNA
829893	BRU6	mRNA
836335	AT5G62150	mRNA
829023	AT4G29020	mRNA
819874	AT3G06890	mRNA
817388	AT2G28400	mRNA
824667	PUR5	mRNA
817898	AT2G33350	mRNA
5007959	AT2G43445	mRNA
816293	ERD7	mRNA
28719266	AT3G12840	mRNA
829572	CAD5	mRNA
827554	AT4G18280	mRNA
833541	AT5G35680	mRNA
827089	HCD1	mRNA
842663	AT1G63580	mRNA
817804	AT2G32430	mRNA
836330	BAG2	mRNA
28720184	AT4G26415	mRNA
828462	AT4G23620	mRNA
841688	AT1G52565	mRNA
819662	Cand2	mRNA
824229	DWF4	mRNA
831458	AT5G16010	mRNA
821109	AT3G01960	mRNA
818093	AT2G35260	mRNA
838392	AT1G18130	mRNA
843818	AT1G74790	mRNA
832133	AT5G20110	mRNA
838632	COR47	mRNA
842141	AT1G57650	mRNA
844075	CYCA1;2	mRNA
840053	AT1G31660	mRNA
834839	ERF1-1	mRNA
816263	HMGB4	mRNA
843923	AT1G75900	mRNA
843716	SARD1	mRNA
838125	GA3OX1	mRNA
814753	PSKR1	mRNA
822160	RTFL16	mRNA
816705	GRP7	mRNA
822424	SWEET4	mRNA
836505	AAP4	mRNA
839950	AT1G30700	mRNA
835258	AT5G51830	mRNA
841040	AT1G44760	mRNA
830094	NST-K1	mRNA
838583	GH9B5	mRNA
818640	AT2G40460	mRNA
816073	AT2G15780	mRNA
839376	ABCI19	mRNA
824466	PP2-A15	mRNA
830697	GDPD6	mRNA
817090	AT2G25520	mRNA
816811	HAT9	mRNA
833953	AT5G39570	mRNA
827542	WRKY28	mRNA
824085	emb1796	mRNA
824304	AT3G51410	mRNA
843862	RL6	mRNA
821253	AT3G03440	mRNA
842373	TBL2	mRNA
5007965	AT2G45695	mRNA
835220	ATTPPA	mRNA
841532	AT1G51090	mRNA
828895	BGLU9	mRNA
830320	NAC2	mRNA
840259	AT1G33680	mRNA
825362	HB-12	mRNA
816812	ACS4	mRNA
824530	PPa4	mRNA
842758	AT1G64500	mRNA
826844	MYB42	mRNA
829035	ADS1	mRNA
829032	AT4G29110	mRNA
828714	ABI1	mRNA
828989	AT4G28703	mRNA
841127	NRAMP2	mRNA
843258	RPK1	mRNA
835281	BAG1	mRNA
828896	BGLU10	mRNA
817644	AT2G30930	mRNA
834895	ATGLR1.2	mRNA
843694	AT1G73600	mRNA
837852	NRT2.5	mRNA
821833	AT3G22620	mRNA
820284	AT3G11130	mRNA
836042	AT5G59240	mRNA
828602	ATGP4	mRNA
817214	AT2G26730	mRNA
839533	AT1G01540	mRNA
821744	BBX31	mRNA
816224	AT2G17190	mRNA
842797	AT1G64890	mRNA
6240912	AT5G07571	mRNA
830015	FP6	mRNA
842519	AT1G62225	mRNA
818945	AT2G43440	mRNA
834434	ABCI21	mRNA
844410	DRS1	mRNA
819776	AT3G06035	mRNA
817982	AT2G34210	mRNA
830801	TOC64-V	mRNA
840190	SBT3.3	mRNA
828678	AT4G25730	mRNA
831299	AT5G14480	mRNA
838544	DHAR1	mRNA
843683	AT1G73480	mRNA
839722	AT1G28280	mRNA
28717410	AT1G68723	mRNA
818934	INT1	mRNA
844092	AT1G77570	mRNA
836365	AT5G62440	mRNA
828014	AT4G00755	mRNA
839505	AT1G03020	mRNA
822346	AT3G27270	mRNA
831224	AGL15	mRNA
835899	AT5G57887	mRNA
837327	NRT2:1	mRNA
842353	AT1G60590	mRNA
824465	AT3G52990	mRNA
816943	PRPL35	mRNA
835735	AT5G56350	mRNA
814997	IBR5	mRNA
840976	TED6	mRNA
818097	LEA18	mRNA
841338	AT1G49150	mRNA
831402	UGD3	mRNA
835777	NDL1	mRNA
843921	AT1G75880	mRNA
820169	AT3G10080	mRNA
819554	AT3G03990	mRNA
842768	AT1G64600	mRNA
819401	AT2G47890	mRNA
824740	PROT2	mRNA
816621	EPF1	mRNA
816464	TAG1	mRNA
830032	PRP4	mRNA
838952	AT1G23440	mRNA
842713	RTNLB3	mRNA
823556	NIT1	mRNA
835941	RPT3	mRNA
818854	COR15A	mRNA
835716	LLG1	mRNA
843515	AT1G71850	mRNA
818475	AT2G38905	mRNA
831159	AT5G13200	mRNA
820212	NAC050	mRNA
827917	CPL3	mRNA
836078	UGT76E2	mRNA
828968	NAC073	mRNA
835498	MAMI	mRNA
834392	AT5G43720	mRNA
819674	GID1A	mRNA
5007859	AT1G80133	mRNA
836457	AT5G63380	mRNA
836327	IQD23	mRNA
834934	AT5G48760	mRNA
839942	MUR4	mRNA
836194	AT5G60730	mRNA
28719419	AT3G60415	mRNA
832050	AT5G19300	mRNA
831644	AT5G17760	mRNA
841883	AT1G54410	mRNA
821877	IAA2	mRNA
830442	PAI2	mRNA
825736	PUX4	mRNA
839430	AT1G01500	mRNA
830271	AT5G03920	mRNA
832479	SQP2	mRNA
839685	MAP65-8	mRNA
831308	NRT2.7	mRNA
816727	CYP96A5	mRNA
824166	AT3G50040	mRNA
817950	AT2G33830	mRNA
835253	AT5G51790	mRNA
842697	MDAR6	mRNA
844258	AT1G79170	mRNA
834805	AT5G47550	mRNA
818520	ABCG1	mRNA
843854	AT1G75170	mRNA
6240977	AT1G55152	mRNA
839077	ZFP7	mRNA
824023	AT3G48630	mRNA
832077	AT5G19570	mRNA
836370	EB1B	mRNA
3766642	GL22	mRNA
820214	NAC053	mRNA
843186	AT1G68570	mRNA
830591	ST2B	mRNA
816908	BLH4	mRNA
835497	AT5G54100	mRNA
834787	AT5G47400	mRNA
839801	AT1G29270	mRNA
836206	OBP4	mRNA
816161	ROC3	mRNA
843693	PIN1	mRNA
839401	AN	mRNA
822298	PAD3	mRNA
828446	AT4G23470	mRNA
819331	GolS1	mRNA
839706	GH3.17	mRNA
816579	GPRI1	mRNA
825119	AT3G59500	mRNA
822336	CLC-B	mRNA
838689	AT1G20950	mRNA
831958	AT5G18400	mRNA
826367	AT4G08170	mRNA
824520	UXS1	mRNA
817074	AT2G25355	mRNA
836432	AT5G63120	mRNA
842814	4CL3	mRNA
28719315	AT3G24605	mRNA
837853	RSH2	mRNA
28719274	AT3G15534	mRNA
821832	AT3G22600	mRNA
824728	eIF6A	mRNA
829430	AT4G32930	mRNA
838033	HB32	mRNA
830295	AT5G04170	mRNA
841785	MUM4	mRNA
818904	PAO2	mRNA
834988	AT5G49280	mRNA
841997	ECT4	mRNA
831309	AT5G14580	mRNA
820114	AT3G09570	mRNA
825444	ABCC14	mRNA
843950	ERD14	mRNA
823878	AT3G47250	mRNA
831567	AT5G17040	mRNA
836735	AT5G66050	mRNA
839916	ERD4	mRNA
820619	RSH2	mRNA
828127	ABC1	mRNA
834316	RPT4A	mRNA
819561	NAC046	mRNA
821696	LBO1	mRNA
844146	AUF1	mRNA
818616	AT2G40240	mRNA
835598	AT5G55070	mRNA
841852	AT1G54120	mRNA
818908	IBH1	mRNA
829738	AT4G35840	mRNA
843300	SBH1	mRNA
818637	AT2G40435	mRNA
816141	PAP10	mRNA
814749	TOM3	mRNA
828647	AT4G25433	mRNA
818374	SOUL-1	mRNA
5008298	AT5G44572	mRNA
828064	ATPMEPCRB	mRNA
827215	HPL1	mRNA
820142	CDC48	mRNA
842197	AT1G58280	mRNA
827417	EDA8	mRNA
827740	KUP9	mRNA
831817	RAB8C	mRNA
836052	AT5G59330	mRNA
840138	PKp3	mRNA
818685	CYSA	mRNA
842274	AGL50	mRNA
828487	AT4G23880	mRNA
838600	AT1G20110	mRNA
838470	CDPK1	mRNA
825236	AT3G60650	mRNA
830847	CESA5	mRNA
816614	ULT2	mRNA
825054	PAR2	mRNA
834945	SAD1	mRNA
828522	SLY1	mRNA
7922385	AT2G03565	mRNA
820748	CUC1	mRNA
835315	AT5G52390	mRNA
837724	AT1G02360	mRNA
831078	AT5G12050	mRNA
836837	AT5G67020	mRNA
816387	AT2G18720	mRNA
824882	NAP57	mRNA
823632	AT3G44970	mRNA
817699	AT2G31410	mRNA
837886	RAV1	mRNA
824614	RPB5E	mRNA
814834	EMB93	mRNA
834956	AT5G48970	mRNA
821942	AT3G23620	mRNA
7922339	AT1G53633	mRNA
843480	RLP11	mRNA
842496	AT1G62010	mRNA
833982	PRE1	mRNA
828513	AT4G24130	mRNA
841910	GAMMA-H2AX	mRNA
837024	YUC9	mRNA
842063	NOP56	mRNA
836596	ABR1	mRNA
831183	TRA2	mRNA
831592	AT5G17270	mRNA
837612	AT1G10690	mRNA
839285	AT1G02030	mRNA
839969	RSH4	mRNA
835200	AT5G51260	mRNA
822397	EMB3123	mRNA
822347	PHB4	mRNA
843877	BLH3	mRNA
823861	AT3G47080	mRNA
833762	AT5G37840	mRNA
836224	GR-RBP3	mRNA
824238	UGT72E1	mRNA
824396	ABCG27	mRNA
825487	CYCP1;1	mRNA
831653	AT5G17850	mRNA
824869	AT3G57020	mRNA
837597	PUB18	mRNA
829093	PAO5	mRNA
832944	BGLU24	mRNA
841860	AT1G54200	mRNA
834383	TZP	mRNA
832105	AT5G19850	mRNA
829596	AT4G34450	mRNA
821531	STP4	mRNA
829887	CYP81D5	mRNA
839238	EIF2 GAMMA	mRNA
825091	PRN	mRNA
820102	AT3G09440	mRNA
819360	UNE5	mRNA
837482	GLP5	mRNA
829913	HLS1	mRNA
831568	UGT78D2	mRNA
836345	AT5G62240	mRNA
837131	MEE5	mRNA
830128	PLAT1	mRNA
821868	ARFC1	mRNA
827178	AT4G15120	mRNA
826855	TPPF	mRNA
3770585	AT4G36230	mRNA
827234	AT4G02010	mRNA
832109	AT5G19875	mRNA
824415	AT3G52500	mRNA
820267	AZG1	mRNA
833002	GME	mRNA
839757	AT1G28570	mRNA
2745983	AT5G10625	mRNA
837915	AT1G02610	mRNA
840088	AT1G31990	mRNA
817925	CRL1	mRNA
843431	HB18	mRNA
831102	AT5G12270	mRNA
821164	AT3G03770	mRNA
838339	AT1G17620	mRNA
834885	AT5G48320	mRNA
828994	GrxC5	mRNA
821393	AT3G18620	mRNA
838256	AT1G16850	mRNA
835169	NBP35	mRNA
826707	MTSSB	mRNA
830973	KNAT4	mRNA
841947	AT1G55040	mRNA
827604	CIPK12	mRNA
839493	RABA3	mRNA
822164	EDF3	mRNA
837321	AT1G08050	mRNA
843522	AT1G71910	mRNA
843179	AT1G68500	mRNA
838676	TMT1	mRNA
844415	NIP6;1	mRNA
838654	ASG5	mRNA
824411	AT3G52460	mRNA
816724	RAB7A	mRNA
839479	GSTF5	mRNA
841156	AT1G47485	mRNA
844014	AT1G76800	mRNA
819198	TRM13	mRNA
842893	AT1G65820	mRNA
836366	AT5G62460	mRNA
821995	GFAT	mRNA
837189	GAUT6	mRNA
827602	AT4G18680	mRNA
822003	GR1	mRNA
837700	NTL	mRNA
843386	AT1G70500	mRNA
838618	AT1G20300	mRNA
842262	AT1G59710	mRNA
838050	NUP155	mRNA
838820	SULTR1;3	mRNA
826796	ARCK1	mRNA
815864	ALD1	mRNA
824467	AT3G53010	mRNA
828669	DTX35	mRNA
824355	CAM9	mRNA
818181	ABS2	mRNA
819733	RLP33	mRNA
830034	AT4G38790	mRNA
837583	PP2A-2	mRNA
819720	AT3G05545	mRNA
820612	AT3G13980	mRNA
814816	ARPN	mRNA
818338	AT2G37610	mRNA
835976	AT5G58620	mRNA
6240915	AT3G28216	mRNA
835983	PLC5	mRNA
823398	AT3G43230	mRNA
828843	AT4G27350	mRNA
829788	BGAL3	mRNA
824781	EIF3C	mRNA
28718283	AT2G18010	mRNA
816234	AT2G17280	mRNA
831874	NAKR1	mRNA
838897	AT1G22900	mRNA
838877	SUC2	mRNA
819168	AT2G45600	mRNA
842745	AT1G64380	mRNA
824510	PIP2A	mRNA
832347	AT5G22840	mRNA
830495	LBD33	mRNA
843398	ABCB26	mRNA
817221	AT2G26800	mRNA
832592	AT5G25210	mRNA
841879	AT1G54380	mRNA
835358	AT5G52810	mRNA
834207	BIP2	mRNA
836444	AT5G63240	mRNA
819409	AT2G47970	mRNA
838520	AT1G19370	mRNA
821114	PPT2	mRNA
821508	BCAT4	mRNA
839459	AT1G04645	mRNA
839181	AT1G26390	mRNA
819556	AT3G04010	mRNA
830089	EC1.4	mRNA
839843	AT1G29660	mRNA
820732	TCP4	mRNA
825733	AT4G04180	mRNA
827216	AT4G15450	mRNA
826865	AT4G12530	mRNA
837883	AT1G13230	mRNA
833813	AT5G38310	mRNA
820746	HPY2	mRNA
820761	AT3G15300	mRNA
842032	AT1G55820	mRNA
827127	AT4G14740	mRNA
834332	AT5G43150	mRNA
831826	WRKY62	mRNA
819946	AT3G07565	mRNA
824554	AT3G53870	mRNA
843296	ZFHD1	mRNA
821479	ATCAD4	mRNA
820581	PRA8	mRNA
824323	LTP5	mRNA
829169	AT4G30460	mRNA
838773	AT1G21695	mRNA
832400	AT5G23360	mRNA
824972	AT3G58030	mRNA
818844	ASL15	mRNA
820139	IDH-VI	mRNA
824296	AT3G51330	mRNA
828249	AT4G21620	mRNA
818414	DREB19	mRNA
5007772	AT1G36622	mRNA
829899	AT4G37445	mRNA
824240	GATL2	mRNA
817331	HDT4	mRNA
839297	GPAT4	mRNA
838588	AT1G19990	mRNA
844140	PGM	mRNA
839318	SBTI1.1	mRNA
833756	CAM1	mRNA
820140	ADK1	mRNA
6240637	AT3G27416	mRNA
827379	AT4G16750	mRNA
5008216	AT5G17165	mRNA
832620	DGR2	mRNA
822448	AT3G28220	mRNA
834621	CIPK19	mRNA
10723085	AT5G19025	mRNA
826723	AT4G11210	mRNA
822351	AT3G27320	mRNA
843057	AT1G67360	mRNA
820823	AT3G15800	mRNA
844384	AT1G80450	mRNA
6241425	AT1G07175	mRNA
834162	BTI3	mRNA
840336	AT1G34350	mRNA
820738	AT3G15080	mRNA
831510	RIC4	mRNA
823909	AT3G47550	mRNA
814999	AT2G04570	mRNA
819907	AT3G07195	mRNA
840318	NAC017	mRNA
839499	SPPL4	mRNA
829362	AT4G32285	mRNA
841459	FYPP1	mRNA
828450	AT4G23500	mRNA
839983	AT1G30960	mRNA
816643	AT2G21080	mRNA
825845	AT4G05030	mRNA
828324	AT4G22290	mRNA
2745593	AT2G47485	mRNA
820883	AHP4	mRNA
817882	AT2G33205	mRNA
819769	AT3G05980	mRNA
833882	AT5G38900	mRNA
824742	AT3G55760	mRNA
828651	CBF2	mRNA
830900	EMB3010	mRNA
839508	GA2OX6	mRNA
826861	AT4G12490	mRNA
831155	PBS1	mRNA
831499	AT5G16380	mRNA
833659	THI2.2	mRNA
834421	PDLP1	mRNA
835546	AT5G54580	mRNA
831454	KIN2	mRNA
839987	OSB4	mRNA
826710	TBL23	mRNA
825349	DL1B	mRNA
832018	BPM1	mRNA
843280	AT1G69480	mRNA
838922	AT1G23140	mRNA
830662	MYB29	mRNA
844305	AT1G79660	mRNA
823921	AT3G47670	mRNA
833918	AT5G39220	mRNA
841297	AT1G48750	mRNA
824694	RPL23AB	mRNA
829376	CESA1	mRNA
835176	AT5G51030	mRNA
844065	AT1G77290	mRNA
841562	AT1G51380	mRNA
832215	AIP2	mRNA
820168	TAF12	mRNA
836357	AT5G62360	mRNA
814756	PP2-B2	mRNA
6241302	AT1G78172	mRNA
814936	bZIP48	mRNA
828952	ENODL3	mRNA
834531	AT5G45000	mRNA
831566	UGT78D3	mRNA
828414	CRK7	mRNA
821216	AT3G01340	mRNA
820580	PRA1.F4	mRNA
829352	AT4G32190	mRNA
832751	GATA23	mRNA
838957	ARF1	mRNA
818204	URH1	mRNA
820707	RHM3	mRNA
828634	AT4G25310	mRNA
819411	SWA1	mRNA
817456	ftsh3	mRNA
824234	IDD2	mRNA
818964	AT2G43620	mRNA
819098	CYP704A1	mRNA
825780	CRK37	mRNA
825800	AT4G04670	mRNA
843994	AT1G76610	mRNA
834052	AT5G40540	mRNA
828322	MRB1	mRNA
829820	PMT6	mRNA
842243	bZIP4	mRNA
816092	COR413-PM1	mRNA
836188	AT5G60670	mRNA
842309	TPS10	mRNA
837341	AXS2	mRNA
842627	AT1G63220	mRNA
838503	AT1G19200	mRNA
826916	MYB102	mRNA
832467	MIND	mRNA
831368	BNQ2	mRNA
28719291	AT3G19660	mRNA
828884	AT4G27700	mRNA
836259	TOC1	mRNA
824489	AtCDC48B	mRNA
842213	XF1	mRNA
828019	CYP86A2	mRNA
816164	AT2G16630	mRNA
823983	BIR6	mRNA
825035	AT3G58660	mRNA
819374	AT2G47610	mRNA
5008299	AT5G44574	mRNA
6240274	AT1G23201	mRNA
829152	XTH19	mRNA
822151	AT3G25640	mRNA
826391	GTA2	mRNA
5007835	AT1G65483	mRNA
832101	AT5G19810	mRNA
839821	AT1G29450	mRNA
839322	AT1G01250	mRNA
839082	AT1G24735	mRNA
839072	AT1G24575	mRNA
834377	AT5G43570	mRNA
828839	BBX28	mRNA
5007664	AT1G04945	mRNA
837457	GolS3	mRNA
838115	PWP2	mRNA
841827	AT1G53890	mRNA
832628	AT5G25530	mRNA
816947	AT2G24130	mRNA
830087	AT4G39320	mRNA
840987	RAB18	mRNA
841537	FBH3	mRNA
828553	CER2	mRNA
822182	AT3G25870	mRNA
816500	OZF1	mRNA
837413	ESL1	mRNA
827725	ChiC	mRNA
830758	AT5G08570	mRNA
819866	BRCC36B	mRNA
842698	AT1G63950	mRNA
829207	AT4G30830	mRNA
837790	AT1G01390	mRNA
838053	PCR1	mRNA
816596	MAN2	mRNA
817626	CYP71A12	mRNA
832653	AT5G25840	mRNA
837410	AT1G08890	mRNA
843873	AT1G75370	mRNA
842600	AT1G62975	mRNA
820785	AT3G15460	mRNA
829534	AT4G33905	mRNA
834037	SIP1	mRNA
825389	AT3G62160	mRNA
835053	AT5G49900	mRNA
842631	AT1G63250	mRNA
820505	AT3G13160	mRNA
824528	AT3G53600	mRNA
830905	AT5G10410	mRNA
826542	AT4G09580	mRNA
834993	MYB111	mRNA
823896	G3Pp1	mRNA
834167	AT5G41650	mRNA
831595	RVE1	mRNA
834485	AT5G44575	mRNA
829802	AT4G36500	mRNA
833972	HB23	mRNA
814898	44078	mRNA
817604	AT2G30550	mRNA
842684	AT1G63810	mRNA
824261	LTI30	mRNA
838118	AT1G15480	mRNA
819193	AT2G45850	mRNA
825437	AT3G62630	mRNA
816388	DGK3	mRNA
834564	AT5G45280	mRNA
831292	AT5G14410	mRNA
838468	ICS2	mRNA
835480	TAT7	mRNA
815943	LURP1	mRNA
823796	UBC13	mRNA
817252	SE	mRNA
830371	ABO6	mRNA
837109	AT1G06000	mRNA
821964	SAHH2	mRNA
837739	AT1G11905	mRNA
832337	CSLA02	mRNA
837526	AT1G09932	mRNA
836324	BFT	mRNA
821672	MSR1	mRNA
831696	iqd2	mRNA
832650	tny	mRNA
821967	AT3G23840	mRNA
816790	AT2G22590	mRNA
838847	AT1G22410	mRNA
834195	AT5G41900	mRNA
843247	AT1G69160	mRNA
819831	AT3G06530	mRNA
826913	AT4G13000	mRNA
835078	AT5G50130	mRNA
837946	DRL1	mRNA
830821	AT5G09620	mRNA
831007	AT5G11360	mRNA
837792	PHR1	mRNA
821865	CML11	mRNA
843748	MYB122	mRNA
837488	GXM3	mRNA
3768429	AT2G04046	mRNA
2745992	AT5G20045	mRNA
823871	AT3G47180	mRNA
835626	AT5G55330	mRNA
824329	AT3G51660	mRNA
837286	KCS3	mRNA
835655	AT5G55610	mRNA
830979	SPS2F	mRNA
836593	EC1.5	mRNA
836334	AT5G62140	mRNA
834264	AT5G42570	mRNA
843164	AT1G68350	mRNA
842688	AT1G63850	mRNA
844167	GSTU23	mRNA
829062	AT4G29410	mRNA
837273	MT1A	mRNA
842470	AT1G61730	mRNA
817493	GSTU6	mRNA
832284	OFP10	mRNA
831306	AT5G14550	mRNA
826697	UMAMIT31	mRNA
820810	AT3G15670	mRNA
818716	AT2G41170	mRNA
830019	RPN10	mRNA
839953	AT1G30730	mRNA
822141	AT3G25545	mRNA
828948	AT4G28330	mRNA
828930	AT4G28150	mRNA
828648	NUDT10	mRNA
828428	CRK21	mRNA
827444	AT4G17310	mRNA
842881	LSM8	mRNA
835478	CUC2	mRNA
824303	AT3G51400	mRNA
828463	BTI1	mRNA
838621	SMT2	mRNA
835006	ACLB-2	mRNA
843444	LPR2	mRNA
839813	AT1G29380	mRNA
829558	LEJ1	mRNA
828934	ULT1	mRNA
833868	GDU7	mRNA
829617	SQS2	mRNA
816915	AT2G23830	mRNA
835992	cPT5	mRNA
837607	AT1G10640	mRNA
5008009	AT3G18535	mRNA
820918	AT3G16660	mRNA
820407	PRMT3	mRNA
832585	CYP71B13	mRNA
815247	XTH4	mRNA
832550	AT5G24810	mRNA
830946	UBP22	mRNA
838338	AT1G17615	mRNA
835334	BETA-OHASE 2	mRNA
841657	AT1G52270	mRNA
842190	AT1G58225	mRNA
839218	EXPA10	mRNA
841960	AT1G55170	mRNA
832554	CRY3	mRNA
827103	IAA1	mRNA
835054	cpHsc70-2	mRNA
824849	AT3G56820	mRNA
839850	AT1G29720	mRNA
827384	HB-2	mRNA
816751	PLAT2	mRNA
821211	RPS2	mRNA
820771	MT3	mRNA
821513	EIF4A-III	mRNA
837581	AT1G10410	mRNA
837944	AT1G13830	mRNA
832636	RD22	mRNA
820192	AT3G10300	mRNA
834716	AT5G46730	mRNA
831442	COL1	mRNA
836342	AT5G62210	mRNA
834632	AT5G45920	mRNA
832320	WRKY38	mRNA
818524	AT2G39390	mRNA
821387	AT3G18560	mRNA
817212	BAS1	mRNA
816585	SUR1	mRNA
844120	ARF17	mRNA
819829	SFR2	mRNA
842744	AT1G64370	mRNA
834220	AT5G42150	mRNA
831105	AT5G12300	mRNA
827136	AT4G14805	mRNA
820084	AT3G09280	mRNA
828486	AT4G23870	mRNA
828861	ENODL2	mRNA
829997	EXLA2	mRNA
816753	TPPE	mRNA
827381	ACX1	mRNA
841228	AT1G48100	mRNA
844047	ADH1	mRNA
836844	AT5G67090	mRNA
838524	AT1G19410	mRNA
28717415	AT1G70335	mRNA
821461	CYP707A4	mRNA
842139	AT1G57630	mRNA
825435	MYB11	mRNA
839844	AT1G29670	mRNA
831720	FER1	mRNA
819346	AT2G47330	mRNA
838927	PGM3	mRNA
839153	ICME-LIKE1	mRNA
834950	TED7	mRNA
830984	VAMP713	mRNA
830686	DGK1	mRNA
824660	pPLAIIIbeta	mRNA
818260	MAT3	mRNA
828420	CRK13	mRNA
839719	AT1G28250	mRNA
828281	AT4G21920	mRNA
842839	XTH17	mRNA
831227	TBP1	mRNA
28720188	AT4G28755	mRNA
839684	PUB45	mRNA
5007945	AT2G39518	mRNA
833792	4CL8	mRNA
823934	AT3G47800	mRNA
821048	AT3G17800	mRNA
841928	AT1G54890	mRNA
843931	AT1G75990	mRNA
28719411	AT3G57787	mRNA
818409	AMT2	mRNA
837071	LEA14	mRNA
828886	AT4G27720	mRNA
817986	AT2G34250	mRNA
821367	SHH2	mRNA
826474	AT4G08960	mRNA
828965	AT4G28480	mRNA
817575	WRKY25	mRNA
843763	GR-RBP5	mRNA
824688	SAP130b	mRNA
814851	FT1	mRNA
831729	AT5G02050	mRNA
841710	AT1G52770	mRNA
841518	GA2OX7	mRNA
836343	GT18	mRNA
837876	DIS1	mRNA
828756	CPSUFE	mRNA
829686	AT4G35320	mRNA
814732	GAD4	mRNA
835611	AT5G55180	mRNA
829671	LHT7	mRNA
835323	FIB1	mRNA
820122	HCF152	mRNA
824289	PAD1	mRNA
842785	PnsB2	mRNA
829894	CYP81F3	mRNA
817436	AT2G28870	mRNA
831612	AT5G17460	mRNA
818717	SIB2	mRNA
823560	NAC061	mRNA
831393	DND1	mRNA
829521	CER4	mRNA
824606	AT3G54400	mRNA
820393	RABA4D	mRNA
840181	NAC13	mRNA
839122	AT1G25370	mRNA
824790	CCH	mRNA
829444	AT4G33070	mRNA
839930	RFNR2	mRNA
829311	ENP	mRNA
822340	AT3G27210	mRNA
822048	AT3G24530	mRNA
843805	MIF1	mRNA
826808	AT4G12005	mRNA
826537	AT4G09530	mRNA
839904	AT1G30240	mRNA
829584	TAF8	mRNA
837743	AT1G11925	mRNA
832524	DMR6	mRNA
827198	CSLB06	mRNA
830411	EXPA2	mRNA
834641	AT5G46010	mRNA
817901	RD20	mRNA
816995	RSZ22a	mRNA
833001	AT5G28830	mRNA
2746190	AT5G44565	mRNA
831357	AT5G15050	mRNA
836710	CGR3	mRNA
818506	AT2G39210	mRNA
824188	CEJ1	mRNA
821356	AT3G18280	mRNA
817102	DBP1	mRNA
842342	GolS4	mRNA
817841	AP4.3A	mRNA
843182	KCS6	mRNA
843432	PIN3	mRNA
823963	AT3G48080	mRNA
3769784	AT4G25845	mRNA
818777	AT2G41780	mRNA
834612	AT5G45730	mRNA
831926	DRT101	mRNA
836384	HIPL2	mRNA
824880	BOP1	mRNA
842500	AT1G62045	mRNA
828655	AT4G25510	mRNA
830121	AT4G39670	mRNA
828834	WES1	mRNA
832098	TUA5	mRNA
832248	CKX7	mRNA
821389	AT3G18580	mRNA
823842	AT3G46890	mRNA
841798	AT1G53625	mRNA
814713	AT2G01820	mRNA
5007796	AT1G53163	mRNA
819757	RCI2A	mRNA
829361	IAA29	mRNA
835984	PLC4	mRNA
814818	AT2G02870	mRNA
820218	AT3G10530	mRNA
841829	RAP2.12	mRNA
818491	EULS3	mRNA
837441	CRT1b	mRNA
838830	AT1G22250	mRNA
837800	NIMIN1	mRNA
832720	AT5G26690	mRNA
844293	PGK	mRNA
826488	AT4G09100	mRNA
824775	FER3	mRNA
835441	AT5G53590	mRNA
837043	OFP12	mRNA
837380	AT1G08580	mRNA
843845	BZR1	mRNA
828689	AT4G25835	mRNA
843891	AT1G75550	mRNA
28719324	AT3G26539	mRNA
819963	AT3G07720	mRNA
839251	PUB54	mRNA
28717429	AT1G75945	mRNA
843401	AT1G70640	mRNA
842174	AT1G58070	mRNA
835851	AT5G57460	mRNA
821561	AT3G20170	mRNA
818369	COPT4	mRNA
816055	NIR1	mRNA
832314	AT5G22530	mRNA
817935	PP2CG1	mRNA
841629	AT1G52000	mRNA
823916	TCP14	mRNA
837963	AT1G14020	mRNA
836199	NRT2.3	mRNA
838494	AT1G19110	mRNA
818882	HVA22F	mRNA
844166	AT1G78310	mRNA
826724	BTI2	mRNA
28720150	AT4G19975	mRNA
28721247	AT5G44563	mRNA
843465	AT1G71240	mRNA
832596	FLOT1	mRNA
814717	EMB975	mRNA
822446	AT3G28200	mRNA
837361	AT1G08410	mRNA
816389	AT2G18740	mRNA
837028	RCI3	mRNA
830994	AT5G11240	mRNA
827129	AT4G14746	mRNA
818925	AT2G43240	mRNA
836811	AT5G66780	mRNA
827179	CCT2	mRNA
836367	MYB96	mRNA
820447	emb2742	mRNA
827870	AT4G21215	mRNA
828512	YSL1	mRNA
843717	AT1G73810	mRNA
834703	AT5G46600	mRNA
838550	CYP722A1	mRNA
820411	AT3G12320	mRNA
[truncated: 1 more rows]

## Sheet: Cluster 9
Gene ID	Gene Symbol	Type
818267	AT2G36930	mRNA
819795	AT3G06210	mRNA
842338	ARPC3	mRNA
824179	AT3G50170	mRNA
836249	AT5G61280	mRNA
832621	AT5G25470	mRNA
830518	LOG7	mRNA
819999	PLC2	mRNA
818578	AT2G39910	mRNA
842250	ZCW7	mRNA
829301	GDU1	mRNA
816979	NAC038	mRNA
841849	ALDH7B4	mRNA
828869	AT4G27590	mRNA
843656	OCT1	mRNA
827208	BIA1	mRNA
834720	AT5G46770	mRNA
830755	ILP1	mRNA
838832	CNGC10	mRNA
832295	ELM1	mRNA
816208	AT2G17036	mRNA
838547	AT1G19600	mRNA
28719335	AT3G28875	mRNA
839404	AT1G04830	mRNA
816405	AT2G18890	mRNA
830496	GPAT7	mRNA
830322	BTR1L	mRNA
821998	AT3G24120	mRNA
820780	AT3G15410	mRNA
817294	ATCOAE	mRNA
824499	AT3G53310	mRNA
827500	MYB39	mRNA
844296	SMB	mRNA
832300	AT5G22390	mRNA
824248	AT3G50840	mRNA
840111	AT1G32190	mRNA
824947	AT3G57780	mRNA
830382	TOC34	mRNA
832537	LSU4	mRNA
2745829	AT1G54217	mRNA
817427	AT2G28780	mRNA
824281	AT3G51180	mRNA
834629	SAG12	mRNA
844109	AT1G77730	mRNA
837548	AT1G10110	mRNA
820535	AT3G13350	mRNA
839311	CYP88A3	mRNA
827567	AT4G18380	mRNA
828317	AT4G22230	mRNA
819967	AT3G07760	mRNA
836518	RGLG3	mRNA
828391	NYE1	mRNA
825363	AT3G61900	mRNA
837298	AT1G07830	mRNA
841215	AT1G47970	mRNA
830545	AT5G06570	mRNA
820851	AT3G16060	mRNA
836406	AtVEX1	mRNA
818770	AT2G41710	mRNA
829557	PAB2	mRNA
821359	AT3G18300	mRNA
837921	bZIP58	mRNA
827051	XTH15	mRNA
817682	HEMA3	mRNA
814909	RGF8	mRNA
818562	CYT1	mRNA
819163	CYP76C4	mRNA
830620	ML4	mRNA
838637	AT1G20490	mRNA
832094	AT5G19740	mRNA
2745881	PRA1.A3	mRNA
834969	AT5G49100	mRNA
826631	AT4G10390	mRNA
825348	AT3G61750	mRNA
817219	AT2G26780	mRNA
816484	AT2G19650	mRNA
835129	HSD1	mRNA
817470	AT2G29210	mRNA
830436	AT5G05530	mRNA
832440	AT5G23750	mRNA
28721258	AT5G49305	mRNA
840104	AT1G32120	mRNA
838522	AT1G19390	mRNA
833817	AT5G38350	mRNA
836018	BSK5	mRNA
834200	AT5G41950	mRNA
6240488	AT1G10586	mRNA
824050	MAPR3	mRNA
821108	AT3G01590	mRNA
836187	PIP2;4	mRNA
820490	AT3G13040	mRNA
828779	PPX1	mRNA
843670	AT1G73350	mRNA
817815	CSLB04	mRNA
828504	TRE1	mRNA
843890	BBX21	mRNA
825823	DER2.2	mRNA
834813	mtACP3	mRNA
3769879	BBX30	mRNA
838043	AT1G14780	mRNA
814911	AT2G03850	mRNA
836802	UGT72E2	mRNA
838463	AT1G18810	mRNA
830301	SYTC	mRNA
830353	AT5G04750	mRNA
835846	AT5G57400	mRNA
835018	AT5G49560	mRNA
832423	AT5G23575	mRNA
841072	ATUBC2-1	mRNA
842116	AT1G56610	mRNA
832427	AT5G23610	mRNA
818259	XTH32	mRNA
828974	RIC7	mRNA
818705	AT2G41060	mRNA
830812	PELPK1	mRNA
820688	AT3G14600	mRNA
7922462	AT1G68526	mRNA
841695	AT1G52630	mRNA
829422	AT4G32860	mRNA
825411	AT3G62380	mRNA
818996	HOL2	mRNA
839107	AT1G25240	mRNA
820552	AT3G13500	mRNA
818361	AT2G37840	mRNA
823778	MEE39	mRNA
824564	AT3G53970	mRNA
819174	AGL20	mRNA
814739	IDD4	mRNA
828150	AT4G02880	mRNA
820143	AT3G09850	mRNA
829105	VIP3	mRNA
824615	AT3G54500	mRNA
828047	AT4G03180	mRNA
834379	AT5G43590	mRNA
835254	AT5G51795	mRNA
818420	AT2G38390	mRNA
842410	AT1G61170	mRNA
833753	AT5G37750	mRNA
838606	ATSBT5.2	mRNA
832437	PHS1	mRNA
817288	AT2G27430	mRNA
836794	DAR6	mRNA
821935	ALF5	mRNA
816931	CNGC6	mRNA
839446	AT1G03040	mRNA
838113	AT1G15420	mRNA
818642	ASG8	mRNA
829969	HD1	mRNA
843282	NAP	mRNA
820940	RR1	mRNA
831371	AT5G15190	mRNA
842703	WRKY56	mRNA
830480	MEE60	mRNA
819414	AT2G48020	mRNA
828221	AT4G02620	mRNA
837753	AT1G12010	mRNA
842664	AT1G63590	mRNA
835409	PDV1	mRNA
818948	AT2G43470	mRNA
819308	AT2G46940	mRNA
837834	UGE1	mRNA
835511	MYB49	mRNA
837956	WRKY4	mRNA
829202	AT4G30790	mRNA
828550	AT4G24480	mRNA
842834	AT1G65270	mRNA
819309	CYP709B2	mRNA
817568	AT2G30160	mRNA
832878	AT5G28060	mRNA
839851	AT1G29730	mRNA
840205	AT1G33090	mRNA
820128	IQD1	mRNA
835026	AT5G49640	mRNA
827985	AT4G00910	mRNA
828776	SHV3	mRNA
824204	AT3G50400	mRNA
832196	NPH4	mRNA
816791	AT2G22600	mRNA
837815	PEPKR1	mRNA
838273	AT1G17030	mRNA
828175	UNE10	mRNA
820886	NSP3	mRNA
828541	AFB4	mRNA
842483	AT1G61860	mRNA
843058	ASY1	mRNA
827494	SYP23	mRNA
827938	DFL2	mRNA
838535	AT1G19490	mRNA
835321	AT5G52450	mRNA
822297	AT3G26820	mRNA
834628	AT5G45880	mRNA
835124	AT5G50560	mRNA
6241001	AT3G62499	mRNA
824423	AT3G52570	mRNA
826598	AT4G10070	mRNA
822455	AT14A	mRNA
834253	AT5G42460	mRNA
831721	OSH1	mRNA
826615	bbx23	mRNA
836289	AT5G61670	mRNA
821690	AT3G21360	mRNA
5007705	AT1G19115	mRNA
828106	AT4G02220	mRNA
843876	AT1G75400	mRNA
841744	AT1G53100	mRNA
820246	AT3G10770	mRNA
832553	AT5G24840	mRNA
828590	AT4G24880	mRNA
843351	AT1G70150	mRNA
817062	CCP3	mRNA
2745866	AT3G01311	mRNA
814741	LCR69	mRNA
819840	AT3G06610	mRNA
831330	FDH	mRNA
817548	FAD3	mRNA
817394	AT2G28460	mRNA
825400	AT3G62270	mRNA
832380	AT5G23160	mRNA
827712	IRT2	mRNA
831295	AT5G14440	mRNA
829335	KNAT5	mRNA
841262	AGO1	mRNA
835035	GH9A1	mRNA
829493	AT4G33540	mRNA
819890	NSN1	mRNA
839108	IDD16	mRNA
815086	GRP3S	mRNA
820938	AT3G16850	mRNA
826912	AT4G12990	mRNA
814823	PKS1	mRNA
832864	AT5G27950	mRNA
836057	MBD6	mRNA
835974	PMR5	mRNA
819287	GulLO5	mRNA
829009	ckl3	mRNA
836369	HVA22B	mRNA
827083	AT4G14385	mRNA
825313	AT3G61410	mRNA
818727	M10	mRNA
818143	AT2G35730	mRNA
837258	AT1G07460	mRNA
838841	UGT85A7	mRNA
28719314	AT3G24575	mRNA
817512	AT2G29620	mRNA
5008153	AT4G21745	mRNA
831316	SK13	mRNA
817366	AT2G28200	mRNA
843908	GASA1	mRNA
843728	ARP4A	mRNA
838327	TIM23-1	mRNA
822287	ICE1	mRNA
824481	UGT73D1	mRNA
818149	scpl28	mRNA
829649	ADF9	mRNA
843315	AT1G69790	mRNA
820327	SPY	mRNA
844309	WRI4	mRNA
829553	AT4G34070	mRNA
835541	AT5G54530	mRNA
819055	BGLU17	mRNA
817015	AT2G24780	mRNA
831449	SMC5	mRNA
841776	AT1G53400	mRNA
844290	AT1G79520	mRNA
815907	AGL44	mRNA
837420	PGSIP5	mRNA
817686	AT2G31290	mRNA
814974	LACS8	mRNA
843664	scpl2	mRNA
828499	CSLG3	mRNA
817960	iqd9	mRNA
6241386	AT1G77932	mRNA
820117	RVE8	mRNA
826953	AT4G13261	mRNA
819887	SGT	mRNA
829733	PLDDELTA	mRNA
817693	GLX2-5	mRNA
822419	AT3G27950	mRNA
830069	AT4G39140	mRNA
833718	AT5G37420	mRNA
826860	EARLI1	mRNA
844267	ECT8	mRNA
819587	AT3G04320	mRNA
835875	GDU3	mRNA
821331	AT3G18060	mRNA
844051	AT1G77145	mRNA
841615	RHS6	mRNA
825243	PDLP8	mRNA
821828	AT3G22560	mRNA
843358	AT1G70220	mRNA
835305	SHOC1	mRNA
834987	SHV2	mRNA
841461	AT1G50390	mRNA
841131	AT1G47280	mRNA
836364	CDF1	mRNA
826930	AT4G13160	mRNA
838576	AT1G19880	mRNA
843394	AT1G70570	mRNA
839417	SWI2	mRNA
839399	AT1G04850	mRNA
816930	AT2G23970	mRNA
824392	AT3G52270	mRNA
821815	AT3G22440	mRNA
828262	AT4G21740	mRNA
28720870	AT5G07165	mRNA
826505	GBF2	mRNA
833520	TT2	mRNA
842728	UBC28	mRNA
843618	AT1G72870	mRNA
817445	AT2G28960	mRNA
819380	AT2G47670	mRNA
28719341	AT3G29637	mRNA
818037	NF-YA4	mRNA
827820	AT4G20720	mRNA
840119	ATSYP24	mRNA
820678	AT3G14530	mRNA
828792	VTC2	mRNA
818944	GLX2-1	mRNA
818915	ARA4	mRNA
834680	KCO2	mRNA
827931	GSTF2	mRNA
830485	PRA1.A2	mRNA
827855	DOF4.5	mRNA
827874	AT4G21250	mRNA
824298	AT3G51350	mRNA
844105	LAX3	mRNA
835485	AT5G54020	mRNA
817276	AT2G27330	mRNA
826770	OSM34	mRNA
820848	CES101	mRNA
818235	AT2G36630	mRNA
829837	AT4G36840	mRNA
816771	AT2G22400	mRNA
839353	ABCB11	mRNA
832469	AT5G24040	mRNA
843564	PUM23	mRNA
832160	PHT4;5	mRNA
830378	AT5G04960	mRNA
832309	AT5G22480	mRNA
841749	SPL4	mRNA
837712	CYP51G1	mRNA
820728	DJ1A	mRNA
833620	AT5G36230	mRNA
815991	AT2G15020	mRNA
822481	AT3G28510	mRNA
827914	YAB3	mRNA
823965	RR5	mRNA
825151	LETM1	mRNA
831938	AT5G18200	mRNA
836337	AGL42	mRNA
842841	PHE1	mRNA
824738	AT3G55720	mRNA
817697	AT2G31390	mRNA
820010	AT3G08630	mRNA
822180	AT3G25855	mRNA
827998	LIF2	mRNA
818021	MEE21	mRNA
823996	AT3G48380	mRNA
837371	ENODL18	mRNA
830694	E13L3	mRNA
825017	AT3G58480	mRNA
817168	CID7	mRNA
843081	AT1G67600	mRNA
818421	AGT3	mRNA
815387	AT2G07713	mRNA
829670	AT4G35170	mRNA
817507	MAC5B	mRNA
839393	PRMT10	mRNA
830998	AT5G11280	mRNA
818055	IMB1	mRNA
820717	AT3G14880	mRNA
821273	AT3G03350	mRNA
832551	AT5G24820	mRNA
814720	PAP8	mRNA
838487	ARR7	mRNA
817822	CSLB02	mRNA
829331	AT4G32000	mRNA
828244	ENDO4	mRNA
838205	AT1G16360	mRNA
843900	XRN3	mRNA
843592	AT1G72600	mRNA
832970	WVD2	mRNA
835050	AT5G49870	mRNA
831797	AT5G03110	mRNA
839945	WRKY14	mRNA
831000	AT5G11290	mRNA
830506	AT5G06190	mRNA
844096	AT1G77610	mRNA
836826	sks17	mRNA
828296	WRKY31	mRNA
841720	AT1G52870	mRNA
837302	AT1G07870	mRNA
823954	SIS3	mRNA
820103	AT3G09450	mRNA
831733	HD2C	mRNA
838791	UMAMIT19	mRNA
841384	RBP47A	mRNA
843400	AT1G70630	mRNA
836412	ARR6	mRNA
828663	AT4G25580	mRNA
835642	GEX1	mRNA
841672	AT1G52415	mRNA
838289	GSTU25	mRNA
841419	AT1G49960	mRNA
831253	MOS11	mRNA
830459	AT5G05750	mRNA
843142	AT1G68140	mRNA
815102	AT2G05530	mRNA
821369	NAC058	mRNA
832055	AT5G19350	mRNA
819091	AT2G44820	mRNA
841872	AT1G54310	mRNA
829830	AT4G36770	mRNA
828919	UMAMIT33	mRNA
841432	BCAT7	mRNA
841355	USPL1	mRNA
814769	GSTZ2	mRNA
835411	UBC10	mRNA
820222	CYP77A6	mRNA
829702	AT4G35500	mRNA
836416	AT5G62960	mRNA
821457	AT3G19230	mRNA
821208	AT3G03610	mRNA
6240885	AT1G73066	mRNA
819619	FLK	mRNA
826579	AT4G09890	mRNA
835451	AT5G53700	mRNA
829218	WRKY32	mRNA
835535	BBX29	mRNA
828075	AT4G01390	mRNA
819825	AT3G06480	mRNA
833725	AT5G37475	mRNA
814822	GSTF3	mRNA
831370	AT5G15180	mRNA
835079	AT5G50140	mRNA
829396	AT4G32610	mRNA
828901	AT4G27880	mRNA
840476	ANNAT1	mRNA
828808	ATRBP45C	mRNA
842525	SLAH1	mRNA
844388	TPR1	mRNA
838001	AT1G14390	mRNA
837417	NF-YC9	mRNA
843184	CRF10	mRNA
830764	AT5G08630	mRNA
836734	STR16	mRNA
6240648	AT2G18969	mRNA
816021	AT2G15320	mRNA
829656	bZIP19	mRNA
836742	LARP1b	mRNA
821915	ckl10	mRNA
834442	GLK2	mRNA
834966	KCS21	mRNA
837059	CALS1	mRNA
830063	VHA-A3	mRNA
843083	AT1G67620	mRNA
822314	AT3G26960	mRNA
816873	CPT	mRNA
818467	AT2G38830	mRNA
841130	TLP6	mRNA
820699	AT3G14710	mRNA
834647	AT5G46060	mRNA
839419	VAMP721	mRNA
838579	AVA-P2	mRNA
844016	AT1G76820	mRNA
828031	AT4G00700	mRNA
839958	AT1G30760	mRNA
835482	AT5G53990	mRNA
838884	PFL	mRNA
821484	AT3G19500	mRNA
830109	AT4G39550	mRNA
830422	AT5G05400	mRNA
3770487	AT4G14305	mRNA
832563	COL4	mRNA
843244	AP1	mRNA
832023	IPT5	mRNA
831674	AT5G01480	mRNA
831757	PTL	mRNA
835103	AT5G50360	mRNA
820623	AT3G14075	mRNA
828620	AT4G25170	mRNA
829443	AT4G33060	mRNA
836104	AT5G59830	mRNA
830171	AT4G40080	mRNA
819382	AT2G47690	mRNA
824852	AREB3	mRNA
820418	AT3G12390	mRNA
837211	SLP1	mRNA
819328	AT2G47150	mRNA
818001	AT2G34380	mRNA
826594	AT4G10030	mRNA
829991	AT4G38340	mRNA
827055	AT4G14160	mRNA
820643	RAP2.2	mRNA
831266	AT5G14160	mRNA
817060	AT2G25220	mRNA
821725	AT3G21710	mRNA
28721291	AT5G66335	mRNA
817765	AT2G32050	mRNA
831620	AT5G17540	mRNA
838497	AT1G19140	mRNA
842284	E1 ALPHA	mRNA
834496	GALS2	mRNA
828585	AT4G24820	mRNA
817649	SKdZeta	mRNA
835359	AT5G52820	mRNA
819560	AT3G04050	mRNA
824896	EIF3E	mRNA
819384	AT2G47710	mRNA
836116	AT5G59940	mRNA
825265	AT3G60940	mRNA
833904	AT5G39110	mRNA
821560	AT3G20160	mRNA
825501	ATMRK1	mRNA
835500	AT5G54130	mRNA
834645	AT5G46040	mRNA
5008070	RTFL4	mRNA
819569	AT3G04140	mRNA
823749	RABE1c	mRNA
831201	DCP2	mRNA
828279	PRORP3	mRNA
842602	KNAT7	mRNA
837801	AT1G12440	mRNA
819951	AT3G07600	mRNA
830791	VPS9B	mRNA
837701	PMEPCRA	mRNA
842620	RFC2	mRNA
843701	AT1G73660	mRNA
818056	AT2G34910	mRNA
844252	BRG2	mRNA
820725	AT3G14960	mRNA
827201	CYP705A2	mRNA
819134	AT2G45260	mRNA
825449	BGLU7	mRNA
838586	AT1G19970	mRNA
834811	AT5G47610	mRNA
835507	PORA	mRNA
837087	AT1G05785	mRNA
819170	AT2G45620	mRNA
837518	PUP16	mRNA
835551	AT5G54620	mRNA
820088	AT3G09320	mRNA
818814	AT2G42140	mRNA
819882	AT3G06970	mRNA
832760	AT5G27020	mRNA
820485	RRP45a	mRNA
821314	AT3G01190	mRNA
827171	AT4G15075	mRNA
819643	AT3G04830	mRNA
834868	OBE2	mRNA
836627	AT5G65030	mRNA
834266	CYP71A16	mRNA
838116	BOR4	mRNA
832329	AT5G22660	mRNA
831929	NCBP	mRNA
827196	CYP702A2	mRNA
817045	AT2G25070	mRNA
837617	AT1G10740	mRNA
838879	AT1G22730	mRNA
843976	PHT1;9	mRNA
816160	AT2G16595	mRNA
844172	GSTU21	mRNA
823668	IVD	mRNA
818145	AT2G35736	mRNA
827314	ECHIA	mRNA
838541	AT1G19540	mRNA
820429	HCHIB	mRNA
821492	PUT5	mRNA
833959	AT5G39630	mRNA
825865	AT4G05170	mRNA
816378	AT2G18630	mRNA
821052	SKOR	mRNA
841896	AT1G54540	mRNA
828769	AT4G26620	mRNA
836212	AGL8	mRNA
821632	PLT1	mRNA
822591	AT3G29330	mRNA
837813	EXPA7	mRNA
820520	AT3G13229	mRNA
837917	AAPT1	mRNA
820397	Nek7	mRNA
841930	AT1G54920	mRNA
834728	AT5G46840	mRNA
834137	AT5G41350	mRNA
814788	CYP71B9	mRNA
841250	DGAT3	mRNA
829261	AT4G31340	mRNA
836431	HDA6	mRNA
816422	AT2G19050	mRNA
816737	RKP	mRNA
827562	NCED2	mRNA
837831	RBL6	mRNA
840168	AT1G32740	mRNA
828661	LAF1	mRNA
818980	AT2G43770	mRNA
6241191	AT1G61165	mRNA
825146	SAC9	mRNA
834209	RPN12b	mRNA
819937	AGD11	mRNA
818881	PP5.2	mRNA
819339	WRKY23	mRNA
827093	AHL20	mRNA
843660	KTI1	mRNA
831216	SMT1	mRNA
838198	AT1G16290	mRNA
831705	AT5G01870	mRNA
830681	SNAP29	mRNA
843234	AT1G69020	mRNA
842692	AT1G63880	mRNA
843022	ZFP6	mRNA
818767	HSFB3	mRNA
818961	AT2G43590	mRNA
819288	GulLO2	mRNA
820349	AT3G11760	mRNA
818843	LBD16	mRNA
832425	AT5G23590	mRNA
839503	MAC3A	mRNA
831766	LCL1	mRNA
838174	Hsp70b	mRNA
816262	TRM26	mRNA
816323	AT2G18110	mRNA
844412	ZFP1	mRNA
832255	AT5G21950	mRNA
819794	AT3G06200	mRNA
825067	AT3G58980	mRNA
831822	AT5G03500	mRNA
823859	ftsh7	mRNA
836750	AT5G66180	mRNA
828673	AT4G25680	mRNA
817769	AT2G32090	mRNA
838373	AT1G17940	mRNA
817638	SWAP70	mRNA
822407	AT3G27870	mRNA
842288	ARR3	mRNA
821034	AT3G17670	mRNA
820292	ELO1	mRNA
827857	DDB1B	mRNA
831899	UBQ3	mRNA
829010	AT4G28890	mRNA
832213	AT5G20890	mRNA
836866	CYP81G1	mRNA
830832	FHL	mRNA
828128	AT4G02160	mRNA
831791	NCS1	mRNA
828697	NFU3	mRNA
827181	AT4G15150	mRNA
842305	AT1G60095	mRNA
837720	MED32	mRNA
833914	GER2	mRNA
841377	GGPS6	mRNA
816870	CLF	mRNA
829728	AT4G35750	mRNA
841668	AT1G52380	mRNA
838000	IQD28	mRNA
839454	AT1G04660	mRNA
819259	AT2G46495	mRNA
822213	AT3G26130	mRNA
817404	RAD51B	mRNA
826666	AT4G10720	mRNA
831468	AT5G16110	mRNA
820813	AT3G15700	mRNA
835190	AT5G51160	mRNA
814731	GAD3	mRNA
820966	AT3G17090	mRNA
832090	AT5G19700	mRNA
816522	AT2G20030	mRNA
842794	SIGA	mRNA
819737	AT3G05685	mRNA
827882	SBT3.12	mRNA
28720437	AT5G02065	mRNA
835447	GRF7	mRNA
824874	AT3G57070	mRNA
839058	AT1G24420	mRNA
821025	BSH	mRNA
835152	SWEET13	mRNA
839409	AT1G04810	mRNA
823884	SELT	mRNA
843508	AT1G71780	mRNA
829420	PFK6	mRNA
819735	AT3G05675	mRNA
839558	GPAT2	mRNA
821298	COL2	mRNA
843477	AT1G71360	mRNA
830333	MTM2	mRNA
819181	AT2G45730	mRNA
818151	AT2G35790	mRNA
831610	AT5G17440	mRNA
820229	CAT7	mRNA
834661	AT5G46190	mRNA
844375	ERH3	mRNA
828271	MSRB7	mRNA
820400	AT3G01175	mRNA
824887	AT3G57200	mRNA
821574	AT3G20300	mRNA
842832	AT1G65250	mRNA
836563	AT5G64420	mRNA
827716	AT4G19720	mRNA
820346	AT3G11740	mRNA
824802	AT3G56350	mRNA
824650	PUB14	mRNA
816493	AT2G19740	mRNA
3769632	AT3G44326	mRNA
814840	AT2G03110	mRNA
844270	MC6	mRNA
814981	AT2G04410	mRNA
835760	AT5G56590	mRNA
836414	HCA2	mRNA
820530	VCS	mRNA
836059	AT5G59400	mRNA
820767	SPA3	mRNA
28721261	AT5G50660	mRNA
840175	AT1G32810	mRNA
828503	AT4G24030	mRNA
828314	AT4G22214	mRNA
838056	AT1G14910	mRNA
822458	AT3G28310	mRNA
814703	RIE1	mRNA
843174	PDE337	mRNA
818208	AT2G36350	mRNA
831383	MYB16	mRNA
821220	AT3G01920	mRNA
822315	MUB4	mRNA
844187	SPS1	mRNA
844025	TLP1	mRNA
818184	AT2G36110	mRNA
5007910	AT2G25482	mRNA
826172	PCN	mRNA
839496	AT1G02870	mRNA
837740	APA1	mRNA
839536	BPS1	mRNA
817496	GSTU3	mRNA
827563	GOX3	mRNA
843568	ERF73	mRNA
838390	E12A11	mRNA
843262	WRKY57	mRNA
816617	SCAMP3	mRNA
842998	AT1G66800	mRNA
829159	CNGC17	mRNA
829583	AT4G34330	mRNA
843602	AT1G72700	mRNA
838564	AT1G19750	mRNA
830471	UGT76C2	mRNA
835780	ET2	mRNA
834081	AT5G40810	mRNA
842198	HEMA1	mRNA
828571	NBR1	mRNA
842835	AT1G65280	mRNA
824668	AT3G55020	mRNA
831763	TRM28	mRNA
820116	AT3G09590	mRNA
830725	YLS8	mRNA
835519	AGD5	mRNA
818785	PGAZAT	mRNA
28717351	AT1G53950	mRNA
841286	AT1G48640	mRNA
827187	ABCG30	mRNA
835041	AT5G49780	mRNA
838718	WAK5	mRNA
837976	AT1G14170	mRNA
829293	AT4G31650	mRNA
843299	AT1G69630	mRNA
828231	AT4G00030	mRNA
827881	AT4G21323	mRNA
820652	AT3G14320	mRNA
839550	UMAMIT28	mRNA
839264	AT1G01830	mRNA
828496	AT4G23960	mRNA
834611	AT5G45720	mRNA
819076	CKB4	mRNA
822082	AT3G24840	mRNA
827566	AT4G18375	mRNA
832184	UBQ4	mRNA
837649	scpl31	mRNA
6241261	AT3G52561	mRNA
834721	AT5G46780	mRNA
829006	XTH26	mRNA
825402	ARFA1E	mRNA
820363	ANT1	mRNA
816218	IDH2	mRNA
831484	AT5G16240	mRNA
3769705	AT3G51171	mRNA
822348	AT3G27290	mRNA
842508	AT1G62120	mRNA
841838	GLL22	mRNA
839790	AT1G29160	mRNA
835346	AT5G52690	mRNA
839580	NAC001	mRNA
816257	EMB2763	mRNA
841173	AT1G47640	mRNA
832073	ACL5	mRNA
821970	AT3G23870	mRNA
841399	PAB8	mRNA
830096	WRKY13	mRNA
6240436	AT3G60286	mRNA
28719328	AT3G27495	mRNA
839623	LCR	mRNA
832076	ROPGEF10	mRNA
843723	BBX16	mRNA
828087	CRK	mRNA
839220	AT1G26790	mRNA
827442	AT4G17280	mRNA
831483	AT5G16230	mRNA
829403	AT4G32680	mRNA
820430	AT3G12510	mRNA
829756	AT4G36000	mRNA
824722	AT3G55570	mRNA
839785	AT1G29100	mRNA
824317	AT3G51540	mRNA
825211	SHOT1	mRNA
830990	UAP56b	mRNA
836200	ABCF1	mRNA
823904	CDF3	mRNA
825754	AT4G04340	mRNA
840034	AT1G31440	mRNA
834410	TRM21	mRNA
840039	AT1G31490	mRNA
838607	AT1G20180	mRNA
816559	AT2G20400	mRNA
843816	AT1G74770	mRNA
832560	CYP714A1	mRNA
842564	RPF2	mRNA
819921	CSLC6	mRNA
830811	PELPK2	mRNA
822053	AT3G24570	mRNA
829995	AT4G38380	mRNA
844317	AT1G79780	mRNA
818569	eIF6B	mRNA
840327	AT1G34270	mRNA
821156	AT3G03020	mRNA
818660	AT2G40650	mRNA
827416	AT4G17080	mRNA
837097	AT1G05870	mRNA
830863	AT5G10010	mRNA
816961	LRL1	mRNA
816606	GCL2	mRNA
836284	AT5G61620	mRNA
825529	AAPT2	mRNA
816200	MEE15	mRNA
835679	NOI	mRNA
836395	HIR1	mRNA
10723104	AT4G34419	mRNA
842829	AT1G65220	mRNA
826489	AT4G09110	mRNA
844282	ALDH5F1	mRNA
831378	AT5G15260	mRNA
835052	CLC-C	mRNA
836827	AT5G66930	mRNA
841726	AT1G52930	mRNA
833806	AT5G38240	mRNA
835913	LRL3	mRNA
827966	AT4G02482	mRNA
834522	AT5G44920	mRNA
837983	AT1G14220	mRNA
837111	AT1G06020	mRNA
829668	AT4G35160	mRNA
836607	ABCF5	mRNA
834105	AT5G41030	mRNA
829838	AT4G36850	mRNA
828186	STS	mRNA
6240705	WIH3	mRNA
826705	AT4G11040	mRNA
829776	AT4G36190	mRNA
842170	CAT2	mRNA
842633	ABCI1	mRNA
833487	MBD02	mRNA
840511	AT1G36070	mRNA
28719277	AT3G17227	mRNA
825478	MBD4	mRNA
843669	AT1G73340	mRNA
836115	AT5G59930	mRNA
3767587	AT1G60750	mRNA
818970	IQD14	mRNA
820686	AT3G14595	mRNA
827660	AT4G19200	mRNA
825810	AT4G04745	mRNA
830736	AGAL1	mRNA
824174	AT3G50120	mRNA
820737	AT3G02620	mRNA
822062	TMKL1	mRNA
821666	AT3G21140	mRNA
6241205	AT3G06868	mRNA
827356	AT4G16563	mRNA
835918	YKT61	mRNA
820330	TBL8	mRNA
817516	AT2G29660	mRNA
837094	AT1G05840	mRNA
5007743	AT1G30972	mRNA
831754	CAX4	mRNA
830152	AT4G39930	mRNA
818113	AT2G35480	mRNA
824879	AT3G57120	mRNA
833968	AIG2L	mRNA
28720198	AT4G31685	mRNA
828217	AT4G02630	mRNA
820183	AT3G10210	mRNA
828837	AT4G27290	mRNA
842228	AT1G58936	mRNA
835144	HVA22E	mRNA
821884	AT3G23090	mRNA
818831	AT2G42300	mRNA
814689	AT2G01600	mRNA
2745816	AT1G48195	mRNA
819228	SLD2	mRNA
842418	SC3	mRNA
841501	AT1G50790	mRNA
842716	DAA1	mRNA
821905	AT3G23260	mRNA
822171	PP2AA2	mRNA
2745581	AT2G34655	mRNA
844222	AT1G78850	mRNA
825173	SPL12	mRNA
816517	AT2G19980	mRNA
828846	AT4G27380	mRNA
837290	AT1G07750	mRNA
832689	AT5G26200	mRNA
838073	RHA2A	mRNA
814737	AT2G02060	mRNA
842165	AT1G57980	mRNA
834502	AT5G44730	mRNA
824529	RAB8	mRNA
834658	AT5G46160	mRNA
835713	AT5G56140	mRNA
825458	AUD1	mRNA
836441	AT5G63200	mRNA
816334	AT2G18196	mRNA
824619	ABCF4	mRNA
820929	EBP	mRNA
819653	AT3G04930	mRNA
841697	AT1G52650	mRNA
836054	AT5G59350	mRNA
820860	ASPGB1	mRNA
820892	MLP-300B	mRNA
28721293	AT5G66595	mRNA
824565	AT3G53980	mRNA
834091	AT5G40900	mRNA
817206	KT1	mRNA
837913	AT1G13530	mRNA
838240	GSTF4	mRNA
818731	AT2G41330	mRNA
836761	AT5G66290	mRNA
841044	SIAR1	mRNA
830163	AT4G40020	mRNA
839555	AT1G04280	mRNA
836539	AT5G64180	mRNA
841029	CH1	mRNA
831944	AT5G18260	mRNA
831908	LUL1	mRNA
829005	AT4G28840	mRNA
832087	AT5G19670	mRNA
829269	AT4G31420	mRNA
819646	AT3G04860	mRNA
824881	SDP1-LIKE	mRNA
828823	SESA2	mRNA
842648	AT1G63420	mRNA
838158	GOS11	mRNA
837437	AT1G09170	mRNA
841866	NRPB8A	mRNA
824616	AT3G54510	mRNA
827447	AT4G17350	mRNA
844433	AT1G80930	mRNA
842435	AT1G61410	mRNA
838657	AT1G20690	mRNA
10723027	AT4G22758	mRNA
839578	KCS2	mRNA
843955	AT1G76220	mRNA
843924	EXL4	mRNA
816788	NET2D	mRNA
830417	AT5G05350	mRNA
840016	AGO2	mRNA
818997	AT2G43930	mRNA
816948	AT2G24140	mRNA
817262	AT2G27200	mRNA
836849	AT5G67140	mRNA
835162	AT5G50900	mRNA
837819	AT1G12630	mRNA
837812	AT1G02470	mRNA
839575	AT1G04230	mRNA
824664	SMZ	mRNA
815011	AT2G04680	mRNA
818603	AT2G40120	mRNA
828521	AT4G24200	mRNA
828763	CBL7	mRNA
834803	AT5G47530	mRNA
841128	PAF2	mRNA
843317	WRKY36	mRNA
826927	AT4G13130	mRNA
832582	CIPK25	mRNA
829876	AT4G37220	mRNA
819420	AT2G48080	mRNA
815895	AT2G14095	mRNA
839061	NFD2	mRNA
836772	RAB18	mRNA
830364	VPS60.2	mRNA
838502	AT1G19190	mRNA
3768880	CYP705A28	mRNA
816197	AT2G16940	mRNA
824787	AT3G56210	mRNA
829943	PCK1	mRNA
832326	ADT5	mRNA
840146	AT1G32520	mRNA
7922330	AT2G33175	mRNA
833676	SEF	mRNA
817894	IAA13	mRNA
830053	AT4G38980	mRNA
820448	HUA1	mRNA
825122	LAP3	mRNA
844142	AT1G78070	mRNA
832699	AT5G26300	mRNA
820936	TPR2	mRNA
824774	AT3G56080	mRNA
832834	emb1644	mRNA
838608	EXPA11	mRNA
843974	ATL8	mRNA
824208	MES10	mRNA
831293	RGLG2	mRNA
816347	AT2G18320	mRNA
819751	INVH	mRNA
832881	WNK9	mRNA
824502	NF-YB10	mRNA
829000	AT4G28790	mRNA
835421	BOB1	mRNA
819812	TLP9	mRNA
823933	ABCA8	mRNA
824453	AT3G52870	mRNA
831946	APY2	mRNA
825332	HWS	mRNA
816393	AT2G18780	mRNA
817758	AT2G31990	mRNA
825491	OEP6	mRNA
836537	AT5G64160	mRNA
838104	AT1G15350	mRNA
827258	VAMP724	mRNA
843050	AT1G67300	mRNA
817629	AT2G30780	mRNA
841019	AT1G44160	mRNA
823505	AT3G43890	mRNA
835652	AT5G55580	mRNA
821202	AT3G02070	mRNA
821242	AT3G02030	mRNA
831947	SIP1;2	mRNA
820592	AT3G13800	mRNA
828880	AT4G27660	mRNA
6240661	AT1G18773	mRNA
843609	HAB1	mRNA
840073	PUT2	mRNA
818043	MEE22	mRNA
841214	C/VIF1	mRNA
815024	AT2G04800	mRNA
819033	AT2G44250	mRNA
820878	AT3G16310	mRNA
824632	TTN8	mRNA
831821	AT5G02720	mRNA
829985	AT4G38280	mRNA
824693	MKP1	mRNA
842286	AT1G59920	mRNA
826414	AT4G01000	mRNA
2745982	AT5G09225	mRNA
839908	AT1G30280	mRNA
824170	VFB2	mRNA
841485	AT1G50630	mRNA
817881	AT2G33200	mRNA
817897	MAC3B	mRNA
818246	SWC2	mRNA
839371	AT1G03910	mRNA
817738	AT2G31810	mRNA
3770548	RIC7	mRNA
841393	AT1G49700	mRNA
832035	AT5G19150	mRNA
817147	emb1345	mRNA
829744	FD	mRNA
837909	AT1G13490	mRNA
821468	AT3G19340	mRNA
829326	AT4G31960	mRNA
829640	AT4G34880	mRNA
838991	ALDH2B7	mRNA
28717350	AT1G53875	mRNA
838107	GLYI4	mRNA
817994	AT2G34320	mRNA
2746181	AT5G42825	mRNA
828910	SLAH2	mRNA
832402	AT5G23380	mRNA
831346	AT5G14940	mRNA
830548	UBP12	mRNA
844365	AT1G80245	mRNA
826870	UPL5	mRNA
838090	AT1G15230	mRNA
829390	LUG	mRNA
824080	AT3G49190	mRNA
816312	TAF14	mRNA
825177	AT3G60070	mRNA
832179	RBX1	mRNA
827253	AT4G15750	mRNA
834082	ATR	mRNA
28718918	AT3G06435	mRNA
841409	GSTF14	mRNA
828179	AT4G00090	mRNA
836423	GRXC1	mRNA
844421	CCR2	mRNA
823719	AT3G45760	mRNA
819083	WRKY12	mRNA
838562	ATTRX4	mRNA
828209	ATSTE24	mRNA
837076	BT3	mRNA
828565	AT4G24630	mRNA
836762	NAC105	mRNA
838478	GLP4	mRNA
838946	KNAT6	mRNA
842463	AT1G61667	mRNA
832700	UGT72E3	mRNA
843412	AT1G70750	mRNA
829108	EMB2757	mRNA
832019	MPK16	mRNA
817956	ETT	mRNA
832317	AT5G22550	mRNA
829983	AT4G38260	mRNA
837503	UGT72B3	mRNA
832411	LCBK1	mRNA
826653	CID12	mRNA
821714	AT3G21600	mRNA
832581	AT5G25100	mRNA
831868	AT5G01790	mRNA
818157	AT2G35840	mRNA
825947	AT4G00752	mRNA
831451	AT5G15940	mRNA
842838	AGL38	mRNA
827608	AT4G18740	mRNA
836153	AT5G60310	mRNA
831590	AT5G03140	mRNA
839546	AT1G03260	mRNA
831945	ANAC087	mRNA
837543	BCAT-2	mRNA
821215	AT3G03590	mRNA
817602	AT2G30530	mRNA
843130	ATTPS6	mRNA
821171	AT3G01260	mRNA
833486	AT5G35320	mRNA
840915	RAP2.6	mRNA
832142	AT5G20190	mRNA
824669	PGPS2	mRNA
836658	AGL78	mRNA
820757	AT3G15260	mRNA
817891	AT2G33280	mRNA
842760	RPN12a	mRNA
832443	DUF9	mRNA
826300	AT4G21450	mRNA
822231	CYP71B4	mRNA
821458	AT3G19240	mRNA
838144	TPL	mRNA
839136	AT1G25500	mRNA
843785	AT1G74440	mRNA
837262	AT1G07480	mRNA
829482	MYB69	mRNA
831860	APD2	mRNA
825863	AT4G05150	mRNA
817861	GH9B8	mRNA
826384	UMAMIT17	mRNA
839999	GOA	mRNA
833610	AT5G36130	mRNA
830781	AAP2	mRNA
834145	AT5G41440	mRNA
28718324	AT2G34317	mRNA
835859	XTH25	mRNA
831334	AT5G14820	mRNA
827603	AT4G18690	mRNA
825024	AT3G58550	mRNA
6240602	AT3G27027	mRNA
841569	AT1G51440	mRNA
841524	AT1G51030	mRNA
829003	AT4G28820	mRNA
838193	SYP51	mRNA
818345	AT2G37680	mRNA
842261	GSTU16	mRNA
818168	EDA12	mRNA
828393	AT4G22940	mRNA
839025	AT1G24130	mRNA
827116	NRPE7	mRNA
830568	AT5G01350	mRNA
843060	AT1G67400	mRNA
814849	AT2G03200	mRNA
822018	AMT1;3	mRNA
836403	AT5G62820	mRNA
818216	TRM27	mRNA
818063	AT2G34990	mRNA
817200	RPN13	mRNA
820134	AT3G09760	mRNA
817997	AT2G34350	mRNA
28717356	AT1G54953	mRNA
825817	MSRB3	mRNA
822006	AT3G24200	mRNA
822019	MYB305	mRNA
6240409	AT3G10986	mRNA
843062	AT1G67420	mRNA
818878	AT2G42780	mRNA
833787	AT5G38070	mRNA
825288	AT3G61160	mRNA
834742	AT5G46960	mRNA
815867	AT2G13840	mRNA
824853	UBA2A	mRNA
837453	AT1G09320	mRNA
818084	AT2G35170	mRNA
834072	AT5G40720	mRNA
824957	AT3G57880	mRNA
835231	AT5G51570	mRNA
841938	PRP1	mRNA
834314	UBC18	mRNA
830519	AtPOT1b	mRNA
2745747	AT1G07985	mRNA
835046	EXO84B	mRNA
831207	GUN5	mRNA
821739	SK9	mRNA
834293	U2AF35B	mRNA
823721	PHOT1	mRNA
834305	AT5G42930	mRNA
834487	AT5G44590	mRNA
821661	ABCG15	mRNA
831452	AT5G15950	mRNA
841378	ELP2	mRNA
838593	HYD1	mRNA
830493	AT5G06060	mRNA
843847	JAC1	mRNA
828286	AT4G21970	mRNA
821896	AT3G23180	mRNA
815896	CYP705A13	mRNA
827126	AT4G14730	mRNA
843503	AT1G71730	mRNA
820692	CYP72A10	mRNA
828941	AT4G28260	mRNA
822185	CRF11	mRNA
837860	AT1G13030	mRNA
842099	AT1G56460	mRNA
825127	AT3G59580	mRNA
827207	CYP702A6	mRNA
834757	LIL3:2	mRNA
821796	AT3G22260	mRNA
820093	AT3G01890	mRNA
6240889	AT1G22065	mRNA
839720	AT1G28260	mRNA
819048	AT2G44410	mRNA
28717228	AT1G10220	mRNA
816527	AT2G20080	mRNA
818306	AT2G37290	mRNA
821244	NPC3	mRNA
825016	AT3G58470	mRNA
820318	AT3G11450	mRNA
823766	AT3G46210	mRNA
831650	AT5G17820	mRNA
830288	AT5G04090	mRNA
820473	AT3G12900	mRNA
836247	AT5G61260	mRNA
835217	EYE	mRNA
833611	CYP716A2	mRNA
843101	AT1G67760	mRNA
826750	NGA4	mRNA
826990	HTA4	mRNA
824745	AT3G55790	mRNA
827570	AT4G18400	mRNA
829703	AT4G35510	mRNA
839716	PUP3	mRNA
841450	AT1G50280	mRNA
837968	FUT6	mRNA
831154	EXO70C1	mRNA
3771559	PLAT3	mRNA
842701	AT1G63980	mRNA
821469	MPC	mRNA
835839	AT5G57340	mRNA
838660	WOX14	mRNA
817454	AT2G29060	mRNA
817585	AT2G30350	mRNA
832115	AT5G19930	mRNA
829643	AT4G34910	mRNA
844329	BAC2	mRNA
832761	TPR3	mRNA
843982	HMG1	mRNA
838038	AT1G14730	mRNA
841585	ZML2	mRNA
823554	NAC060	mRNA
821456	SCO2	mRNA
817840	AT2G32790	mRNA
832393	PFD5	mRNA
825517	GG1	mRNA
829620	GATA3	mRNA
832037	AT5G19170	mRNA
824901	AT3G57340	mRNA
821303	AT3G03270	mRNA
835692	emb2731	mRNA
825504	AT3G63290	mRNA
814644	RHA2B	mRNA
837259	AT1G07470	mRNA
824531	AT3G53630	mRNA
821072	GDH3	mRNA
832450	AT5G23850	mRNA
834847	RABA4C	mRNA
814888	UPS1	mRNA
833903	GLP6	mRNA
828795	AT4G26880	mRNA
840925	AT1G43245	mRNA
821152	AT3G02420	mRNA
819355	DIM1A	mRNA
839017	AT1G24050	mRNA
828752	AT4G26460	mRNA
843985	AT1G76520	mRNA
837114	AT1G06050	mRNA
820316	GPAT5	mRNA
816863	ATRER1C1	mRNA
843259	AT1G69280	mRNA
819808	AT3G06340	mRNA
828973	AT4G28550	mRNA
841354	AT1G49310	mRNA
819732	RLP32	mRNA
820822	MBD11	mRNA
829846	AT4G36925	mRNA
837910	AT1G13500	mRNA
816261	AT2G17540	mRNA
817565	ASL5	mRNA
828022	ANL2	mRNA
829547	ABF3	mRNA
821267	AT3G02200	mRNA
821286	LCAT3	mRNA
822073	AT3G24750	mRNA
827719	AT4G19750	mRNA
28719392	AT3G49155	mRNA
28719294	AT3G21305	mRNA
830799	KUP7	mRNA
815037	AT2G04900	mRNA
821178	MYB107	mRNA
825333	POB1	mRNA
834130	AT5G41290	mRNA
833509	AT5G35460	mRNA
833962	CDF2	mRNA
830531	AT5G06430	mRNA
823708	AT3G45660	mRNA
842945	BGLU22	mRNA
5008197	AT5G03495	mRNA
820765	PPI2	mRNA
822196	AT3G25990	mRNA
819329	BOR1	mRNA
817338	AT2G27940	mRNA
816228	EXL5	mRNA
836044	AT5G59260	mRNA
832070	AT5G19500	mRNA
821086	AT3G01760	mRNA
844321	SGB1	mRNA
825794	ATG8B	mRNA
816423	AT2G19060	mRNA
819229	AT2G46220	mRNA
828582	ECIP1	mRNA
818918	AT2G43160	mRNA
835428	ACBP1	mRNA
842075	AT1G56220	mRNA
840200	AT1G33050	mRNA
837113	STO	mRNA
838555	AT1G19680	mRNA
815729	NUB1	mRNA
841794	NTMC2T6.1	mRNA
816463	AT2G19440	mRNA
832531	AT5G24600	mRNA
814668	AT2G01400	mRNA
820356	AT3G11830	mRNA
820555	MAPKKK7	mRNA
836012	AT5G58950	mRNA
830447	AT5G05640	mRNA
834108	AT5G41060	mRNA
2745736	AT4G36515	mRNA
828937	NDB1	mRNA
830887	ANNAT7	mRNA
843732	AT1G73950	mRNA
823639	AT3G45040	mRNA
843253	SIK1	mRNA
824857	AT3G56900	mRNA
836538	AT5G64170	mRNA
841472	HIT1	mRNA
818842	ZFP11	mRNA
827511	MYC4	mRNA
832194	BGAL7	mRNA
828139	AT4G02920	mRNA
839455	AT1G02740	mRNA
842767	AT1G64590	mRNA
829859	PLP4	mRNA
824300	AT3G51370	mRNA
842576	AT1G62770	mRNA
830011	AT4G38540	mRNA
820314	PP2CA	mRNA
834929	AT5G48710	mRNA
838923	AT1G23150	mRNA
825655	TPC1	mRNA
818334	AT2G37580	mRNA
836804	AT5G66710	mRNA
829861	PLP1	mRNA
816540	AT2G20210	mRNA
843788	AT1G74470	mRNA
836495	ARI13	mRNA
831285	CDL1	mRNA
830077	ATRER1A	mRNA
840452	AT1G35560	mRNA
827157	AT4G14980	mRNA
28720123	AT4G12495	mRNA
831233	XTH5	mRNA
831866	LAX1	mRNA
820989	AT3G01300	mRNA
816325	SRS4	mRNA
822325	TOM20-1	mRNA
824149	ARLA1C	mRNA
824487	UMAMIT6	mRNA
820132	SYP71	mRNA
842628	AT1G63230	mRNA
839747	NAC010	mRNA
840173	CID11	mRNA
833627	AT5G36290	mRNA
834534	AT5G45030	mRNA
843177	JAG	mRNA
837530	SUT4	mRNA
2745740	AT1G03106	mRNA
825048	GAUT15	mRNA
834896	GLR1.3	mRNA
819031	AT2G44230	mRNA
837226	MAPKKK13	mRNA
844327	La2	mRNA
820511	AT3G13210	mRNA
814638	AT2G01090	mRNA
842988	PXMT1	mRNA
832869	AT5G27990	mRNA
841412	QWRF2	mRNA
837287	EXO70H6	mRNA
839652	IRX9-L	mRNA
835395	AT5G53140	mRNA
820648	AT3G14280	mRNA
839564	RPS15	mRNA
832065	CDPK19	mRNA
827204	CYP705A4	mRNA
822235	CYP71B35	mRNA
825433	AT3G62590	mRNA
835892	AT5G57820	mRNA
826601	CNX7	mRNA
28718329	AT2G35612	mRNA
830306	AT5G04270	mRNA
831327	MYB66	mRNA
817343	BLH8	mRNA
839109	AT1G25260	mRNA
828194	AT4G02715	mRNA
822536	AT3G28960	mRNA
835302	MYB19	mRNA
821544	TCP-1	mRNA
839579	PPa1	mRNA
838089	CCMH	mRNA
842530	AT1G62320	mRNA
833465	AT5G35120	mRNA
844297	SYP52	mRNA
818692	AT2G40935	mRNA
843909	AT1G75760	mRNA
837647	AT1G11060	mRNA
828369	AT4G22730	mRNA
828015	AT4G01350	mRNA
817856	AGO6	mRNA
824509	LUL2	mRNA
828643	AT4G25400	mRNA
831415	AT5G01390	mRNA
835576	AT5G54855	mRNA
836740	AT5G66080	mRNA
833622	PP2C74	mRNA
839262	SR34	mRNA
819191	DTA2	mRNA
842276	PP2A-1	mRNA
821944	HGL1	mRNA
823649	LAS1	mRNA
821997	AT3G24110	mRNA
820362	AT3G11890	mRNA
843675	AT1G73400	mRNA
828662	ACYB-2	mRNA
822013	AT3G24255	mRNA
816784	AT2G22510	mRNA
839337	ASG4	mRNA
818071	KUP11	mRNA
834400	APS4	mRNA
830910	AT5G10460	mRNA
6241172	AT5G60142	mRNA
830831	AT5G09720	mRNA
838715	AT1G21200	mRNA
844151	AT1G78150	mRNA
831290	AT5G14390	mRNA
829503	AT4G33625	mRNA
831823	AT5G03490	mRNA
28720424	AT5G01895	mRNA
820493	AT3G13062	mRNA
822408	AT3G27880	mRNA
835986	AT5G58720	mRNA
823558	AT3G44330	mRNA
822187	CLE27	mRNA
834259	BPC6	mRNA
838540	AT1G19530	mRNA
827362	AT4G16610	mRNA
818289	AT2G37130	mRNA
827226	PPDK	mRNA
844104	AT1G77680	mRNA
830170	AT4G40070	mRNA
827366	AT4G16650	mRNA
3770337	AT4G16162	mRNA
837830	CYP87A2	mRNA
843915	CLV1	mRNA
836813	AT5G66800	mRNA
842910	TPX1	mRNA
818313	AT2G37370	mRNA
834317	AT5G43020	mRNA
835980	AT5G58660	mRNA
818038	AT2G34730	mRNA
840134	AT1G32410	mRNA
842199	HO4	mRNA
837267	SCL14	mRNA
840847	AT1G42430	mRNA
839551	AT1G04300	mRNA
835091	CEP1	mRNA
820276	FER2	mRNA
831526	AT5G16640	mRNA
829235	AT4G31080	mRNA
828721	CGA1	mRNA
818321	AT2G37440	mRNA
823580	FAR5	mRNA
835925	ROS3	mRNA
828316	ISU1	mRNA
818735	BOP2	mRNA
825322	AT3G61490	mRNA
843881	CKX5	mRNA
836771	AT5G66390	mRNA
834489	MAP18	mRNA
818611	AT2G40200	mRNA
842230	AT1G59030	mRNA
819842	AT3G06630	mRNA
842986	AR401	mRNA
820510	EMB2769	mRNA
836701	NFS1	mRNA
843673	AT1G73380	mRNA
828208	HAM3	mRNA
838515	AT1G19330	mRNA
838907	HIPP22	mRNA
830562	AT5G06730	mRNA
841643	AT1G52130	mRNA
819236	TRIP-1	mRNA
816152	AT2G16530	mRNA
818784	AT2G41840	mRNA
824199	AT3G50370	mRNA
842311	AT1G60160	mRNA
821671	ACA9	mRNA
837057	AT1G05550	mRNA
828406	RBL7	mRNA
819103	AT2G44940	mRNA
817662	CLE7	mRNA
831464	AT5G16070	mRNA
821501	MGT4	mRNA
835800	AT5G56980	mRNA
823873	AT3G47200	mRNA
829860	PLP5	mRNA
840263	CYP76C6	mRNA
824861	CRD1	mRNA
831621	PEX19-2	mRNA
827218	AT4G15470	mRNA
837431	RPT5B	mRNA
839988	TO2	mRNA
814872	AT2G03430	mRNA
818691	UBP5	mRNA
827364	AT4G16630	mRNA
827978	AT4G00560	mRNA
6240309	AT5G45469	mRNA
842147	AT1G57720	mRNA
820149	RABC2b	mRNA
820685	NTMC2T6.2	mRNA
824964	AT3G57950	mRNA
829797	MPK14	mRNA
835685	AT5G55890	mRNA
830266	DAU1	mRNA
832404	MIA40	mRNA
837235	UGT71C5	mRNA
820881	ABCG29	mRNA
822063	AT3G24670	mRNA
831547	BPA1	mRNA
832735	AT5G26770	mRNA
834173	UBC8	mRNA
842774	MGL	mRNA
5008021	AT3G22142	mRNA
2745959	AT3G51325	mRNA
837584	SNL6	mRNA
832318	AT5G22555	mRNA
838313	AT1G17410	mRNA
823316	AL3	mRNA
815030	AT2G04845	mRNA
843096	ARR11	mRNA
817685	CPUORF7	mRNA
836408	RAC10	mRNA
842693	DAL1	mRNA
827217	AT4G15460	mRNA
829650	SLP2	mRNA
841935	AT1G54950	mRNA
828983	AT4G28650	mRNA
831497	AT5G16360	mRNA
829897	CYP91A2	mRNA
826571	TT8	mRNA
815182	ELF4-L3	mRNA
816757	MIPS2	mRNA
835241	AT5G51670	mRNA
827539	SSP4b	mRNA
822502	AT3G28710	mRNA
844042	MAF1	mRNA
827048	AT4G14103	mRNA
823613	AT3G44800	mRNA
831184	AT5G13430	mRNA
822188	AT3G25910	mRNA
830001	IYO	mRNA
835439	AT5G53570	mRNA
825660	AT4G03600	mRNA
830524	AT5G06360	mRNA
827341	AT4G16444	mRNA
827347	AT4G16490	mRNA
839128	AT1G25420	mRNA
3767386	PUP19	mRNA
818351	ZFP10	mRNA
836447	AT5G63270	mRNA
827520	AT4G17950	mRNA
818040	AT2G34750	mRNA
834870	AT5G48175	mRNA
828229	MLO1	mRNA
819995	FRD3	mRNA
828853	PORB	mRNA
838290	GSTU26	mRNA
842108	RGXT3	mRNA
816542	AT2G20230	mRNA
834890	AT5G48370	mRNA
831594	APG5	mRNA
832124	RAN2	mRNA
838880	RABG3B	mRNA
827583	CLE2	mRNA
837911	AT1G13510	mRNA
828033	AT4G00695	mRNA
830617	AT5G07260	mRNA
832151	AT5G20290	mRNA
835132	AT5G50630	mRNA
841362	AT1G49390	mRNA
827276	AT4G15940	mRNA
829477	AT4G33400	mRNA
843910	AT1G75770	mRNA
814743	PDF2.1	mRNA
821160	AT3G02530	mRNA
841021	AT1G44180	mRNA
822012	AT3G24250	mRNA
826387	AT4G08330	mRNA
837624	AT1G10810	mRNA
821117	VGT1	mRNA
836541	SC35	mRNA
843240	AT1G69080	mRNA
836147	AT5G60250	mRNA
827400	AT4G16920	mRNA
820364	UBP13	mRNA
841580	AT1G51550	mRNA
28721196	AT5G25756	mRNA
837208	AT1G06980	mRNA
830138	AT4G39795	mRNA
815938	AT2G14510	mRNA
820553	AT3G13510	mRNA
829090	AT4G29690	mRNA
825366	AT3G61930	mRNA
843476	AT1G71350	mRNA
827474	GATA26	mRNA
838768	AT1G21660	mRNA
818432	AT2G38500	mRNA
826476	FBW2	mRNA
825658	AT4G03580	mRNA
828959	AT4G28420	mRNA
843112	AT1G67855	mRNA
843138	IAR1	mRNA
842963	AT1G66450	mRNA
836803	HB53	mRNA
818566	P5CS1	mRNA
817210	AT2G26690	mRNA
831042	AT5G11700	mRNA
839776	AT1G29020	mRNA
831314	RHL2	mRNA
818850	PP2A-3	mRNA
3766720	AT1G13608	mRNA
829956	DOF4.7	mRNA
832463	FRO4	mRNA
844036	SKP2B	mRNA
837798	ACR8	mRNA
3770179	AT4G14104	mRNA
834627	PYL12	mRNA
837112	AT1G06030	mRNA
819898	AT3G07120	mRNA
831834	AT5G03435	mRNA
829384	ENODL4	mRNA
831881	AT5G02140	mRNA
839331	AT1G01230	mRNA
827752	AAH	mRNA
816202	AT2G16990	mRNA
839584	AT1G26940	mRNA
844438	AT1G80980	mRNA
835747	AT5G56460	mRNA
842164	PUP17	mRNA
824148	ARLA1B	mRNA
822190	AT3G25930	mRNA
831453	KIN1	mRNA
816225	DSK2	mRNA
825018	SPP1	mRNA
822264	AT3G26560	mRNA
827502	AT4G17800	mRNA
839971	AT1G30870	mRNA
835468	ENODL1	mRNA
832649	AT5G25800	mRNA
837519	AT1G09870	mRNA
820915	KINESIN-13A	mRNA
828562	AT4G24600	mRNA
831602	AT5G17360	mRNA
820442	AT3G12620	mRNA
841954	IDD7	mRNA
840271	AT1G33790	mRNA
824712	SCL30	mRNA
826906	AT4G12940	mRNA
6240812	AT1G49032	mRNA
829731	STY17	mRNA
816669	AT2G21300	mRNA
834415	AT5G43930	mRNA
842423	SYP124	mRNA
820545	AT3G13440	mRNA
826574	AT4G09850	mRNA
3767685	AT1G70860	mRNA
835858	XTH13	mRNA
821210	AT3G02400	mRNA
817189	UGT76D1	mRNA
831517	AT5G16550	mRNA
829345	AT4G32130	mRNA
833750	ALY4	mRNA
830848	AT5G09880	mRNA
834925	AGL80	mRNA
829740	GB2	mRNA
820723	PPC3	mRNA
843819	AT1G74800	mRNA
822344	AT3G27250	mRNA
819219	KPHMT1	mRNA
835648	TRN1	mRNA
841364	AT1G49405	mRNA
843933	AT1G76020	mRNA
815964	AT2G14760	mRNA
835981	PLC1	mRNA
836624	AT5G65000	mRNA
835631	AT5G55380	mRNA
831320	AT5G14680	mRNA
5007795	AT1G52857	mRNA
821005	AT3G17410	mRNA
843527	ABCG25	mRNA
835707	NAS2	mRNA
830909	GRF6	mRNA
827956	PIP1;4	mRNA
841563	NFU5	mRNA
835345	AT5G52680	mRNA
839432	AT1G02750	mRNA
816272	AT2G17650	mRNA
832669	TGG1	mRNA
824418	OFP6	mRNA
816813	AT2G22820	mRNA
2745717	AT4G19925	mRNA
827182	AT4G15160	mRNA
837934	AFP2	mRNA
828889	ISI1	mRNA
832779	Cand8	mRNA
816264	cPT1	mRNA
830056	GH9B18	mRNA
834748	AT5G47020	mRNA
825197	AT3G60260	mRNA
5008223	AT5G24352	mRNA
838108	AT1G15385	mRNA
836591	UMAMIT21	mRNA
817696	STH	mRNA
820333	AT3G11600	mRNA
837460	UMAMIT25	mRNA
824422	UEV1D-4	mRNA
834214	AT5G42090	mRNA
821816	AT3G22450	mRNA
816011	AT2G15220	mRNA
824545	RBL4	mRNA
825448	AT3G62730	mRNA
832268	AT5G22070	mRNA
841603	AT1G51770	mRNA
817161	AT2G26210	mRNA
822636	AT3G29638	mRNA
842671	TRM12	mRNA
28718259	AT2G13463	mRNA
828170	FAF1	mRNA
836496	ARI15	mRNA
816391	CHR8	mRNA
831304	AT5G14530	mRNA
28720126	AT4G13577	mRNA
843913	AT1G75800	mRNA
825200	AT3G60290	mRNA
831338	AT5G14860	mRNA
824756	AT3G55900	mRNA
844352	AT1G80120	mRNA
6240272	AT3G56891	mRNA
840949	UMAMIT22	mRNA
818297	AT2G37200	mRNA
825071	AT3G59020	mRNA
834129	AT5G41280	mRNA
817547	AT2G29970	mRNA
819924	PUB9	mRNA
6240527	AT5G11412	mRNA
816469	CKX2	mRNA
834676	FLS2	mRNA
834418	AT5G43950	mRNA
827368	SAR2	mRNA
821640	NF-YA9	mRNA
842340	GolS7	mRNA
5008101	AT3G61028	mRNA
824962	AT3G57930	mRNA
6240675	AT2G10931	mRNA
829414	AT4G32780	mRNA
834372	AT5G43520	mRNA
827074	AT4G14320	mRNA
822604	AT3G29430	mRNA
837588	ZFP5	mRNA
824579	AT3G54120	mRNA
832387	NIC2	mRNA
820700	MPK19	mRNA
837458	AT1G09360	mRNA
839274	AT1G01240	mRNA
817047	CIPK16	mRNA
830939	AT5G10730	mRNA
818725	M17	mRNA
830951	EMP1	mRNA
839861	AT1G29830	mRNA
837133	GTE4	mRNA
833667	NHL25	mRNA
832169	HDK	mRNA
838264	AT1G16930	mRNA
819367	AT2G47540	mRNA
6240948	AT2G25964	mRNA
820428	CYSB	mRNA
843146	AT1G68180	mRNA
821045	AT3G17770	mRNA
819292	PRR9	mRNA
829875	AT4G37210	mRNA
820290	AL2	mRNA
833908	AT5G39150	mRNA
834826	D6PKL2	mRNA
825361	CYP78A9	mRNA
6241268	AT1G01355	mRNA
819235	GBF3	mRNA
827024	EDA36	mRNA
844034	AT1G76980	mRNA
832498	ABIL3	mRNA
820958	AT3G17020	mRNA
827339	AT4G16442	mRNA
817597	HSI2	mRNA
821268	DEG7	mRNA
818199	ABI5	mRNA
843159	AT1G68300	mRNA
837537	AT1G10020	mRNA
823949	AT3G47940	mRNA
829501	AT4G33610	mRNA
28717242	AT1G15625	mRNA
820322	AT3G11490	mRNA
821275	AT3G01210	mRNA
842647	AT1G63410	mRNA
831695	AT5G01700	mRNA
818342	AT2G37650	mRNA
841572	BGLU35	mRNA
822274	LBD23	mRNA
825385	AT3G62120	mRNA
825201	AT3G60300	mRNA
3766838	AT1G29179	mRNA
836795	DAR5	mRNA
828753	AT4G26470	mRNA
837767	AT1G12150	mRNA
826735	MPK5	mRNA
817661	CLE4	mRNA
829317	AT4G31875	mRNA
6241074	AT4G12382	mRNA
818567	AT2G39805	mRNA
835335	AT5G52580	mRNA
832733	SK 11	mRNA
830040	SAUR15	mRNA
827574	RABA1e	mRNA
28717248	AT1G18197	mRNA
818555	AT2G39710	mRNA
839985	AT1G30990	mRNA
820456	ALIS1	mRNA
829044	NAC075	mRNA
839525	AT1G03340	mRNA
819139	GAE4	mRNA
830858	CYP78A7	mRNA
828398	AT4G22990	mRNA
814724	BPC1	mRNA
831032	AT5G11600	mRNA
842053	AT1G56020	mRNA
843459	SAG18	mRNA
820240	RHS12	mRNA
832190	AT5G20670	mRNA
832701	AT5G26320	mRNA
837596	XTH33	mRNA
832291	AT5G22310	mRNA
822507	AT3G28750	mRNA
28720565	AT5G03550	mRNA
820957	REM22	mRNA
818124	AT2G35585	mRNA
818446	AT2G38640	mRNA
839260	AT1G01730	mRNA
816714	AT2G21780	mRNA
823764	AT3G46190	mRNA
843659	GER1	mRNA
843126	CCOAMT	mRNA
822740	AT3G30390	mRNA
838655	AT1G20670	mRNA
843666	AT1G73320	mRNA
844225	AT1G78880	mRNA
836617	CPR5	mRNA
839991	AT1G31050	mRNA
821138	HB-1	mRNA
822240	AT3G26360	mRNA
843106	AT1G67800	mRNA
832260	RHF2A	mRNA
821162	HSFA1E	mRNA
825329	AT3G61560	mRNA
823426	JAZ11	mRNA
842118	AT1G56630	mRNA
822050	PERK3	mRNA
814671	HB17	mRNA
831894	AT5G03250	mRNA
824792	AT3G56260	mRNA
837794	AT1G12390	mRNA
832071	AT5G19510	mRNA
830843	AT5G09830	mRNA
822457	AT14A	mRNA
819144	AT2G45360	mRNA
3768781	AT3G09190	mRNA
835013	AT5G49525	mRNA
817064	AT2G25260	mRNA
828978	NPGR2	mRNA
841106	SBP1	mRNA
834241	AT5G42350	mRNA
814776	AL6	mRNA
831250	AT5G14020	mRNA
833790	AT5G38100	mRNA
830129	HCC2	mRNA
844361	BRCC36A	mRNA
832512	PGL4	mRNA
842257	GSTU15	mRNA
830494	RBE	mRNA
818841	VOZ2	mRNA
842287	AT1G59930	mRNA
819151	AHL22	mRNA
6240388	AT1G01453	mRNA
818443	AT2G38610	mRNA
834684	SSP4	mRNA
820548	ECT2	mRNA
843135	AT1G68070	mRNA
823997	AT3G48390	mRNA
839059	AT1G24430	mRNA
835502	AT5G54145	mRNA
841803	AT1G53660	mRNA
831167	AT5G13260	mRNA
835857	XTH12	mRNA
817821	CSLB01	mRNA
825473	TIR1	mRNA
824544	AT3G53770	mRNA
821530	AT3G19920	mRNA
843346	AT1G70100	mRNA
821059	AT3G03180	mRNA
823892	AT3G47380	mRNA
831323	AT5G14710	mRNA
841725	GPCR	mRNA
829964	AT4G38080	mRNA
819549	AT3G03960	mRNA
837450	AT1G09290	mRNA
816435	AT2G19180	mRNA
835990	DDB2	mRNA
814636	AT2G01080	mRNA
830556	CIPK15	mRNA
844227	AT1G78895	mRNA
2745591	AT2G41945	mRNA
824197	AT3G50350	mRNA
817407	AT2G28590	mRNA
827487	AT4G17670	mRNA
835040	AT5G49770	mRNA
824870	AT3G57030	mRNA
836560	HEN4	mRNA
841567	SPP1	mRNA
824087	iqd21	mRNA
836231	AT5G61100	mRNA
835201	AT5G51270	mRNA
831805	Fes1C	mRNA
28721089	AT5G09315	mRNA
828768	D6PKL1	mRNA
827147	AT4G14900	mRNA
816235	CPK6	mRNA
838464	AT1G18830	mRNA
844169	GSTU22	mRNA
827983	EXPA17	mRNA
828702	ABCB2	mRNA
834057	AT5G40590	mRNA
839522	AT1G04430	mRNA
828859	PPI1	mRNA
834056	PBB2	mRNA
824967	AT3G57980	mRNA
818060	CAT5	mRNA
842052	NAC1	mRNA
818900	AT2G42980	mRNA
[truncated: 853 more rows]
