# Supplementary material for: Transcriptome analysis reveals Vernalization is independent of cold acclimation in Arabidopsis
Source: BMC Genomics. 2021 Jun 21;22:462. doi: 10.1186/s12864-021-07763-3 (PMC8218483; doi:10.1186/s12864-021-07763-3)
Supplement: Supplementary file 2 — Additional file 2: Table S2. DEGs in cold stress and vernalization pathways. [file 12864_2021_7763_MOESM2_ESM.xlsx]

## Sheet: Vernalization
Genen ID	Gene Symbol	T0h	T05h	T1d	T14d	T28d	T29d	T30d	T42d
830878	FLC	133.163	129.603	173.473	87.3933	64.6733	35.3633	33.22	30.2967
835844	VIN3	0.0266667	0.01	0.04	3.9	6.97	0.156667	4.41667	7.39333
817273	NTL8	0.17	0.153333	0	0.376667	0.493333	0.26	0.536667	0.506667
821432	VRN1	16.0833	12.3667	5.21667	20.05	16.6367	21.5233	13.0233	21.2967
822034	VRN5	6.83667	5.37333	6.87333	6.13	6.05667	6.29667	4.66	4.95667
817597	VAL1	5.76	3.77	5.4	8.16667	9.41	7.05	5.71	10.2
829332	VAL2	6.41333	4.07667	2.86333	7.49333	6.95667	7.23667	5.71	6.42667
823594	HDA9	14.2067	8.9	13.1167	20.5067	21.5	11.81	18.7033	18.8
816870	CLF	8.52667	3.59	5.11	10.74	11.16	6.08667	10.7833	10.4533
835935	MSI1	22.39	16.4867	19.85	28.6	27.31	22.3233	30.41	29

## Sheet: Cold stress
Genen ID	Gene Symbol	T0h	T05h	T1d	T14d	T28d	T29d	T30d	T42d
822287	ICE1	23.63	17.6733	29.0533	28.8967	29.9733	20.99	26.3167	29.1267
828653	CBF1	0.0966667	8.78333	6.85	4.64667	3.95667	0.08	19.1367	4.19
828651	CBF2	0.246667	18.2767	57.0333	32.36	25.4533	0.896667	116.4	50.72
828652	CBF3	0.666667	1.41333	7.60667	4.76	4.93	0.56	25.8233	7.13333
818854	COR15A	11.7733	6.45667	1546.84	3326.12	4340.73	29.53	5683.59	3712.95
818853	COR15B	11.4967	13.7433	641.15	639.763	711.597	20.4867	1628.36	603.633
834301	COR47	74.5567	108.833	1420.13	1488.34	879.27	112.34	3296.8	796.383
838632	COR413-PM1	133.11	158.9	1023.42	1711.97	1070.02	185.603	2116.96	1095.12
839815	COR413IM1	12.2267	19.82	146.613	377.337	367.603	11.6667	534.56	449.85
831453	KIN1	20.5467	9.96333	226.377	2703.66	3604.68	9.1	2319.54	1565.85
831454	KIN2	91.3467	73.5533	6730.32	2473.93	2447.4	128.467	10179.6	1228.83
824261	LTI30	15.3267	21.2267	617.073	2624.63	1648.63	23.83	4279.25	1203.99
835306	LTI65	0.15	0.0166667	0.463333	3.79333	2.87667	0.293333	2.48667	6.00667
835307	LTI78	3.45667	1.78333	553.537	1526.73	1231.75	5.17333	2446.29	900.287
839807	ERD2	15.2567	13.03	16.5067	30.19	25.7567	10.28	24.2167	26.8033
827650	ERD3	34.0533	19.5933	23.34	60.3	56.7967	25.4733	49.1667	43.6467
839916	ERD4	121.15	157.78	347.94	286.083	226.6	128.157	524.277	257.717
816293	ERD7	16.7967	33.5633	61.0433	97.6767	76.3867	25.16	189.753	108.213
838633	ERD10	47.05	54.2267	1528.1	1143.08	696.277	37.0133	2233.68	664.333
843950	ERD14	156.203	244.58	619.897	595.383	385.327	195.113	723.993	553.043
