# Supplementary material for: Transcriptome analysis reveals Vernalization is independent of cold acclimation in Arabidopsis
Source: BMC Genomics. 2021 Jun 21;22:462. doi: 10.1186/s12864-021-07763-3 (PMC8218483; doi:10.1186/s12864-021-07763-3)
Supplement: Supplementary file 3 — Additional file 3: Table S3. Information of DEGs in weighted gene co-expression network analysis. [file 12864_2021_7763_MOESM3_ESM.xlsx]

## Sheet: ERF network
Gene ID	Gene Symbol	T0h	T05h	T1d	T14d	T28d	T29d	T30d	T42d
3770588	MAPKKK21	0.19	0.683333	0.0566667	0.0133333	0.0133333	0.0266667	0.0133333	0.116667
5008138	RTFL12	3.71	45.06	1.33667	0.313333	0.37	1.82667	1.1	0.286667
814646	PAP1'	6.60333	26.1733	4.38333	5.48333	3.09	7.36	3.81667	5.53667
816251	RHA3A	31.6467	88.08	42.7233	36.0167	33.7167	29.66	41.8233	27.3633
816913	TET8	36.5733	152.92	48.0433	56.1067	33.4067	36.33	58.15	61.3433
817087	EBF1	19.9267	48.36	7	11.6767	13.3767	20.42	8.13333	13.1633
818025	JAZ7	0.816667	33.8367	0.313333	0.42	0.296667	0.916667	0.343333	0.65
818429	WRKY33	15.72	86.1267	2.40333	13.73	6.48667	18.7167	12.9567	11.09
818588	HSPRO2	30.7833	321.5	22.2067	23.6067	10.64	37.1667	26.53	10.17
818605	CZF1	16.6933	79.0367	21.6733	23.84	16.3833	14.9267	32.0367	18.2033
818701	CAMBP25	4.71667	26.2533	7.54667	9.57333	6.21	7.73333	4.76667	8.31
819320	PTI1-4	14.86	36.91	7.14667	14.95	11.4633	12.7667	10.13	13.23
819684	ATL6	8.82333	35.7967	14.92	8.96333	5.67333	13.7967	9.84	9.36
820419	ELC	12.93	24.0733	14.88	13.2767	12.1867	14.4333	10.9	14.52
820752	ERF4	33.0267	228.85	55.2667	41.9067	51.18	25.9567	55.0233	33.6367
820789	NAC3	4.23	29.61	1.85	7.47	3.80333	9.45333	6.87	6.00333
821239	PFA-DSP3	1.94	5.16667	1.32	1.75	1.49	2.14	1.46	1.92
821902	ERF1	0.593333	5.09667	0.376667	0.32	0.3	1.60667	0.293333	0.753333
822169	AOC3	4.35667	9.85	1.74	1.94667	1.16	2.85	2.91667	2.93
822547	NAC3	11.39	34.61	4.06333	27.1767	17.3033	16.1433	13.15	14.94
823551	CAF1a	12.01	57.3033	2.09667	4.16667	3.13	9.64667	2.78667	5.22333
823739	EXLA3	0.876667	3.54	0.603333	0.376667	0.586667	0.346667	1.09333	0.806667
823752	ZAT7	7.34333	21.8067	1.02333	0.213333	0.39	1.89333	1.41667	0.216667
824115	NAC062	8.99	26.7167	8.48667	11.1733	8.75333	11.0033	10.8733	12.0933
824360	ASAT1	1.37667	4.41667	0.756667	0.563333	0.58	2.32667	0.753333	1.37333
824764	SZF1	8.03	104.587	3.9	7.76333	5.09333	12.7033	9.34333	7.02667
826317	ACS11	0.486667	1.64667	0.34	0.496667	0.24	0.77	0.566667	0.373333
826730	ACS6	8.86667	52.0967	10.9633	5.25333	3.15	6.53	11.2733	4.65333
827435	SCL13	9.76	33.6167	5.99333	10.8467	9.05333	13.1333	13.8733	9.27667
827463	ERF6	5.14667	103.877	2.82667	1.78	0.94	4.45	3.03667	2.57
828236	FBS2	5.8	13.74	5.74333	4.53333	4.62	4.86	4.83	4.22
828377	ACR7	9.81	18.88	9.93667	7.59333	7.85333	7.52333	7.99	6.04
828417	CRK10	11.0567	30.9567	1.19333	3.42333	2.22667	8.64333	3.12667	3.32667
828559	DIC2	5.39	162.437	7.89	5.61667	2.96333	3.39667	6.12	3.03667
829167	GAE1	76.41	151.487	68.2833	58.59	58.52	58.05	83.9733	71.1933
830313	ZAT6	11.2933	59.4633	19.22	13.4	8.96333	14.2433	27.8467	14.5433
830779	ATAF2	31.8467	71.8	19.8233	20.1367	15.3433	34.2667	33.1967	23.08
831162	JAZ10	2.77333	14.0167	1.36667	1.85333	1.37333	2.79333	2.59667	1.66667
831268	MPL1	1.55333	10.4233	1.89333	0.316667	0.236667	2.49333	0.78	0.65
832285	CAF1b	3.41667	16.0233	2.79667	2.92	1.49333	5.24333	3.17667	3.81333
832590	ESE3	9.94	26.4667	3.33333	8.79333	6.36667	7.06	4.33	5.03667
832801	CNI1	5.38333	33.2567	2.39333	5.43667	2.58333	8.47333	7.57333	4.25333
833755	TCH2	25.4167	97.91	8.08	18.49	10.53	29.1533	16.5233	15.9033
834570	CYP707A3	0.906667	7.76667	1.65333	1.13333	0.806667	0.783333	1.70667	1.04333
834768	ERF2	19.4867	51.45	15.2	17.3333	18.64	19.25	11.07	16.4533
834770	ERF5	7.01333	25.9967	5.83	4.94667	3.08667	5.39667	11.5267	5.58
835005	bZIP1	34.83	132.467	45.3967	20.4033	14.38	44.5933	35.8067	18.45
835756	OXS3	24.0733	119.063	18.2967	17.39	8.59667	35.7267	34.48	10.3667
835860	TCH4	33.12	174.06	32.1933	26.3167	7.53333	25.8767	20.6	15.4233
836074	RDUF2	8.38333	24.93	4.50333	7.47333	6.40667	7.67333	7.75333	7.11
836103	RHL41	7.86	39.3933	9.82667	7.87667	4.94667	6.86667	13.26	8.70333
836281	ERF104	17.2833	53.8033	8.94667	9.99333	9.63667	18.1867	9.37333	9.22667
836587	CMPG2	3.32	11.75	0.73	2.97	2.10333	4.13	3.24667	2.82667
836843	MAPKKK19	0.446667	3.37333	0.123333	0.213333	0.17	0.506667	0.333333	0.25
837428	SRC2	31.09	182.877	37.4167	48.21	30.9167	58.72	65.19	36.5533
837529	RAS1	0.263333	2.31667	0.383333	0.336667	0.143333	0.35	0.753333	0.223333
838310	JAZ5	0.856667	3.91333	0.223333	0.56	0.276667	0.823333	0.946667	0.716667
838410	NUDT4	4.74333	26.33	1.83	2.01	1.67333	5.97	2.86333	1.93333
838501	JAZ1	9.64333	36.22	8.34	15.3467	9.36667	13.3767	15.3233	15.09
839143	TEM1	53.6333	136.14	26.6467	56.67	46.9333	45.1333	55.08	28.2767
839666	STZ	13.4333	136.893	14.1867	7.81667	3.27333	9.94667	11.3767	5.76
839729	DYL1	205.79	1052.38	294.253	175.493	202.407	449.823	235.223	421.383
839733	ERF11	2.08333	16.4067	0.62	1.40667	0.736667	2.83	1.38	1.30333
839846	CAD1	8.23	30.1433	7.52	6.32	5.18	8.87333	8.02	5.70667
839883	GA2OX2	1.80333	4.13	0.86	0.776667	0.64	1.52	1.76333	0.836667
839893	JAZ8	0.31	3.62667	0.0533333	0.0766667	0.0266667	0.41	0.223333	0.126667
842077	PP2-B13	0.683333	3.37	0.0166667	0.19	0.06	0.826667	0.293333	0.0866667
842166	PUP18	15.6967	73.6767	7.85	11.3	3.67333	18.1767	8.04	7.31333
842428	FBS1	13.9667	67.1567	6.15	5.32333	6.75333	5.26333	6.93667	5.46
843685	MKK9	15.85	69.7733	15.0733	7.62333	6.17667	11.79	8.96	8.26667
843688	NUDT21	9.03333	27.0367	2.18667	7.78333	6.66333	11.2367	6.22667	6.31
843832	ORA47	2.34333	33.35	3.79667	1.88667	2.03333	1.71333	2.87	2.04667
844423	WRKY40	4.97333	71.1467	0.983333	1.92333	0.983333	5.94333	3.62	1.39

## Sheet: LTI network
Gene ID	Gene Symbol	T0h	T05h	T1d	T14d	T28d	T29d	T30d	T42d
821874	CIPK7	54.9833	43.62	152.527	105.213	94.79	78.4767	264.25	138.48
822003	GR1	36.9267	20.87	30.77	81.95	58.8933	42.76	144.933	80.36
823702	TET3	34.7933	52.7967	56.4567	139.133	124.76	40.6333	204.713	123.723
824261	LTI30	15.3267	21.2267	617.073	2624.65	1648.63	23.83	4279.25	1203.99
824678	TT5	16.2533	10.56	48.9167	47.3	40.1267	14.5867	115.643	35.3233
827103	IAA1	6.73667	9.77333	4.49667	23.5133	21.8433	8.86333	50.6	14.2
827106	CIPK4	4.93333	7.06	6.19333	23.86	23.0467	5.91333	32.1667	17.9667
827384	HB-2	9.46	7.39	13.14	28.4867	22.82	7.72333	43	17.4
828598	HVA22D	27.29	24.6733	139.187	134.663	145.52	29.1333	330.943	110.523
828651	CBF2	0.246667	18.2767	57.0333	32.36	25.4533	0.896667	116.4	50.72
828652	DREB1A	0.666667	1.41333	7.60667	4.76	4.93	0.56	25.8233	7.13333
828896	BGLU10	19.6333	25.0767	66.01	89.1633	66.8533	30.3067	159.923	46.91
829361	IAA29	1.49333	1.59667	9.05	26.28	23.7633	2.37333	60.99	4.9
830016	BGAL14	0.0166667	0.00666667	0	0.0433333	0.0666667	0.00666667	0.0333333	0.0366667
830139	MIPS1	26.2033	30.0333	198.64	176.6	171.087	32.82	544.63	181.707
831566	UGT78D3	0.0966667	0.0133333	1.03333	0.896667	1.31	0.0466667	4.17667	0.83
834037	SIP1	3.99333	3.2	9.99667	24.0333	19.6733	5.53	33.63	17.1233
835307	LTI78	3.45667	1.78333	553.537	1526.73	1231.75	5.17333	2446.29	900.287
835334	BETA-OHASE 2	4.10667	3.34	14.47	27.1033	24.6333	4.18667	41.8133	19.8967
835815	ACA8	16.1767	16.6	17.3367	77.47	61.0767	24.59	129.803	59.59
836596	ABR1	0.233333	0.643333	2.53	1.67667	1.23667	0.603333	5.27667	2.34333
837071	LEA14	26.1733	52.3233	255.243	202.34	144.033	47.0733	634.6	129.41
837457	GolS3	1.47333	0.246667	474.173	725.457	636.167	0.753333	1952.36	521.053
838632	COR47	74.5567	108.833	1420.13	1488.34	879.27	112.34	3296.8	796.383
839684	PUB45	5.3	4.23	4.59667	7.74	7.19	5.04333	10.27	7.13667
841182	SERPIN1	17.4167	14.38	33.51	54.6033	42.8867	18.3367	101.567	48.4267

## Sheet: SCC network
Gene ID	Gene Symbol	T0h	T05h	T1d	T14d	T28d	T29d	T30d	T42d
7922386	WIP1	6.48667	2.77667	1.10667	10.0633	7.34667	8.23667	7.16	9.44667
814729	SOS1	3.47	1.41333	0.316667	6.30667	4.97	5.18333	4.30333	5.39
814808	IQD29	6.53333	2.23	0.713333	9.64	8.89	6.83333	7.06667	9.95667
815008	APC2	3	1.00667	1.04667	4.62333	4.19	3.28667	3.20333	3.35333
815823	CHR5	6.78	3.00667	2.45	7.50667	7.06333	7.32667	4.2	7.35333
816198	TRN1	14.1833	7.38	5.25667	23.8867	18.85	17.1333	17.55	19.4
816686	SAE2	15.43	8.11667	4.84667	21.7867	18.0767	15.9467	16.9633	16.5167
816838	CKA3	16.21	8.85	5.56	26.07	22.34	15.8233	19.3633	21.56
817055	PKL	11.4567	4.99333	2.44333	14.7967	13.5267	14.2467	8.66	12.0833
817107	EMB2410	4.22667	2.36667	2.02	5.68	5.2	4.8	2.97333	4.45333
817372	CNGC15	1.95333	1.11333	0.376667	4.24333	3.10667	3	2.44333	3.32333
817690	PARP1	2.75	1.22	1.36	3.64333	3.08	3.41333	1.64	2.98
817721	ATX1	2.11667	0.893333	0.786667	2.51667	2.38	2.05	1.82	2.05
817756	RAD50	3.61667	1.13333	0.81	4.72667	4.74667	4.90667	2.47333	3.32
817761	CVL1	2.67333	1.50333	0.763333	6.55667	4.80333	4.29333	4.41333	5.69667
817857	COP1	11.18	7.08333	4.35333	20.1967	18.7567	18.1967	15.7367	16.8833
818118	bZIP16	8.88333	5.42333	4.89	11.5533	11.6733	10.66	10.5267	10.5333
818459	EMB2765	6.86667	3.31	2.22333	11.1267	10.5067	7.95667	8.99667	10.6133
818568	HOS1	9.12667	4.55667	2.70667	13.9367	13.55	11.4467	10.5867	14.47
818750	TPR15	5.22333	2.06	1.33	6.92	6.32333	5.62667	4.85	6.00667
819410	SCC3	9.82333	4.51333	1.7	15.9767	14.33	12.83	11.89	14.8967
819550	ECT1	17.17	7.85	3.61667	23.04	24.8633	17.9633	18.5767	22.99
819876	ULP1A	3.64333	1.94667	1.28667	5.60667	5.25333	4.52667	4.59	4.25
820094	MYB3R-3	3.51333	1.79	0.723333	4.70333	4.46333	4.14667	3.22	3.85667
820202	FLD	4.12333	2.23333	0.786667	6.50667	5.67667	5.94333	4.90667	5.7
820600	RHD3	25.89	12.4233	5.67333	41.8233	32.61	32.8467	29.2433	39.73
820655	SRF7	22.76	8.49	4.18333	32.4033	22.9767	19.9733	23.5633	28.2033
820854	Hrd1A	5.79333	3.06	2.61667	7.89333	6.11667	7.11667	5.34667	7.14333
821265	SNL1	4.47667	1.86667	0.67	6.18	5.27	5.53667	3.13	5.27667
821485	HAT3.1	4.13333	1.19667	0.606667	6.55667	5.80667	4.93333	3.11	5.17333
821521	PRP40C	4.68333	1.93333	1.5	6.30333	6.17667	5.08333	4.44667	5.58667
821781	FHY3	12.22	7.14	5.67	16.9333	14.3567	16.5433	11.8833	16.18
821961	AAE16	3.07667	1.42	0.416667	5.35667	4.86333	3.59667	2.86	4.97
822345	GTE8	11.76	5.60667	2.5	22.54	21.8167	15.5133	15.5633	22.8167
823396	TES	2.79333	1.41667	1.23667	3.95333	3.23333	3.40333	2.3	3.35333
823542	NEK6	4.08333	1.69333	1.09	6.19667	4.08	4.34	3.67667	4.58667
824475	UPL7	2.41	1.42667	1.43	4.54667	3.51	3.54333	2.90333	3.50333
824568	PAS1	12.0267	4.03	0.743333	18.0367	15.9133	14.7433	11.7967	15.69
824602	EMB1967	9.34	5.95333	4.15	14.5167	13.35	10.4733	10.7133	11.88
825330	GDAP1	2.87333	1.15	1.05333	4.35333	3.76	3.77667	3.17667	4.96
825890	DDB1A	11.95	8.65333	6.74	16.9133	14.63	14.64	13.35	15.9267
826554	CTC1	3.43333	1.70333	0.873333	5.7	5.31	5.68	3.50667	5.09333
827131	NET1B	2.85667	0.66	0.406667	7.4	5.36667	3.73333	4.61	5.59333
827173	FAR1	5.05	2.52667	2.52667	7.22667	6.3	7.13667	4.1	6.65333
827496	HSF1	2.79667	1.22	0.203333	5.11	4.28	4.5	3.26333	4.08
827538	PHYE	6.24	3.45333	2.45	7.40667	7.54667	7.37667	4.36333	6.41667
827788	JMJ14	12.97	9	7.86333	15.8667	14.25	13.67	13.26	13.5867
827833	TPP2	23.0333	12.51	7.74667	38.98	32.65	36.9167	24.44	37.6367
827904	LD	5.42667	1.69	0.393333	8.55	6.98667	6.86	4.84333	6.82667
828254	CPL1	4.83667	3.25667	3.41	7.37	6.67667	6.55333	5.27333	6.55333
828529	EMB140	6.62333	2.47667	2.47	11.44	10.6167	9.50333	7.98	10.56
828736	emb1027	31.29	18.9533	14.3133	45.94	41.2967	41.16	36.9733	42.0833
829842	IRX14	7.86333	4.45333	3.89667	12.5167	9.54333	10.0933	10.25	11.05
830567	EML2	11.5233	7.12	4.63667	16.84	16.06	14.9267	15.3167	18.9167
831123	CPK7	14.46	5.00333	0.913333	20.3967	17.4133	17.92	12.5667	17.3667
831407	SCC2	3.05333	1.12667	0.213333	5	4.16667	4.50333	2.61333	4.33333
831487	SYN4	8.64	5.24	4.08667	13.18	10.7933	11.43	9.59333	10.6933
832217	TSL	3.99333	1.83667	0.93	5.96333	4.61	5.31667	3.98	5.60667
832534	BIN4	3.76333	0.826667	0.293333	6.57	6.59	4.62667	4.35667	5.17667
832823	ALY1	1.46	0.79	0.746667	2.25667	2.07	2.10667	1.79	2.2
833967	EMB2745	3.02333	1.07333	1.72667	5.08	4.70667	4.91333	4.28667	4.73667
834663	CUL4	24.3833	13.4133	8.34	39.4933	33.6533	30.3533	27.1967	34.6633
834683	PRP39-2	3.3	1.13	0.243333	5.08667	4.57333	4.05	2.63667	4.32
835056	EMB1441	5.01	2.37333	2.12667	8.54	7.37667	6.21333	5.83667	6.7
835198	EMF2	10.8333	5.85	4.05	17.0433	16.65	11.94	15.0967	14.6233
836516	CHR24	3.77333	1.37667	1.17	6.27667	5.12	4.24	4.61	5.12667
836671	KAC2	5.71333	2.82333	2.13667	6.40667	6.10667	5.81333	5.09333	5.45667
836859	SDN3	8.43	2.52333	2.57667	14.7267	14.8633	13.16	8.48667	13.66
836889	PUB49	10.34	5.55667	4.37667	13.37	12.43	10.7667	9.91333	12.9467
837193	CRTISO	15.3333	8.07667	6.25333	22.55	22.3633	21.2967	18.9033	19.96
837637	SNRK2.4	28.7567	15.9867	8.7	45.2567	36.6367	30.6933	29.6133	35.84
838023	TWN2	19.7267	6.73333	5.35333	27.62	24.7133	27.47	16.9767	24.6233
838224	ABA3	2.39333	0.706667	0.0733333	4.81333	4.95667	3.20667	3.23667	4.18667
838281	UBP1	11.0567	5.64667	3.02667	16.1233	14.4967	11.87	11.1233	13.1567
838316	EER4	9.58333	4.95	3.62667	16.7133	10.6467	10.8067	11.5967	11.71
838492	DMS11	2.47	1.15	0.456667	5.02	4.31333	3.28	3.57333	3.82667
839001	GAMMA-ADAPTIN 1	9.09667	5.37	4.76	15.0933	10.9767	10.36	10.01	10.9433
839032	SNL3	3.52	1.70333	0.726667	7.55	5.49667	5.63333	3.98333	7.25667
839557	UVH6	3.70667	1.85333	1.61333	4.92333	4.82667	4.12	4.19333	4.70333
839920	ABCC1	16.8233	10.6767	8.70333	31.0433	24.8033	22.5433	24.55	26.6033
840026	RECQL2	3.57667	1.10667	0.356667	4.92	4.44	4.00333	2.75333	4.61333
840143	ESP3	8.79	5.1	3.16333	10.1633	9.64	10.1433	5.5	9.70667
840311	IP5PI	3.66	1.58333	0.76	5.99333	5.14667	4.37333	4.29667	5.85
840521	ACC1	11.73	8.04667	6.85333	14.61	13.3567	12.0467	11.8033	11.4067
841792	MAP3KA	15.21	9.42333	4.02667	26.14	21.7	19.4533	15.91	23.05
842254	BPEp	0.75	0.376667	0	1.16	1.12	1.21	0.5	1.08667
842283	SNL5	6.15	2.66667	0.903333	7.84333	6.54333	7.38333	4.32333	7
842765	DUO3	2.22	0.68	0.0366667	5.37667	4.37333	4.91667	3.44667	5.24
842865	LETM2	13.8067	5.20333	4.68667	19.9767	17.79	15.32	14.9467	17.39
843134	MAP70-1	17.1067	9.63	10.9533	22.1067	19.44	17.2933	18.2833	19.4233
843233	BIM2	11.5333	8.29667	7.07667	17.0067	14.5867	13.14	13.8	15.1467
843468	POK	11.7367	6.12333	5.30667	18.0233	15.5033	12.8233	11.91	14.4833
843588	PSD	4.34667	2.34	2.44667	6.55	5.97333	5.16667	4.54333	5.49
844068	MEI1	1.81667	0.73	0.443333	2.72667	2.72333	2.56	1.84667	2.38
844190	SHB	2.95333	1.17333	0.563333	3.63	3.56667	2.91	2.55	2.89
844273	EMB1135	6.92	3.77333	2.15333	8.76667	8.57333	7.91333	7.02667	6.88667
844334	ATERDJ2A	22.1067	8.51667	5.54333	32.1733	27.02	27.1667	28.2733	31.8067
844416	PDE318	26.8867	10.99	3.55	35.7967	32.0867	32.6867	26.4233	30.0267
