# Supplementary material for: Transcriptome analysis reveals Vernalization is independent of cold acclimation in Arabidopsis
Source: BMC Genomics. 2021 Jun 21;22:462. doi: 10.1186/s12864-021-07763-3 (PMC8218483; doi:10.1186/s12864-021-07763-3)
Supplement: Supplementary file 4 — Additional file 4: Table S4. DEGs in ERF, LTI and SCC networks. [file 12864_2021_7763_MOESM4_ESM.xlsx]

## Sheet: ERF model
Gene ID	Gene Symbol
838501	JAZ1
821902	ERF1
839729	DYL1
828417	CRK10
823739	EXLA3
835756	OXS3
819684	ATL6
831162	JAZ10
828236	FBS2
832590	ESE3
839733	ERF11
823551	CAF1a
843832	ORA47
822547	NAC3
833755	TCH2
816913	TET8
822169	AOC3
5008138	RTFL12
843685	MKK9
830779	ATAF2
834770	ERF5
836587	CMPG2
818025	JAZ7
830313	ZAT6
829167	GAE1
834570	CYP707A3
827435	SCL13
818701	CAMBP25
826730	ACS6
843688	NUDT21
820752	ERF4
839666	STZ
3770588	MAPKKK21
826317	ACS11
842077	PP2-B13
836074	RDUF2
820789	NAC3
818588	HSPRO2
824764	SZF1
842166	PUP18
823752	ZAT7
827463	ERF6
839893	JAZ8
838410	NUDT4
820419	ELC
824360	ASAT1
836843	MAPKKK19
821239	PFA-DSP3
839143	TEM1
832285	CAF1b
818605	CZF1
828559	DIC2
834768	ERF2
824115	NAC062
838310	JAZ5
837428	SRC2
832801	CNI1
836281	ERF104
835005	bZIP1
816251	RHA3A
835860	TCH4
839883	GA2OX2
839846	CAD1
837529	RAS1
817087	EBF1
831268	MPL1
842428	FBS1
819320	PTI1-4
814646	PAP1
828377	ACR7
836103	ZAT12
818429	WRKY33
844423	WRKY40

## Sheet: LTI model
Gene ID	Gene Symbol
822003	GR1
835307	LTI78
829361	IAA29
836596	ABR1
828651	CBF2
839684	PUB45
824678	TT5
837457	GolS3
835815	ACA8
838632	COR47
821874	CIPK7
828896	BGLU10
827103	IAA1
835334	BETA-OHASE 2
828652	DREB1A
823702	TET3
830139	MIPS1
835815	ACA8
831566	UGT78D3
824261	LTI30
841182	SERPIN1
827106	CIPK4
834037	CIP1
827384	HB-2
837071	LEA14
828598	HVA22D
830015	FP6

## Sheet: SCC model
Gene ID	Gene Symbol
817761	CVL1
823396	TES
832534	BIN4
832823	ALY1
816198	TRN1
844334	ATERDJ2A
831487	SYN4
819550	ECT1
827904	LD
817055	PKL
840521	ACC1
839001	GAMMA-ADAPTIN 1
828529	EMB140
822345	GTE8
839557	UVH6
826554	CTC1
842283	SNL5
838023	TWN2
837193	CRTISO
820655	SRF7
815823	CHR5
838224	ABA3
840026	RECQL2
842765	DUO3
824475	UPL7
824568	PAS1
821265	SNL1
820854	Hrd1A
817756	RAD50
836671	KAC2
815008	APC2
834663	CUL4
832217	TSL
818118	bZIP16
837637	SNRK2.4
818459	EMB2765
817372	CNGC15
836889	PUB49
820094	MYB3R-3
821521	PRP40C
825890	DDB1A
816686	SAE2
817721	ATX1
838492	DMS11
836859	SDN3
816838	CKA3
827833	TPP2
843233	BIM2
828736	emb1027
830567	EML2
839920	ABCC1
843134	MAP70-1
817107	emb2410
835198	EMF2
821961	AAE16
7922386	WIP1
818750	TPR15
843468	POK
817690	PARP1
827788	JMJ14
841792	MAP3KA
842865	LETM2
814729	SOS1
843588	PSD
819410	SCC3
818568	HOS1
827538	PHYE
836516	CHR24
820600	RHD3
844273	EMB1135
828254	CPL1
844068	MEI1
821781	FHY3
844190	SHB
833967	EMB2745
842254	BPEp
814808	IQD29
827131	NET1B
821485	HAT3.1
820202	FLD
827496	HSF1
835056	emb1441
838316	EER4
844416	PDE318
829842	IRX14
831407	SCC2
824602	emb1976
817857	cop1
839032	SNL3
819876	ULP1A
838281	UBP15
840311	IP5PI
840143	EMB2733/ESP3
827173	FAR1
831123	CPK7
823542	NEK6
825330	GDAP1
834683	PRP39-2
