# Supplementary material for: Transcriptome analysis reveals Vernalization is independent of cold acclimation in Arabidopsis
Source: BMC Genomics. 2021 Jun 21;22:462. doi: 10.1186/s12864-021-07763-3 (PMC8218483; doi:10.1186/s12864-021-07763-3)
Supplement: Supplementary file 5 — Additional file 5: Table S5. DEGs regulated by alternative splicing mechanism and CAMTA3, MPK3, MPK6 and OST1. [file 12864_2021_7763_MOESM5_ESM.xlsx]

## Sheet: Sheet1
Gene ID	Gene Symbol	T0h	T05h	T1d	T14d	T28d	T29d	T30d	T42d
816787	FLM	29.6633	20.1367	16.2567	58.9467	56.3	21.0533	25.1633	49.8133
836629	MAF2	37.45	18.5033	19.3	46.2633	48.46	33.7533	30.92	49.6967
835905	CNGC5	15.7367	16.4567	14.02	18.5367	17.9067	16.6733	14.01	18.31
816931	CNGC6	9.73667	7.40333	6.55333	23.31	18.7067	12.7633	15.29	21.1
837483	PHYA	14.85	17.3567	26.0467	47.2167	46.55	19.16	21.69	42.54
816394	PHYB	11.3	7.32	4.83667	17.8367	16.8933	11.6533	15.6933	12.9433
839529	CRY2	41.1867	45.6167	17.3767	53.4567	50.3133	57.7767	80.8267	65.8667
817240	CIPK3	32.24	29.8767	9.23667	32.5633	28.2867	65.12	25.1067	34.4767
818903	PIF4	37.16	31.0367	14.2367	59.33	53.5667	29.3233	26.1867	37.36
836248	PIF7	17.9067	7.79667	13.1367	24.3267	16.7067	10.1067	16.0633	10.21
838518	BES1	108.42	128.583	44.4633	150.72	151.993	129.523	58.89	171.893
819614	EIN4	36.0033	32.2067	23.21	66	52.2033	62.43	58.2533	76.33
820327	SPY	8.08333	7.03667	10.0233	10.1	10.46	8.98	9.85333	11.0133
822287	ICE1	23.63	17.6733	29.0533	28.8967	29.9733	20.99	26.3167	29.1267
818854	COR15A	11.7733	6.45667	1546.84	3326.12	4340.73	29.53	5683.59	3712.95
834301	COR27	26.9567	93.3333	44.62	273.28	406.667	106.053	223.053	495.593
842940	ATX1	279.523	203.903	234.977	177.96	193.34	186.907	186.277	108.62
837093	ATX2	5.15667	2.62667	2.90333	11.69	11.69	7.05333	6.06333	10.2933
827323	FCA	6.14667	3.52	2.67	11.62	13.0833	7.70333	7.14	12.0367
822034	VRN5	6.83667	5.37333	6.87333	6.13	6.05667	6.29667	4.66	4.95667
829332	VAL2	6.41333	4.07667	2.86333	7.49333	6.95667	7.23667	5.71	6.42667
816762	CAMTA3	5.80333	6.11667	1.30667	10.0633	7.01333	10.31	7.00667	11
823706	MPK3	44.3867	66.8833	18.2067	51.62	29.6	44.1867	47.1433	46.17
818982	MPK6	38.41	42.1333	43.3533	35.2567	33.07	39.0033	29.1633	34
829541	OST1	9.39667	7.54667	5.36	18.5467	14.4733	12.27	14.3667	15.6867
