# Supplementary material for: Transcriptome analysis reveals Vernalization is independent of cold acclimation in Arabidopsis
Source: BMC Genomics. 2021 Jun 21;22:462. doi: 10.1186/s12864-021-07763-3 (PMC8218483; doi:10.1186/s12864-021-07763-3)
Supplement: Supplementary file 6 — Additional file 6: Table S6. Oligous used as primers in the experiment. [file 12864_2021_7763_MOESM6_ESM.xls]

## Sheet: Sheet1
Primer name	Primer Sequence
FLC-F	CGGTCTCATCGAGAAAGCTC
FLC-R	CCACAAGCTTGCTATCCACA
VIN3-F	GATAATGACTTGCTCGGATGCTGG
VIN3-R	GCTTCCATTGCCTGAGAACACA
CBF1-F	GGAGACAATGTTTGGGATGC
CBF1-R	TTAGTAACTCCAAAGCGACACG
